# Supplementary material for: Unravelling the immune signature of Plasmodium falciparum transmission-reducing immunity
Source: Nat Commun. 2018 Feb 8;9:558. doi: 10.1038/s41467-017-02646-2 (PMC5805765; doi:10.1038/s41467-017-02646-2)
Supplement: Supplementary file 4 — Supplementary Data 1 [file 41467_2017_2646_MOESM4_ESM.xlsx]

## Sheet: data
gene_id	gene_description	proteinlength	molecularweight	tmdomains	signalppeptide	signalpscores	TR associated	gct_score	gct_score_category	gctV_peptides	gctV_foldchange	gametocytogensis	shortterm_marker
PF3D7_0102200	ring-infected erythrocyte surface antigen (RESA)	1085	126519	0	null	null	1	-15.0263	Asexual enriched, shared			Y
PF3D7_0209000	6-cysteine protein (P230)	3135	363215	0	HMM: MKKIITLKNLFLIILVYIFSE, NN: MKKIITLKNLFLIILVYIFSE	NN Sum: 4, NN D: .66, HMM Prob: .2	1	26.1952	Gametocyte specific	220	16661.8
PF3D7_0220000	liver stage antigen 3 (LSA3)	1558	175658	2	null	null	1	-13.583	Asexual enriched, shared	1		Y
PF3D7_0301700	Plasmodium exported protein, unknown function	317	37389	2	null	null	1	-17.5377	Asexual enriched, shared			Y
PF3D7_0305300	conserved Plasmodium membrane protein, unknown function	956	114501	11	null	null	1	3.00232	Gametocyte enriched, shared	8	9.25375
PF3D7_0306400	FAD-dependent glycerol-3-phosphate dehydrogenase, putative	653	74687	1	null	null	1	11.5315	Gametocyte specific	41	42.4448
PF3D7_0322600	conserved Plasmodium protein, unknown function	1347	162247	3	null	null	1	7.14545	Gametocyte enriched, shared	22	141.488
PF3D7_0323100	conserved Plasmodium protein, unknown function	1542	184460	1	null	null	1	-0.161262	Gametocyte enriched, shared	4	14.1155
PF3D7_0505000	conserved Plasmodium membrane protein, unknown function	2975	355178	4	null	null	1	9.58769	Gametocyte enriched, shared	4	6.2898
PF3D7_0523400	DnaJ protein, putative	533	61902	2	null	null	1	-4.10681	Asexual enriched, shared	6		Y
PF3D7_0603600	conserved Plasmodium protein, unknown function	2368	280496	2	null	null	1	-6.6037	Asexual enriched, shared	6	12.9019
PF3D7_0628200	protein kinase PK4 (PK4)	3072	364328	1	null	null	1	-4.42672	Asexual enriched, shared	7	8.10886
PF3D7_0702300	sporozoite threonine and asparagine-rich protein (STARP)	594	66003	0	HMM: MIHIFYRTAIFTLSIWTTLLYSN, NN: MIHIFYRTAIFTLSIWTTLLYSN	NN Sum: 3, NN D: .67, HMM Prob: .09	1	-18.7014	Asexual enriched, shared		3.53329
PF3D7_0726400	conserved Plasmodium membrane protein, unknown function	4944	599319	8	null	null	1	-0.768103	Gametocyte enriched, shared	10	5.12606
PF3D7_0731800	alpha/beta hydrolase, putative (GEXP08)	675	78378	1	HMM: MSIYFWITYCIFVCVIYYENTFLH, NN: MSIYFWITYCIFVCVIYYE	NN Sum: 2, NN D: .55, HMM Prob: .02	1	6.5312	Gametocyte enriched, shared	7	26.397	Y
PF3D7_0801000	Plasmodium exported protein (PHISTc), unknown function	1219	147068	1	null	null	1	-25.0927	Asexual specific			Y
PF3D7_0804500	conserved Plasmodium membrane protein, unknown function	6034	720958	8	null	null	1	9.30824	Gametocyte enriched, shared	37	24.8305
PF3D7_0815300	FAD-dependent monooxygenase, putative	1182	140224	1	HMM: MKVRKTFVLIIGGGPTGITSGL, NN: MKVRKTFVLIIGGGPTGITSGL	NN Sum: 3, NN D: .44, HMM Prob: .6	1	-4.99346	Asexual enriched, shared	5	5.71178
PF3D7_0826100	E3 ubiquitin-protein ligase, putative	8591	1000000	2	null	null	1	-1.92861	Gametocyte enriched, shared	26	5.33057
PF3D7_0830600	Plasmodium exported protein (PHISTc), unknown function	456	54546	1	null	null	1	-12.8418	Asexual enriched, shared			Y
PF3D7_0922100	ubiquitin-like protein, putative	1542	182086	2	null	null	1	8.2566	Gametocyte enriched, shared	21	5.07294
PF3D7_0930500	diacylglycerol kinase, putative (DGK1)	1360	160292	2	null	null	1	-2.23165	Gametocyte enriched, shared	3	5.0556
PF3D7_0936400	ring-exported protein 4 (REX4)	214	26346	1	null	null	1	-7.46088	Asexual enriched, shared		3.00454	Y
PF3D7_1010700	dolichyl-phosphate-mannose protein mannosyltransferase, putative	223	25677	0	HMM: MINNNLFVFFLLSFFLSKICTCL, NN: MINNNLFVFFLLSFFLSKICTCL	NN Sum: 4, NN D: .78, HMM Prob: 1	1	-3.20947	Asexual enriched, shared	14	9.15793
PF3D7_1021100	conserved Plasmodium protein, unknown function	1761	210359	2	null	null	1	17.4336	Gametocyte specific	25	14.078
PF3D7_1024800	conserved Plasmodium protein, unknown function	1464	171114	2	HMM: MQIPTKFLVFFNLVILFVFLNFERVELK, NN: MQIPTKFLVFFNLVILFVFLNFERVELK	NN Sum: 4, NN D: .75, HMM Prob: .33	1	11.261	Gametocyte specific	35	30.5002
PF3D7_1038400	gametocyte-specific protein (Pf11-1)	9563	1100000	1	null	null	1	24.6604	Gametocyte specific	57	1540.14
PF3D7_1103800	CCR4-NOT transcription complex subunit 1, putative (NOT1)	3371	391939	4	null	null	1	2.65949	Gametocyte enriched, shared	46	8.33831
PF3D7_1104700	RNA polymerase subunit, putative	186	21926	0	null	null	1	5.72666	Gametocyte enriched, shared	6	7.23324
PF3D7_1107900	mechanosensitive ion channel protein	1812	213620	5	null	null	1	3.10106	Gametocyte enriched, shared	12	31.5972
PF3D7_1127500	protein disulfide isomerase, putative	424	51185	1	HMM: MIIKFLIFNLLLYLFRCNTK, NN: MIIKFLIFNLLLYLFRCNTK	NN Sum: 4, NN D: .77, HMM Prob: .73	1	12.9654	Gametocyte specific	12	20.5689
PF3D7_1143700	conserved Plasmodium protein, unknown function	856	104128	1	null	null	1	0.637657	Gametocyte enriched, shared	18	41.7462
PF3D7_1149200	ring-infected erythrocyte surface antigen	1090	126916	0	null	null	1	-25.3296	Asexual specific			Y
PF3D7_1212100	peripheral plastid protein 1, putative (PPP1)	558	66486	1	HMM: MIYYIRKVAINFLFLYIINFCLLH, NN: MIYYIRKVAINFLFLYIINFCLLH	NN Sum: 4, NN D: .71, HMM Prob: .13	1	-8.83545	Asexual enriched, shared	5		Y
PF3D7_1306500	MORN repeat protein, putative	4313	520218	10	null	null	1	4.71389	Gametocyte enriched, shared	20	7.59632
PF3D7_1314500	cop-coated vesicle membrane protein p24 precursor, putative	206	24442	2	HMM: MIYFKNIVLLSFLLLFFLFGIIQCT, NN: MIYFKNIVLLSFLLLFFLFGIIQCT	NN Sum: 4, NN D: .86, HMM Prob: .93	1	-3.56704	Asexual enriched, shared	11	6.28637
PF3D7_1324600	conserved Plasmodium protein, unknown function	1661	201041	3	null	null	1	10.4316	Gametocyte specific	21	88.1006
PF3D7_1326500	conserved Plasmodium protein, unknown function	2115	252619	1	null	null	1	7.76569	Gametocyte enriched, shared	32	87.9191
PF3D7_1354200	inositol-polyphosphate 5-phosphatase, putative (IP5P)	803	95043	3	null	null	1	6.991	Gametocyte enriched, shared	23	10.5808
PF3D7_1360500	guanylyl cyclase beta (GCbeta)	3179	376986	21	null	null	1	-0.393851	Gametocyte enriched, shared	7	12.7592
PF3D7_1433200	conserved Plasmodium protein, unknown function	1267	152260	1	null	null	1	4.06453	Gametocyte enriched, shared	16	58.8017
PF3D7_1449000	gamete egress and sporozoite traversal protein, putative (GEST)	248	28765	0	HMM: MNKFTYCITLLIALVLPIRSI, NN: MNKFTYCITLLIALVLPIRSI	NN Sum: 4, NN D: .82, HMM Prob: .98	1	14.5857	Gametocyte specific	16	374.043
PF3D7_0104400	4-hydroxy-3-methylbut-2-enyl diphosphate reductase (LytB)	535	62470	1	null	null	0	3.16478	Gametocyte enriched, shared	5	13.4676	Y
PF3D7_0106100	V-type proton ATPase subunit C, putative	383	45259	0	null	null	0	6.27248	Gametocyte enriched, shared	22	7.7677	Y
PF3D7_0107400	conserved Plasmodium protein, unknown function	153	18762	1	null	null	0	18.4364	Gametocyte specific	8	263.889
PF3D7_0107700	conserved Plasmodium membrane protein, unknown function	446	54496	5	HMM: MRINVCFLNFFFFFFFFFVLFLNTNECF, NN: MRINVCFLNFFFFFFFFFVLFLNTN	NN Sum: 4, NN D: .76, HMM Prob: .33	0	-13.5903	Asexual enriched, shared	2	3.26789
PF3D7_0109100	LCCL domain-containing protein (CCp5)	1029	118531	0	HMM: MLKITCVGLFFYIIKSL, NN: MLKITCVGLFFYIIKSLFVNTK	NN Sum: 2, NN D: .55, HMM Prob: .18	0	30.571	Gametocyte specific	45	2450.76
PF3D7_0109300	fatty acid elongation protein, GNS1/SUR4 family, putative	322	39287	7	null	null	0	-5.6939	Asexual enriched, shared	3	20.912
PF3D7_0109900	unspecified product	596	70933	14	HMM: MINILVILIITITQVKKKIFLCSCFTYIWILLTVLCN, NN: MINILVILIITITQVKKKIFLCSCFTYIWILLTVLCN	NN Sum: 3, NN D: .6, HMM Prob: .02	0	11.9934	Gametocyte specific	5	40.147
PF3D7_0111400	conserved Plasmodium protein, unknown function (GEXP19)	718	85035	0	null	null	0	-5.89321	Asexual enriched, shared			Y
PF3D7_0113900	Plasmodium exported protein (hyp8), unknown function (GEXP10)	243	28233	3	HMM: MNIYIRTIFFAPFICLLIFSSNHGL, NN: MNIYIRTIFFAPFICLLIFSSNHGL	NN Sum: 2, NN D: .56, HMM Prob: .51	0	3.50889	Gametocyte enriched, shared	8	4.84502	Y
PF3D7_0114000	exported protein family 1 (EPF1)	1463	170979	1	null	null	0	19.4717	Gametocyte specific	31	87.943	Y
PF3D7_0115100	Plasmodium exported protein (PHISTa), unknown function	293	34834	1	HMM: MKNTGSNFILKFFLFKCIFVVIIGILCMGI, NN: MKNTGSNFILKFFLFKCIFVVIIGI	NN Sum: 4, NN D: .58, HMM Prob: 0	0	11.7224	Gametocyte specific	22	799.04
PF3D7_0201700	DnaJ protein, putative	900	105900	1	null	null	0	-11.0608	Asexual enriched, shared			Y
PF3D7_0201800	knob associated heat shock protein 40 (KAHsp40)	421	48282	1	HMM: MAIFKKYRFRENKIIFLFFIKIFLFSLFIWELCCF, NN: MAIFKKYRFRENKIIFLFFIKIFLFSLFIWELCCF	NN Sum: 3, NN D: .56, HMM Prob: .4	0	-16.3615	Asexual enriched, shared			Y
PF3D7_0202200	EMP1-trafficking protein (PTP1)	290	33741	2	null	null	0	-15.3337	Asexual enriched, shared	2		Y
PF3D7_0208800	conserved Plasmodium protein, unknown function	235	28163	1	HMM: MKGKGSFFFCWIFLISFLYLINVIVCK, NN: MKGKGSFFFCWIFLISFLYLINVIVCK	NN Sum: 4, NN D: .85, HMM Prob: .57	0	5.57115	Gametocyte enriched, shared	10	11.6474
PF3D7_0208900	6-cysteine protein (P230p)	2508	293644	1	HMM: MFIYLFIYLFFKMDKKRTFYYLFFFFTFLVYVLYFDNIKSV, NN: MFIYLFIYLFFKMDKKRTFYYLFFFFTFLVYVLYF	NN Sum: 3, NN D: .52, HMM Prob: 0	0	23.073	Gametocyte specific	111	2459.15
PF3D7_0210700	syntaxin, Qa-SNARE family (SYN17)	314	37126	1	null	null	0	5.72666	Gametocyte enriched, shared	5	5.40711
PF3D7_0212000	GDP-fructose:GMP antiporter, putative	311	36667	7	HMM: MRNNLIVFICITLYLISSITCV, NN: MRNNLIVFICITLYLISSITCV	NN Sum: 4, NN D: .73, HMM Prob: .54	0	-13.3272	Asexual enriched, shared	2	9.82263
PF3D7_0213000	conserved Plasmodium protein, unknown function	166	19952	1	null	null	0	-5.95693	Asexual enriched, shared	7	14.3178
PF3D7_0215000	acyl-CoA synthetase (ACS9)	885	102146	0	HMM: MLIYNFFIVLIYIFQTASY, NN: MLIYNFFIVLIYIFQTASY	NN Sum: 4, NN D: .71, HMM Prob: .32	0	8.35755	Gametocyte enriched, shared	33	126.335
PF3D7_0219700	Plasmodium exported protein (PHISTc), unknown function (GEXP20)	295	35333	1	null	null	0	-9.26824	Asexual enriched, shared			Y
PF3D7_0220100	DnaJ protein, putative	997	117287	1	null	null	0	-11.1319	Asexual enriched, shared			Y
PF3D7_0301600	Plasmodium exported protein (hyp1), unknown function (GEXP21)	732	87507	1	null	null	0	-6.95975	Asexual enriched, shared		2.48444	Y
PF3D7_0303900	phosphatidylethanolamine-binding protein, putative	197	23150	0	HMM: MFNLKYVVLLWYYLCSVQFIWGD, NN: MFNLKYVVLLWYYLCSVQFIWGD	NN Sum: 4, NN D: .78, HMM Prob: .8	0	24.6604	Gametocyte specific	14	436.32
PF3D7_0306000	conserved Plasmodium protein, unknown function	137	17019	1	null	null	0	3.60478	Gametocyte enriched, shared	2	29.1627
PF3D7_0306500	conserved Plasmodium protein, unknown function	299	36391	1	null	null	0	25.4031	Gametocyte specific	12	70.9668
PF3D7_0306600	conserved Plasmodium protein, unknown function	85	9948	0	null	null	0	-8.93491	Asexual enriched, shared	1	5.31759
PF3D7_0309100	conserved Plasmodium protein, unknown function	178	21432	0	HMM: MNMIMKIYYIFLLFVFILIERCV, NN: MNMIMKIYYIFLLFVFILIERCVDND	NN Sum: 4, NN D: .75, HMM Prob: .02	0	18.8725	Gametocyte specific	11	406.958
PF3D7_0311600	dolichyl-diphosphooligosaccharide--protein glycosyltransferase subunit 1, putative	702	84019	1	HMM: MKLIYVTFIRFVFFIYVHGK, NN: MKLIYVTFIRFVFFIYVHGK	NN Sum: 4, NN D: .78, HMM Prob: .3	0	-5.95693	Asexual enriched, shared		18.1632
PF3D7_0318300	conserved Plasmodium protein, unknown function	1119	132982	1	HMM: MNNIYISLYIFFISYIIQL, NN: MNNIYISLYIFFISYIIQLCFNT	NN Sum: 3, NN D: .58, HMM Prob: .01	0	-6.27331	Asexual enriched, shared	4	6.06972
PF3D7_0319200	endonuclease/exonuclease/phosphatase family protein, putative	906	108305	1	HMM: MKCQIFYKCLFVVVIFLSEYNTIMLST, NN: MKCQIFYKCLFVVVIFLSEYNTIMLS	NN Sum: 2, NN D: .54, HMM Prob: .26	0	10.4316	Gametocyte specific	8	5.99175
PF3D7_0320100	protein transport protein SEC22 (SEC22)	221	25934	1	null	null	0	5.7228	Gametocyte enriched, shared	10	8.16059
PF3D7_0402100	Plasmodium exported protein (PHISTb), unknown function	575	67787	1	HMM: MGKAFLFKSLLCKRYSAPIIGLVYVIVLTVGI, NN: MGKAFLFKSLLCKRYSAPIIGLVYVIVLTVGI	NN Sum: 3, NN D: .5, HMM Prob: .01	0	-7.65425	Asexual enriched, shared	4		Y
PF3D7_0402400	Plasmodium exported protein, unknown function (GEXP18)	254	31018	1	null	null	0	-3.29734	Asexual enriched, shared	7		Y
PF3D7_0406200	sexual stage-specific protein precursor (Pfs16)	157	16625	2	HMM: MNIRKFIPSLALMLIFFAFANLVLSD, NN: MNIRKFIPSLALMLIFFAFANLVLSD	NN Sum: 4, NN D: .91, HMM Prob: 1	0	9.59498	Gametocyte enriched, shared	15	751.694
PF3D7_0413500	phosphoglucomutase-2 (PGM2)	295	35232	1	null	null	0	0.892834	Gametocyte enriched, shared	10	11.947
PF3D7_0417000	conserved Plasmodium protein, unknown function	275	32864	1	HMM: MNIVLQIFLVLSFYQIICF, NN: MNIVLQIFLVLSFYQIICFFLA	NN Sum: 2, NN D: .55, HMM Prob: .26	0	24.1929	Gametocyte specific	8	20.757
PF3D7_0417300	LETM1-like protein, putative	802	95486	1	null	null	0	7.2983	Gametocyte enriched, shared	17	11.88
PF3D7_0418000	conserved Plasmodium protein, unknown function	4891	583945	2	null	null	0	4.82352	Gametocyte enriched, shared	55	198.053
PF3D7_0419500	conserved Plasmodium membrane protein, unknown function	536	63994	5	null	null	0	4.1326	Gametocyte enriched, shared	7	6.95337
PF3D7_0422000	steroid dehydrogenase, putative	321	37214	1	HMM: MNGFSSGYMRFIFFIGLLVILKNILYFFFWLFNYVKSK, NN: MNGFSSGYMRFIFFIGLLVILKNILYFFFWLFNYVKSK	NN Sum: 4, NN D: .69, HMM Prob: .16	0	10.4424	Gametocyte specific	15	28.4066	Y
PF3D7_0423500	glideosome associated protein with multiple membrane spans 2 (GAPM2)	372	42617	6	null	null	0	6.69491	Gametocyte enriched, shared	8	25.7716
PF3D7_0423700	early transcribed membrane protein 4 (ETRAMP4)	136	14891	2	HMM: MKLSNLFYVFALLISMNVFVPGF, NN: MKLSNLFYVFALLISMNVFVPGFMNVLGK	NN Sum: 4, NN D: .65, HMM Prob: .83	0	-5.49828	Asexual enriched, shared	2			Y
PF3D7_0424600	Plasmodium exported protein (PHISTb), unknown function	309	35961	0	null	null	0	6.15019	Gametocyte enriched, shared	14		Y
PF3D7_0501000	Plasmodium exported protein, unknown function	260	30715	1	null	null	0	-0.205354	Gametocyte enriched, shared	4		Y
PF3D7_0501100	heat shock protein 40, type II (HSP40)	402	46366	1	null	null	0	-10.6428	Asexual enriched, shared	3		Y
PF3D7_0501200	parasite-infected erythrocyte surface protein (PIESP2)	408	48720	3	HMM: MLLFFAKLVVFTFFFWLLKYGKTR, NN: MLLFFAKLVVFTFFFWLLKYGKTRSY	NN Sum: 4, NN D: .76, HMM Prob: .99	0	-5.96831	Asexual enriched, shared	7		Y
PF3D7_0508200	longevity-assurance (LAG1) protein, putative	355	42502	7	HMM: MKLDTVFKILLLVVIVFTICQIRTL, NN: MKLDTVFKILLLVVIVFTICQIRTL	NN Sum: 3, NN D: .69, HMM Prob: .56	0	12.5419	Gametocyte specific	8	67.8074
PF3D7_0512900	conserved Plasmodium protein, unknown function	265	31951	0	null	null	0	5.37874	Gametocyte enriched, shared	8	10.3988
PF3D7_0513000	conserved Plasmodium protein, unknown function	269	31039	0	HMM: MNFVFIYIVLISFFNKSRCD, NN: MNFVFIYIVLISFFNKSRCD	NN Sum: 4, NN D: .66, HMM Prob: .81	0	15.8638	Gametocyte specific	14	472.775
PF3D7_0513700	secreted ookinete protein, putative (PSOP12)	735	87261	0	HMM: MTFISTFSQLILYTHVLLNICYGF, NN: MTFISTFSQLILYTHVLLNICYGF	NN Sum: 4, NN D: .59, HMM Prob: .66	0	30.571	Gametocyte specific	52	3524.88
PF3D7_0514200	conserved Plasmodium protein, unknown function	867	104987	3	HMM: MFLYVCVLILLLYFVLIPLESN, NN: MFLYVCVLILLLYFVLIPLESN	NN Sum: 3, NN D: .63, HMM Prob: .94	0	-0.161262	Gametocyte enriched, shared	5	7.70862
PF3D7_0515700	glideosome-associated protein 40, putative (GAP40)	456	51799	10	null	null	0	7.09385	Gametocyte enriched, shared	8	10.8917
PF3D7_0517500	UTP--glucose-1-phosphate uridylyltransferase, putative	837	98467	0	null	null	0	-0.560501	Gametocyte enriched, shared	6	7.33924
PF3D7_0519200	V-type proton ATPase 16 kDa proteolipid subunit	165	17065	4	null	null	0	11.6386	Gametocyte specific	3	15.1058
PF3D7_0526900	transmembrane emp24 domain-containing protein, putative	214	24560	2	HMM: MMKIIKEVRAVVLLLFVLLLNSSNVKAA, NN: MMKIIKEVRAVVLLLFVLLLNSSNVKAA	NN Sum: 4, NN D: .91, HMM Prob: 1	0	9.177	Gametocyte enriched, shared	9	7.61571
PF3D7_0614900	conserved Plasmodium membrane protein, unknown function	1096	130933	11	null	null	0	-5.95693	Asexual enriched, shared	7	18.925
PF3D7_0615100	enoyl-acyl carrier reductase (ENR)	432	49762	0	HMM: MNKISQRLLFLFLHFYTIVCF, NN: MNKISQRLLFLFLHFYTIVCFIQNNTQ	NN Sum: 2, NN D: .54, HMM Prob: .06	0	-7.34925	Asexual enriched, shared	5	11.2869
PF3D7_0618600	rhomboid protease ROM10 (ROM10)	274	31339	7	null	null	0	10.4316	Gametocyte specific	3	14.5346
PF3D7_0620100	conserved Plasmodium protein, unknown function	130	15509	0	null	null	0	16.1009	Gametocyte specific	7	86.6873
PF3D7_0623500	superoxide dismutase [Fe] (SOD2)	266	31292	0	HMM: MNLKILLCSSIFLFFLKPNVPK, NN: MNLKILLCSSIFLFFLKPNVPKGAYGL	NN Sum: 4, NN D: .65, HMM Prob: .71	0	8.06561	Gametocyte enriched, shared	11	3.84753
PF3D7_0626100	oxidoreductase, short-chain dehydrogenase family, putative	383	44758	3	null	null	0	5.73453	Gametocyte enriched, shared	5	7.3247
PF3D7_0626600	conserved Plasmodium protein, unknown function	145	17002	0	HMM: MLKYIFLGIGGSVSGW, NN: MLKYIFLGIGGSVSGW	NN Sum: 3, NN D: .49, HMM Prob: .04	0	-5.6939	Asexual enriched, shared	2	6.28544
PF3D7_0703000	conserved Plasmodium protein, unknown function	1843	220453	1	null	null	0	-2.25578	Gametocyte enriched, shared	7	24.4199
PF3D7_0703100	conserved Plasmodium protein, unknown function	180	21267	1	null	null	0	3.36409	Gametocyte enriched, shared	5	45.5794
PF3D7_0704600	E3 ubiquitin-protein ligase (UT)	3893	460416	4	null	null	0	-2.42672	Gametocyte enriched, shared	25	5.40774
PF3D7_0708200	conserved Plasmodium protein, unknown function	954	115328	1	null	null	0	-9.5419	Asexual enriched, shared	6	22.5863
PF3D7_0708700	Cg8 protein	228	27549	1	null	null	0	18.4364	Gametocyte specific	10	64.802
PF3D7_0708900	Cg3 protein	317	37054	1	null	null	0	2.52313	Gametocyte enriched, shared	7	98.4065
PF3D7_0711700	erythrocyte membrane protein 1, PfEMP1 (VAR)	2215	251008	0	null	null	0	-12.4828	Asexual enriched, shared				Y
PF3D7_0713500	conserved Plasmodium protein, unknown function	954	115882	2	null	null	0	1.60113	Gametocyte enriched, shared	13	109.187
PF3D7_0713700	conserved Plasmodium protein, unknown function	209	24380	2	HMM: MFKKFFVFITFLVFIIKYIHCD, NN: MFKKFFVFITFLVFIIKYIHCD	NN Sum: 4, NN D: .88, HMM Prob: .99	0	6.38788	Gametocyte enriched, shared	7	15.3986
PF3D7_0714400	calmodulin, putative	256	30800	0	null	null	0	0.98558	Gametocyte enriched, shared	4	34.2867
PF3D7_0719500	LEM3/CDC50 family protein, putative	471	55313	2	null	null	0	-8.25578	Asexual enriched, shared	3	43.5617
PF3D7_0720700	phosphoinositide-binding protein, putative	2166	258424	4	null	null	0	-1.26198	Gametocyte enriched, shared	15	7.30582
PF3D7_0721100	conserved Plasmodium protein, unknown function	244	29250	1	HMM: MSRLFSFLFFCLIIVFFSSSFVFSR, NN: MSRLFSFLFFCLIIVFFSSSFVFSRGN	NN Sum: 4, NN D: .84, HMM Prob: .97	0	-7.60133	Asexual enriched, shared	3		Y
PF3D7_0721700	secreted ookinete protein, putative (PSOP1)	467	53285	0	HMM: MNKLLLFCLFLYSVVAV, NN: MNKLLLFCLFLYSVVAV	NN Sum: 4, NN D: .87, HMM Prob: 1	0	23.6839	Gametocyte specific	24	1139.84
PF3D7_0722700	conserved Plasmodium protein, unknown function	79	9501	1	null	null	0	-8.1573	Asexual enriched, shared	2	43.5966
PF3D7_0723200	conserved Plasmodium protein, unknown function	358	41026	0	HMM: MKMKKIIIFVLFYFITPKLCQ, NN: MKMKKIIIFVLFYFITPKLCQ	NN Sum: 4, NN D: .81, HMM Prob: .92	0	10.517	Gametocyte specific	9	21.3197
PF3D7_0725200	mago nashi protein homologue, putative	148	17599	0	null	null	0	-0.890359	Gametocyte enriched, shared	8	60.6582
PF3D7_0728200	actin-like protein, putative (ALP3)	552	65540	1	null	null	0	7.53402	Gametocyte enriched, shared	5	24.1146
PF3D7_0730900	EMP1-trafficking protein (PTP4)	2110	244194	1	null	null	0	-9.65425	Asexual enriched, shared	6		Y
PF3D7_0731100	EMP1-trafficking protein (PTP2)	890	103068	1	null	null	0	-0.627732	Gametocyte enriched, shared	8		Y
PF3D7_0731600	acyl-CoA synthetase (ACS5)	811	93283	0	HMM: MNISFTVCSLFILLINVVLHGA, NN: MNISFTVCSLFILLINVVLHGA	NN Sum: 3, NN D: .65, HMM Prob: .95	0	-31.8966	Asexual specific	2			Y
PF3D7_0800600	Plasmodium exported protein (PHISTa), unknown function	291	34508	1	HMM: MKNTGSNFILKFFLFKCIFVVIIGILCMGI, NN: MKNTGSNFILKFFLFKCIFVVIIGI	NN Sum: 4, NN D: .58, HMM Prob: 0	0	-3.17784	Asexual enriched, shared		799.04
PF3D7_0801600	conserved Plasmodium protein, unknown function	125	14793	1	null	null	0	11.9934	Gametocyte specific	5	45.995
PF3D7_0806200	conserved Plasmodium membrane protein, unknown function	1018	122104	9	HMM: MKKNKISLFIISSLVCAFVTLTF, NN: MKKNKISLFIISSLVCAFVTLTFYK	NN Sum: 3, NN D: .63, HMM Prob: .44	0	5.37874	Gametocyte enriched, shared	16	64.3327
PF3D7_0806800	vacuolar proton translocating ATPase subunit A, putative	1053	122997	6	null	null	0	6.40861	Gametocyte enriched, shared	33	10.4786
PF3D7_0807500	proteasome subunit alpha type-6, putative	260	29499	0	null	null	0	-3.89632	Asexual enriched, shared	22	6.91722
PF3D7_0808200	plasmepsin X	573	65113	0	HMM: MKRISPLNTLFYLSLFFSYTFKGLKCT, NN: MKRISPLNTLFYLSLFFSYTFKGLKCT	NN Sum: 3, NN D: .52, HMM Prob: .35	0	13.6157	Gametocyte specific	9	14.8745
PF3D7_0812100	conserved Plasmodium protein, unknown function	2651	314490	2	null	null	0	8.33126	Gametocyte enriched, shared	63	9.97747
PF3D7_0819500	conserved protein, unknown function	386	45682	1	null	null	0	7.53402	Gametocyte enriched, shared	9	13.1915
PF3D7_0823900	dicarboxylate/tricarboxylate carrier (DTC)	318	35386	1	null	null	0	3.72255	Gametocyte enriched, shared	21	12.5783
PF3D7_0824200	conserved Plasmodium protein, unknown function	1124	133804	0	null	null	0	12.1971	Gametocyte specific	38	36.2402
PF3D7_0825400	conserved Plasmodium protein, unknown function	119	14227	1	null	null	0	9.25648	Gametocyte enriched, shared	5	22.9257
PF3D7_0828800	GPI-anchored micronemal antigen (GAMA)	738	85249	2	HMM: MKYYTSLYVALIIALCQAVSAL, NN: MKYYTSLYVALIIALCQAVSAL	NN Sum: 4, NN D: .86, HMM Prob: .99	0	0.601233	Gametocyte enriched, shared	15	10.8121
PF3D7_0829200	prohibitin, putative	272	30557	0	HMM: MERILSSIGKLSVVAGGLSL, NN: MERILSSIGKLSVVAGGLSL	NN Sum: 3, NN D: .47, HMM Prob: .08	0	10.9765	Gametocyte specific	10	7.5756
PF3D7_0829600	early transcribed membrane protein 8 (ETRAMP8)	170	19787	2	HMM: MKVFIFFAFVNFLFVLNLFSPCTCK, NN: MKVFIFFAFVNFLFVLNLFSPCTCK	NN Sum: 4, NN D: .75, HMM Prob: .99	0	19.0479	Gametocyte specific	6	93.1785
PF3D7_0831000	Plasmodium exported protein (PHISTb), unknown function (GEXP09)	426	51020	1	null	null	0	-9.07523	Asexual enriched, shared			Y
PF3D7_0831300	Plasmodium exported protein, unknown function (GEXP13)	821	98971	0	HMM: MEYIHILRKLLFSYFSVVLLGI, NN: MEYIHILRKLLFSYFSVVLLGI	NN Sum: 3, NN D: .59, HMM Prob: .01	0	3.80477	Gametocyte enriched, shared	15	418.476	Y
PF3D7_0903200	ras-related protein RAB7 (RAB7)	206	23787	0	null	null	0	-1.36629	Gametocyte enriched, shared	13	4.9958
PF3D7_0904400	signal peptidase complex subunit 3, putative (SPC3)	185	22208	1	HMM: MDSFLNRLNVLFYSMALCFLILCAFNYGTSF, NN: MDSFLNRLNVLFYSMALCFLILCAFNYGTSF	NN Sum: 4, NN D: .73, HMM Prob: .34	0	4.68109	Gametocyte enriched, shared	10	11.0844
PF3D7_0909600	conserved Plasmodium protein, unknown function	604	72244	0	HMM: MFRDLSFYVLTIILFFFNMTK, NN: MFRDLSFYVLTIILFFFNMTKWI	NN Sum: 3, NN D: .7, HMM Prob: .31	0	6.80282	Gametocyte enriched, shared	19	11.8273
PF3D7_0910300	conserved Plasmodium protein, unknown function	432	51594	1	HMM: MIFLRNGFFFLFSVLTSCYINLFTQCLGE, NN: MIFLRNGFFFLFSVLTSCYINLFTQCLGE	NN Sum: 4, NN D: .58, HMM Prob: .93	0	7.27011	Gametocyte enriched, shared	9	38.6764
PF3D7_0911900	falstatin (ICP)	413	46957	0	HMM: MNLLVFFCFFLLSCIVHLSRCS, NN: MNLLVFFCFFLLSCIVHLSRCS	NN Sum: 4, NN D: .87, HMM Prob: 1	0	-0.666241	Gametocyte enriched, shared	10	16.7506
PF3D7_0912400	alkaline phosphatase, putative	446	52704	1	HMM: MNTCIKLIFAFFIFIKYGRCQ, NN: MNTCIKLIFAFFIFIKYGRCQ	NN Sum: 4, NN D: .78, HMM Prob: .89	0	8.34822	Gametocyte enriched, shared	31	11.4795
PF3D7_0914200	phospholipid or glycerol acyltransferase, putative	418	49338	3	null	null	0	3.50344	Gametocyte enriched, shared	12	5.05323
PF3D7_0918000	glideosome-associated protein 50 (GAP50)	396	44603	2	HMM: MNYCKTTFHIFFFVLFFITIYEIKCQ, NN: MNYCKTTFHIFFFVLFFITIYEIKCQ	NN Sum: 3, NN D: .61, HMM Prob: .03	0	-0.800339	Gametocyte enriched, shared	28	6.34683
PF3D7_0918800	dihydrouridine synthase, putative	577	67203	2	HMM: MQIKFPFLYVIIYILLIIIKLNHGN, NN: MQIKFPFLYVIIYILLIIIKLNHGNSK	NN Sum: 4, NN D: .78, HMM Prob: .01	0	4.32757	Gametocyte enriched, shared	4	9.66602
PF3D7_0919100	DnaJ protein, putative	370	43259	6	HMM: MLNDIILQVIVAAFGVAIVNSD, NN: MLNDIILQVIVAAFGVAIVNSD	NN Sum: 4, NN D: .47, HMM Prob: .72	0	-2.66103	Asexual enriched, shared	8	8.74882
PF3D7_0922900	3-oxoacyl-[acyl-carrier-protein] reductase (FabG)	301	33347	0	HMM: MSVLHRFYLFFLFTKFFHCY, NN: MSVLHRFYLFFLFTKFFHCY	NN Sum: 4, NN D: .66, HMM Prob: .25	0	6.38718	Gametocyte enriched, shared	7	19.0063
PF3D7_0924000	patatin-like phospholipase, putative	1292	151449	2	null	null	0	1.95422	Gametocyte enriched, shared	7	15.2819
PF3D7_0933300	conserved Plasmodium protein, unknown function	982	118929	2	HMM: MYHVILFICFYEWLLFIIITNFMLLSCAGE, NN: MYHVILFICFYEWLLFIIITNFMLLSCAGE	NN Sum: 4, NN D: .83, HMM Prob: .62	0	-5.95693	Asexual enriched, shared	2	14.5803
PF3D7_0934300	conserved Plasmodium protein, unknown function	145	16888	1	null	null	0	0.060987	Gametocyte enriched, shared	3	32.2622
PF3D7_0935500	Plasmodium exported protein, unknown function (GEXP22)	312	38012	1	null	null	0	-4.4378	Asexual enriched, shared	3		Y
PF3D7_0936300	ring-exported protein 3 (REX3)	326	37589	1	null	null	0	-11.5137	Asexual enriched, shared	3		Y
PF3D7_0936600	Plasmodium exported protein (PHISTc), unknown function (GEXP05)	297	34908	0	null	null	0	15.424	Gametocyte specific	10	5.76855	Y
PF3D7_0936800	Plasmodium exported protein (PHISTc), unknown function	383	45500	1	null	null	0	-9.25372	Asexual enriched, shared	12	3.48431	Y
PF3D7_1001900	Plasmodium exported protein (hyp16), unknown function (PfJ23)	276	32137	3	null	null	0	-11.2399	Asexual enriched, shared			Y
PF3D7_1002100	EMP1-trafficking protein (PTP5)	631	69850	1	null	null	0	-17.405	Asexual enriched, shared	2		Y
PF3D7_1003100	conserved Plasmodium protein, unknown function	94	10717	1	null	null	0	-9.27886	Asexual enriched, shared	2	11.4862
PF3D7_1007000	conserved membrane protein, unknown function	260	30149	6	HMM: MALFHFVNCSLATFIPY, NN: MALFHFVNCSLAT	NN Sum: 3, NN D: .55, HMM Prob: 0	0	6.26164	Gametocyte enriched, shared	3	7.94397
PF3D7_1007200	rhoGAP GTPase, putative	593	67447	0	null	null	0	2.61469	Gametocyte enriched, shared	14	8.62973
PF3D7_1011500	conserved Plasmodium membrane protein, unknown function	175	19669	4	null	null	0	13.3805	Gametocyte specific	6	158.792
PF3D7_1014200	male gamete fusion factor HAP2, putative (HAP2)	889	102626	2	HMM: MNKRKKTKHLKVNSILRIFFFFFLISFLFSNCK, NN: MNKRKKTKHLKVNSILRIFFFFFLISFLFSN	NN Sum: 4, NN D: .59, HMM Prob: .28	0	-9.5419	Asexual enriched, shared	7	18.1835
PF3D7_1014300	conserved protein, unknown function	2379	283128	8	null	null	0	5.03925	Gametocyte enriched, shared	16	29.7837
PF3D7_1015000	FAD synthetase, putative	328	39417	1	null	null	0	10.4316	Gametocyte specific	8	14.9542
PF3D7_1016100	conserved Plasmodium protein, unknown function	257	30008	3	HMM: MVIFIAILDLIIVLAI, NN: MVIFIAILDLIIVLAIYFLFFYFIVMEN	NN Sum: 3, NN D: .6, HMM Prob: 0	0	1.63766	Gametocyte enriched, shared	3	25.2438
PF3D7_1016300	glycophorin binding protein (GBP)	824	95843	1	null	null	0	-0.073808	Gametocyte enriched, shared	17		Y
PF3D7_1019600	conserved Plasmodium protein, unknown function	1210	145833	0	null	null	0	-16.7677	Asexual enriched, shared	3	2.51094
PF3D7_1022900	CDGSH iron-sulfur domain-containing protein, putative	118	13870	1	null	null	0	-13.4462	Asexual enriched, shared	3	25.7608
PF3D7_1023700	conserved Plasmodium protein, unknown function	757	89747	1	null	null	0	5.08656	Gametocyte enriched, shared	35	513.089
PF3D7_1028700	merozoite TRAP-like protein (MTRAP)	498	58084	1	HMM: MKKTILNLYLINILFALSDVKGI, NN: MKKTILNLYLINILFALSDVKGI	NN Sum: 4, NN D: .72, HMM Prob: .79	0	0.123613	Gametocyte enriched, shared	12	19.5832
PF3D7_1029500	conserved Plasmodium protein, unknown function	138	16517	1	null	null	0	3.71259	Gametocyte enriched, shared	6	29.513
PF3D7_1031000	25 kDa ookinete surface antigen precursor (Pfs25)	217	24143	1	HMM: MNKLYSLFLFLFIQLSIKYNNAK, NN: MNKLYSLFLFLFIQLSIKYNNAK	NN Sum: 4, NN D: .81, HMM Prob: .92	0	18.4364	Gametocyte specific	10	679.435
PF3D7_1031400	OTU-like cysteine protease, putative	945	112548	0	null	null	0	4.80221	Gametocyte enriched, shared	18	62.2656
PF3D7_1031600	conserved Plasmodium protein, unknown function (GEXP15)	904	106688	0	null	null	0	-12.4373	Asexual enriched, shared			Y
PF3D7_1032600	conserved protein, unknown function	350	41758	1	null	null	0	1.2937	Gametocyte enriched, shared	6	39.1127
PF3D7_1032800	leucine-rich repeat protein (LRR1)	309	36505	0	null	null	0	10.0295	Gametocyte specific	19	20.4291
PF3D7_1036000	merozoite surface protein (MSP11)	405	46729	0	HMM: MNKFLNIIFYIFLILNFSFFQSNAT, NN: MNKFLNIIFYIFLILNFSFFQSNATSK	NN Sum: 4, NN D: .73, HMM Prob: .76	0	-16.6237	Asexual enriched, shared				Y
PF3D7_1036800	acetyl-CoA transporter, putative	590	69795	10	null	null	0	3.10106	Gametocyte enriched, shared	7	22.1306
PF3D7_1037100	pyruvate kinase 2 (PyKII)	745	86684	0	HMM: MNLIHICLFIIVIKCYVNCI, NN: MNLIHICLFIIVIKCYVNCI	NN Sum: 4, NN D: .68, HMM Prob: .26	0	-5.63134	Asexual enriched, shared	11
PF3D7_1037800	dynein intermediate chain, putative	944	111698	1	null	null	0	-4.18435	Asexual enriched, shared	15	60.5597
PF3D7_1102500	Plasmodium exported protein (PHISTb), unknown function (GEXP02)	624	73887	1	null	null	0	7.47212	Gametocyte enriched, shared	26	22.7619	Y
PF3D7_1102600	Plasmodium exported protein, unknown function (GEXP14)	271	32327	3	null	null	0	8.26949	Gametocyte enriched, shared	7	16.0607	Y
PF3D7_1104100	syntaxin, Qa-SNARE family (SYN13)	347	41388	1	null	null	0	4.78705	Gametocyte enriched, shared	8	4.92813	Y
PF3D7_1107000	U6 snRNA-associated Sm-like protein LSm4, putative (LSM4)	126	14202	0	null	null	0	10.7389	Gametocyte specific	4	11.5319
PF3D7_1108500	succinyl-CoA synthetase alpha subunit, putative	327	35396	0	null	null	0	9.75226	Gametocyte specific	19	15.8859
PF3D7_1108700	heat shock protein DnaJ homologue Pfj2	540	62376	1	HMM: MNVTNVVKRRKKLSYFHSLLLIIFSFFLSCARGM, NN: MNVTNVVKRRKKLSYFHSLLLIIFSFFLSCARGM	NN Sum: 4, NN D: .74, HMM Prob: .97	0	1.2287	Gametocyte enriched, shared	20	2.93492	Y
PF3D7_1109900	60S ribosomal protein L36 (RPL36)	112	12787	0	null	null	0	-3.17414	Asexual enriched, shared	5	3.24458
PF3D7_1112900	conserved Plasmodium protein, unknown function	363	43752	0	null	null	0	5.23856	Gametocyte enriched, shared	12	166.279
PF3D7_1114100	rhomboid protease ROM1 (ROM1)	278	31723	7	null	null	0	-9.95622	Asexual enriched, shared		5.14384
PF3D7_1115600	peptidyl-prolyl cis-trans isomerase (CYP19B)	195	21731	0	HMM: MNKLVSIILVIFFLFHKYALCA, NN: MNKLVSIILVIFFLFHKYALCA	NN Sum: 4, NN D: .92, HMM Prob: 1	0	2.62725	Gametocyte enriched, shared	13	7.21505
PF3D7_1118900	conserved Plasmodium protein, unknown function	248	28850	0	HMM: MNLFSPVIFPLLIFLLSYNGSYAN, NN: MNLFSPVIFPLLIFLLSYNGSYAN	NN Sum: 4, NN D: .82, HMM Prob: .98	0	12.5419	Gametocyte specific	9	364.124
PF3D7_1120600	conserved Plasmodium protein, unknown function	2545	303405	1	null	null	0	9.3236	Gametocyte enriched, shared	27	136.773
PF3D7_1121500	conserved Plasmodium protein, unknown function	515	62229	0	null	null	0	-13.2423	Asexual enriched, shared	4	7.74384
PF3D7_1121800	petidase, M16 family	2024	238896	0	HMM: MKHTKITKYLTINFFILLTLVFQKYSSCQ, NN: MKHTKITKYLTINFFILLTLVFQKYSSCQ	NN Sum: 4, NN D: .66, HMM Prob: .57	0	10.7345	Gametocyte specific	50	523.799
PF3D7_1122100	GPI transamidase component GPI16, putative (GPI16)	514	60779	2	HMM: MKRIIYIYLSIIYILSFVNSY, NN: MKRIIYIYLSIIYILSFVNSY	NN Sum: 4, NN D: .84, HMM Prob: .51	0	10.6435	Gametocyte specific	12	8.63079
PF3D7_1122600	conserved Plasmodium protein, unknown function	1832	217702	0	null	null	0	0.98558	Gametocyte enriched, shared	37	180.415
PF3D7_1124000	endoplasmic reticulum oxidoreductin, putative (ERO1)	465	55045	2	HMM: MKICLIPVFLSLIIYVILFLKGK, NN: MKICLIPVFLSLIIYVILFLKGK	NN Sum: 3, NN D: .67, HMM Prob: .09	0	6.46548	Gametocyte enriched, shared	14	6.42549
PF3D7_1125100	vacuolar membrane protein-related, putative	496	59250	1	null	null	0	8.12748	Gametocyte enriched, shared	33	262.419
PF3D7_1125200	conserved Plasmodium protein, unknown function	238	28253	3	null	null	0	11.5784	Gametocyte specific	13	69.1222
PF3D7_1129900	transporter, putative	609	70137	12	null	null	0	7.02007	Gametocyte enriched, shared	22	8.54274
PF3D7_1132800	aquaglyceroporin (AQP)	258	28296	6	HMM: MHMLFYKSYVREFIGEFLGTFVLMFLGEGATAN, NN: MHMLFYKSYVREFIGEFLGTFVLMFLGEGATAN	NN Sum: 3, NN D: .51, HMM Prob: .38	0	10.2816	Gametocyte specific	7	114.033
PF3D7_1135600	conserved Plasmodium protein, unknown function	1818	217597	2	null	null	0	5.86262	Gametocyte enriched, shared	28	86.0449
PF3D7_1136900	subtilisin-like protease 2 (SUB2)	1341	154798	1	HMM: MLNIIYVVSLILIKFIFYKECN, NN: MLNIIYVVSLILIKFIFYK	NN Sum: 4, NN D: .61, HMM Prob: 0	0	11.3385	Gametocyte specific	24	230.901
PF3D7_1137600	conserved Plasmodium protein, unknown function	656	77741	0	null	null	0	2.3328	Gametocyte enriched, shared	8	28.4365
PF3D7_1141200	conserved Plasmodium protein, unknown function	111	13324	1	null	null	0	-7.80938	Asexual enriched, shared	2	30.2407
PF3D7_1141600	dolichol-phosphate mannosyltransferase (DPM1)	259	30101	1	HMM: MVIRFFLFVITLLGLCINMVCCN, NN: MVIRFFLFVITLLGLCINMVCCN	NN Sum: 4, NN D: .73, HMM Prob: .99	0	7.18609	Gametocyte enriched, shared	9	7.36211
PF3D7_1147900	conserved Plasmodium protein, unknown function	217	24915	1	null	null	0	2.52042	Gametocyte enriched, shared	5	7.66932
PF3D7_1149100	Plasmodium exported protein, unknown function	450	51157	0	null	null	0	-4.35005	Asexual enriched, shared	6		Y
PF3D7_1200800	serine/threonine protein kinase, FIKK family (FIKK12)	567	67530	1	HMM: MYILRNMFCIKFMLYFLWLLYLLFLN, NN: MYILRNMFCIKFMLYFLWLLYLLFLNIEFIKFK	NN Sum: 3, NN D: .63, HMM Prob: 0	0	-9.73574	Asexual enriched, shared			Y
PF3D7_1202200	mitochondrial phosphate carrier protein (MPC)	324	36801	1	null	null	0	10.7219	Gametocyte specific	19	18.8322
PF3D7_1205700	targeted glyoxalase II (tGloII)	322	38413	0	null	null	0	12.2169	Gametocyte specific	16	23.0203
PF3D7_1209500	cGMP-specific phosphodiesterase (PDE1)	954	115411	6	null	null	0	-0.161262	Gametocyte enriched, shared	17	49.9201
PF3D7_1209700	conserved Plasmodium protein, unknown function	214	25765	2	null	null	0	0.508481	Gametocyte enriched, shared	4	18.4132
PF3D7_1209900	ABC transporter B family member 7, putative (ABCB7)	855	98828	5	null	null	0	3.10106	Gametocyte enriched, shared	6	14.4943
PF3D7_1215100	conserved Plasmodium protein, unknown function	953	113032	1	null	null	0	14.946	Gametocyte specific	33	416.551
PF3D7_1216500	male development gene 1 (MDV1)	221	25757	0	HMM: MKYPNFFILKVFYFLFFYLSF, NN: MKYPNFFILKVFYFLFFYLSFED	NN Sum: 3, NN D: .61, HMM Prob: .01	0	24.0045	Gametocyte specific	14	1300.95
PF3D7_1216700	perforin-like protein 2 (PLP2)	1073	124894	0	HMM: MNILLKYHLSYIFFFVHLIVINIKCK, NN: MNILLKYHLSYIFFFVHLIVINIKCK	NN Sum: 4, NN D: .64, HMM Prob: .01	0	11.7921	Gametocyte specific	29	218.156
PF3D7_1218800	secreted ookinete protein, putative (PSOP17)	349	39630	0	HMM: MLLYLYKIWYLILLWLYTHNQY, NN: MLLYLYKIWYLILLWLYTHNQ	NN Sum: 3, NN D: .67, HMM Prob: .14	0	16.2508	Gametocyte specific	9	379.124
PF3D7_1222100	conserved Plasmodium protein, unknown function	518	60181	1	null	null	0	9.52344	Gametocyte enriched, shared	18	48.6788
PF3D7_1222300	endoplasmin, putative (GRP94)	821	95017	0	HMM: MKLNNIYSFFFLFFVLCVIQENVRRVLCD, NN: MKLNNIYSFFFLFFVLCVIQENVRRVLCD	NN Sum: 4, NN D: .67, HMM Prob: .72	0	4.57478	Gametocyte enriched, shared	60	5.3853
PF3D7_1227200	potassium channel (K1)	1966	232185	8	null	null	0	-13.4051	Asexual enriched, shared	6	11.1061
PF3D7_1227500	cyclin (CYC2)	2303	276122	2	null	null	0	7.22762	Gametocyte enriched, shared	31	242.671
PF3D7_1230200	vacuolar transporter chaperone, putative, pseudogene	1115	134074	3	null	null	0	-5.43378	Asexual enriched, shared	12	10.1648
PF3D7_1232300	cytochrome b5, putative	157	18243	1	null	null	0	9.11464	Gametocyte enriched, shared	4	5.43591
PF3D7_1234000	conserved Plasmodium protein, unknown function	421	50655	1	null	null	0	-6.30486	Asexual enriched, shared	5	7.94058
PF3D7_1234400	aspartyl protease, putative	656	77092	2	HMM: MLFLLHIYIPQNSVAY, NN: MLFLLHIYIPQNSVAY	NN Sum: 4, NN D: .45, HMM Prob: .03	0	13.056	Gametocyte specific	18	75.2767
PF3D7_1237700	conserved protein, unknown function	210	23658	5	null	null	0	6.2379	Gametocyte enriched, shared	11	7.07238
PF3D7_1241200	conserved Plasmodium protein, unknown function	2309	276528	2	null	null	0	6.98757	Gametocyte enriched, shared	61	71.0002
PF3D7_1248300	conserved Plasmodium membrane protein, unknown function	137	16598	3	HMM: MTFLKFIYLIVVPLGIFLLLSCLLK, NN: MTFLKFIYLIVVPLGIFLLLSCLLKVRFL	NN Sum: 2, NN D: .64, HMM Prob: .29	0	-2.34138	Gametocyte enriched, shared	2	14.9786
PF3D7_1248600	conserved Plasmodium protein, unknown function	746	87373	2	HMM: MNSRTYCVIFYGISLLVYVIIIFFLNRFEKQTI, NN: MNSRTYCVIFYGISLLVYVIIIFFLNRFEKQ	NN Sum: 2, NN D: .57, HMM Prob: 0	0	5.19455	Gametocyte enriched, shared	9	24.7237
PF3D7_1250100	osmiophilic body protein (G377)	3119	377383	0	HMM: MKLLLFFFISSIFLQLTSGK, NN: MKLLLFFFISSIFLQLTSGK	NN Sum: 4, NN D: .9, HMM Prob: 1	0	30.2231	Gametocyte specific	234	58089.7
PF3D7_1251000	conserved Plasmodium protein, unknown function	186	21996	0	HMM: MTNILLFFNILWMSTLFVSAN, NN: MTNILLFFNILWMSTLFVSAN	NN Sum: 4, NN D: .86, HMM Prob: .96	0	17.8024	Gametocyte specific	14	348.996
PF3D7_1253000	gametocyte erythrocyte cytosolic protein (GECO)	469	55681	0	HMM: MLLKTSLKNICFLLCVVAFVYNNVGR, NN: MLLKTSLKNICFLLCVVAF	NN Sum: 4, NN D: .72, HMM Prob: .13	0	3.06755	Gametocyte enriched, shared	13	16.3404	Y
PF3D7_1253300	Plasmodium exported protein (PHISTa), unknown function, pseudogene	205	23984	0	HMM: MKNVYFNRSFKFLCLTVCLILTIYSS, NN: MKNVYFNRSFKFLCLTVCLILTIYSS	NN Sum: 4, NN D: .63, HMM Prob: .32	0	-9.73574	Asexual enriched, shared			Y
PF3D7_1301700	Plasmodium exported protein (hyp8), unknown function (GEXP07)	245	28254	3	HMM: MSFCYVRTISIALFLFIFLFLNNGN, NN: MSFCYVRTISIALFLFIFLFLNNGN	NN Sum: 4, NN D: .69, HMM Prob: .06	0	-14.2675	Asexual enriched, shared	3		Y
PF3D7_1302000	EMP1-trafficking protein (PTP6)	312	36532	2	null	null	0	-14.5093	Asexual enriched, shared	2		Y
PF3D7_1303000	conserved Plasmodium protein, unknown function	117	13787	1	null	null	0	10.0731	Gametocyte specific	5	26.2526
PF3D7_1303200	SNARE protein, putative (VAMP8)	208	24946	1	null	null	0	3.78241	Gametocyte enriched, shared	12	8.24444
PF3D7_1304100	DNA ligase I (LigI)	912	104504	0	HMM: MNFLILVVLIKMVVCK, NN: MNFLILVVLIKMVVCK	NN Sum: 4, NN D: .83, HMM Prob: .95	0	15.3635	Gametocyte specific	49	28.6852
PF3D7_1304300	conserved Plasmodium protein, unknown function	213	25735	0	HMM: MRKYRNSIFTILLSTSLGW, NN: MRKYRNSIFTILLSTSLGW	NN Sum: 4, NN D: .6, HMM Prob: .72	0	4.67841	Gametocyte enriched, shared	7	4.53585
PF3D7_1319800	probable protein, unknown function	145	16762	1	HMM: MGLEFFVYLLIYYILTTQVTCD, NN: MGLEFFVYLLIYYILTTQVTCD	NN Sum: 4, NN D: .75, HMM Prob: .79	0	18.3971	Gametocyte specific	5	184.693
PF3D7_1319900	conserved Plasmodium protein, unknown function	1489	178958	0	HMM: MYNMNIPLIITILLFLFYQHYVCST, NN: MYNMNIPLIITILLFLFYQHYVCST	NN Sum: 4, NN D: .85, HMM Prob: .85	0	10.1992	Gametocyte specific	20	187.659
PF3D7_1323700	glideosome associated protein with multiple membrane spans 1 (GAPM1)	303	33979	6	null	null	0	12.7174	Gametocyte specific	3	17.6678
PF3D7_1324300	conserved Plasmodium membrane protein, unknown function	5415	658967	5	null	null	0	-0.948351	Gametocyte enriched, shared	8	5.53246
PF3D7_1326000	conserved Plasmodium protein, unknown function	163	19284	1	null	null	0	17.2896	Gametocyte specific	8	106.717
PF3D7_1330700	GPI transamidase subunit PIG-U, putative	611	73682	10	null	null	0	-12.9793	Asexual enriched, shared	2	9.62439
PF3D7_1331300	signal peptidase 21 kDa subunit (SP21)	184	21124	3	null	null	0	12.6284	Gametocyte specific	7	15.8837
PF3D7_1333300	transmembrane protein Tmp21 homologue, putative	211	24995	2	HMM: MKKILWLCLVIIFEIIGY, NN: MKKILWLCLVIIFEIIGYNGL	NN Sum: 4, NN D: .77, HMM Prob: .92	0	9.57312	Gametocyte enriched, shared	6	13.7851
PF3D7_1333400	conserved protein, unknown function	238	28083	0	null	null	0	9.8669	Gametocyte specific	11	8.85663
PF3D7_1338900	serine/threonine protein kinase, putative	931	111338	1	HMM: MKLSSCITYVSILCNLIIVGR, NN: MKLSSCITYVSILCNLIIVGRFLYSS	NN Sum: 2, NN D: .51, HMM Prob: .17	0	2.75313	Gametocyte enriched, shared	9	9.51306
PF3D7_1339400	conserved Plasmodium protein, unknown function	148	17756	1	null	null	0	6.29301	Gametocyte enriched, shared	5	227.452
PF3D7_1339900	ABC transporter B family member 5, putative (ABCB5)	925	108511	4	null	null	0	-5.95693	Asexual enriched, shared	6	4.81205	Y
PF3D7_1340700	ras-related protein Rab-11B (RAB11b)	229	25931	0	null	null	0	11.9084	Gametocyte specific	18	14.9048
PF3D7_1345400	conserved Plasmodium protein, unknown function	1474	174488	0	null	null	0	1.85339	Gametocyte enriched, shared	21	41.7414
PF3D7_1346700	6-cysteine protein (P48/45)	448	51485	1	HMM: MMLYISAKKAQVAFILYIVLVLRIISGN, NN: MMLYISAKKAQVAFILYIVLVLRIISGN	NN Sum: 4, NN D: .76, HMM Prob: .91	0	26.5172	Gametocyte specific	22	5171.24
PF3D7_1346800	6-cysteine protein (P47)	439	50823	2	HMM: MCMGRMISIINIILFYFFLWVKKSISE, NN: MCMGRMISIINIILFYFFLWVKKSISE	NN Sum: 4, NN D: .75, HMM Prob: .18	0	27.6324	Gametocyte specific	24	1406.93
PF3D7_1347400	conserved Plasmodium protein, unknown function	139	16846	2	null	null	0	3.01617	Gametocyte enriched, shared	3	25.597
PF3D7_1348000	conserved Plasmodium protein, unknown function	1245	149999	2	null	null	0	12.5419	Gametocyte specific	16	30.7782
PF3D7_1348800	E1-E2 ATPase, putative	1834	219271	9	null	null	0	7.56049	Gametocyte enriched, shared	56	735.825
PF3D7_1353100	Plasmodium exported protein, unknown function	285	32783	2	null	null	0	-0.145018	Gametocyte enriched, shared	6		Y
PF3D7_1353700	reactive oxygen species modulator 1, putative (ROMO1)	168	19025	2	null	null	0	-3.51035	Asexual enriched, shared	3	7.977
PF3D7_1354400	V-type proton ATPase 21 kDa proteolipid subunit, putative	181	19123	4	HMM: MYNSWFEIVRSISPYNWAMLGIALSLFLSIMGAAWGI, NN: MYNSWFEIVRSISPYNWAMLGIALSLFLSIMGAAWGI	NN Sum: 4, NN D: .65, HMM Prob: .32	0	6.64351	Gametocyte enriched, shared	3	6.53229
PF3D7_1356700	DnaJ protein, putative	198	24304	1	null	null	0	-5.95693	Asexual enriched, shared	4	12.5707
PF3D7_1358400	conserved Plasmodium protein, unknown function	139	16692	2	null	null	0	10.8466	Gametocyte specific	4	29.771
PF3D7_1359200	high mobility group protein B4, putative (HMGB4)	252	29916	0	null	null	0	1.50848	Gametocyte enriched, shared	14	13.8829
PF3D7_1359500	conserved Plasmodium protein, unknown function	269	31697	0	null	null	0	-1.52398	Gametocyte enriched, shared	5	24.2792
PF3D7_1360000	conserved Plasmodium protein, unknown function	177	21561	1	null	null	0	11.9934	Gametocyte specific	11	318.765	Y
PF3D7_1362000	conserved Plasmodium protein, unknown function	199	23754	1	null	null	0	12.9569	Gametocyte specific	8	101.382
PF3D7_1363800	nuclear fusion protein, putative (GEX1)	681	81400	4	HMM: MLNLFVFLILFIIRFIVIRGS, NN: MLNLFVFLILFIIRFIVIRGS	NN Sum: 4, NN D: .79, HMM Prob: .96	0	4.06453	Gametocyte enriched, shared	9	31.2304
PF3D7_1365400	ubiquitin-activating enzyme (Uba2)	584	68387	2	null	null	0	-0.534029	Gametocyte enriched, shared	6	5.64421
PF3D7_1365700	SNARE associated Golgi protein, putative	408	47020	6	null	null	0	3.49928	Gametocyte enriched, shared	5	11.9135
PF3D7_1369000	glycosylphosphatidylinositol anchor attachment 1 protein, putative (GPAA1)	795	94672	8	null	null	0	4.80221	Gametocyte enriched, shared	10	34.6774
PF3D7_1401300	aminopeptidase, putative	473	55197	1	null	null	0	-4.14546	Asexual enriched, shared	2	3.26551
PF3D7_1402200	conserved Plasmodium protein, unknown function	188	22116	1	null	null	0	11.0274	Gametocyte specific	6	49.8819
PF3D7_1403700	translocation associated membrane protein, putative (TRAM)	359	43939	7	null	null	0	2.21725	Gametocyte enriched, shared	4	7.94179
PF3D7_1403800	nuclear formin-like protein (MISFIT)	1542	182257	1	null	null	0	10.7345	Gametocyte specific	34	534.611
PF3D7_1406800	glideosome associated protein with multiple membrane spans 3 (GAPM3)	284	32887	6	null	null	0	9.51116	Gametocyte enriched, shared	5	66.9184
PF3D7_1407000	LCCL domain-containing protein (CCp3)	1272	142783	0	HMM: MIKFKDILIFINIYILILNAYCK, NN: MIKFKDILIFINIYILILNAYCK	NN Sum: 4, NN D: .71, HMM Prob: .41	0	29.7409	Gametocyte specific	62	184.589
PF3D7_1407800	plasmepsin IV (PM4)	449	51045	1	null	null	0	4.17322	Gametocyte enriched, shared	16	8.93508	Y
PF3D7_1410100	alpha/beta hydrolase, putative	349	41483	1	null	null	0	5.41854	Gametocyte enriched, shared	3	7.66373
PF3D7_1410700	conserved Plasmodium protein, unknown function	334	39831	0	HMM: MSQLYLVCVICCLVYYVRCI, NN: MSQLYLVCVICCLVYYVRCI	NN Sum: 4, NN D: .83, HMM Prob: 1	0	-3.38562	Asexual enriched, shared	11
PF3D7_1416000	conserved Plasmodium protein, unknown function	220	26056	2	HMM: MNVQKIVTFCFAISYLLYCH, NN: MNVQKIVTFCFAISYLLYCH	NN Sum: 2, NN D: .53, HMM Prob: .18	0	3.10106	Gametocyte enriched, shared	6	111.681
PF3D7_1421400	DNA-directed RNA polymerase III subunit C, putative	288	34137	0	null	null	0	-1.56191	Gametocyte enriched, shared	3	6.64103
PF3D7_1423400	conserved Plasmodium membrane protein, unknown function	1465	178135	4	null	null	0	-2.71578	Asexual enriched, shared	7	95.4173
PF3D7_1425700	conserved Plasmodium protein, unknown function	359	42823	2	null	null	0	9.7228	Gametocyte specific	14	47.0921
PF3D7_1426500	ABC transporter G family member 2 (ABCG2)	660	75477	6	null	null	0	22.2454	Gametocyte specific	30	1642.13
PF3D7_1429600	conserved Plasmodium protein, unknown function (GEXP03)	219	26163	2	HMM: MKDIALFFLPLGIILSFLLLSGIAM, NN: MKDIALFFLPLGIILSFLLLSGIAM	NN Sum: 4, NN D: .69, HMM Prob: .77	0	3.10707	Gametocyte enriched, shared	8	30.2446	Y
PF3D7_1434700	mitochondrial import inner membrane translocase subunit TIM17, putative (TIM17)	162	17908	3	null	null	0	3.01617	Gametocyte enriched, shared	3	7.00423
PF3D7_1435000	cytochrome c oxidase assembly protein, putative	430	50424	8	null	null	0	-9.5419	Asexual enriched, shared	2	10.133
PF3D7_1435400	ER membrane protein complex subunit 4, putative (EMC4)	190	21834	2	null	null	0	10.592	Gametocyte specific	6	13.5425
PF3D7_1439600	conserved Plasmodium protein, unknown function	180	22559	1	null	null	0	16.45	Gametocyte specific	11	142.309
PF3D7_1448200	conserved Plasmodium protein, unknown function	1206	145453	3	null	null	0	-2.79732	Asexual enriched, shared	17	90.9092
PF3D7_1452800	conserved Plasmodium protein, unknown function	256	30837	0	null	null	0	9.25648	Gametocyte enriched, shared	17	189.248
PF3D7_1455800	LCCL domain-containing protein (CCp2)	1617	184694	0	HMM: MTKLFFINYAFVIIFSFNLFVKCG, NN: MTKLFFINYAFVIIFSFNLFVKCG	NN Sum: 3, NN D: .59, HMM Prob: .3	0	24.8741	Gametocyte specific	71	5446.58
PF3D7_1458000	cysteine proteinase falcipain 1 (FP1)	569	66913	1	null	null	0	1.55837	Gametocyte enriched, shared	5	11.5731	Y
PF3D7_1459800	bax inhibitor 1, putative	243	27895	7	null	null	0	-10.665	Asexual enriched, shared	2	6.92698
PF3D7_1462300	conserved Plasmodium protein, unknown function	1357	161217	3	HMM: MNKLFFLCFLVIIIYSLSI, NN: MNKLFFLCFLVIIIYSLSI	NN Sum: 4, NN D: .77, HMM Prob: .94	0	1.03034	Gametocyte enriched, shared	50	5.43234
PF3D7_1462600	conserved Plasmodium membrane protein, unknown function	523	60980	6	null	null	0	9.95904	Gametocyte specific	14	197.504
PF3D7_1462700	cytochrome c1 precursor, putative	394	46186	1	null	null	0	14.6191	Gametocyte specific	19	30.7205
PF3D7_1465000	conserved Plasmodium protein, unknown function	278	33253	1	null	null	0	21.2894	Gametocyte specific	10	68.7057
PF3D7_1470400	mitochondrial pyruvate carrier protein 2, putative (MPC2)	129	15255	0	null	null	0	-5.81291	Asexual enriched, shared	6	27.7883
PF3D7_1470500	phosphodiesterase delta, putative (PDEdelta)	815	97168	6	null	null	0	7.53402	Gametocyte enriched, shared	9	15.2585
PF3D7_1471200	inorganic anion exchanger, inorganic anion antiporter (SulP)	664	75467	11	null	null	0	11.9096	Gametocyte specific	11	10.005
PF3D7_1472200	histone deacetylase, putative (HDA1)	2251	268918	3	null	null	0	1.97732	Gametocyte enriched, shared	30	10.2671
PF3D7_1474000	probable protein, unknown function	2104	248703	2	null	null	0	-1.34889	Gametocyte enriched, shared	4	34.0129
PF3D7_1475500	LCCL domain-containing protein (CCp1)	1620	184873	0	HMM: MHHLLFIIWYIILNYYVSGQ, NN: MHHLLFIIWYIILNYYVSGQ	NN Sum: 4, NN D: .85, HMM Prob: .85	0	27.1787	Gametocyte specific	93	6113.55
PF3D7_1476600	Plasmodium exported protein, unknown function	955	110986	1	HMM: MKVSKTRLFLYMSFICLLIRCLILF, NN: MKVSKTRLFLYMSFICLLIRCLILF	NN Sum: 4, NN D: .68, HMM Prob: .86	0	-16.0525	Asexual enriched, shared		2.06178
PF3D7_1477300	Plasmodium exported protein (PHIST), unknown function (Pfg14-744)	280	32791	1	null	null	0	7.41413	Gametocyte enriched, shared	5	45.0415	Y
PF3D7_1477700	Plasmodium exported protein (PHISTa), unknown function (Pfg14-748)	291	34477	1	HMM: MEEENDLNHFVLKYILVIILGVLCAE, NN: MEEENDLNHFVLKYILVIILGVLCA	NN Sum: 3, NN D: .42, HMM Prob: .01	0	4.63687	Gametocyte enriched, shared	6	39.543	Y
PF3D7_1477800	acyl-CoA binding protein	90	10724	0	null	null	0	-13.2423	Asexual enriched, shared

## Sheet: key
proteinlength	Protein length
molecularweight	Molecular weight
tmdomains	Transmembrane domains
signalppeptide	Signal peptides
signalpscores	Signal peptide scores
TR associated	TR activity associated Ab response in our analysis
gct_score	Gametocyte score in analysis of previous gametocyte and asexual proteomic databases (Meerstein-Kessel et al. 2018, PMID: 29323249)
gct_score_category	Gametocyte score category based on distribution of scores and gold standards, as indicated in methods
gctV_peptides	Peptides in stage V GCT (Lasonder 2016, PMID: 27298255)
gctV_foldchange	Fold change in peptide abundance in gct compared with trophozoites and schizonts (Lasonder 2016, PMID: 27298255, Silvestrini 2010, PMID: 20332084, schizont data from Edwin Lasonder and Giuliana Gremo, PRIDE accession no. PXD008250)
gametocytogensis	Markers of gametocytogenesis (table 2 of Silvestrini 2010, PMCID: PMC2938084)
shortterm_marker	Markers of short term asexual parasite exposure (Helb 2015, PMID: 26216993)
Proteomic anayses used to generate protein gct_score
Reference	DOI	Species	Life Stage	Integrated Data
Florens et al. 2002	10.1038/nature01107	Pf	Spz, Troph, Mer, Gct	MS asexual/Gct
Lasonder et al. 2002	10.1038/nature01111	Pf	Troph, Schiz, Gct	MS asexual/Gct
Hall et al. 2005	10.1016/j.cell.2005.03.027	Pb	Ri, Troph, Schiz, Gct	MS + T asexual/Gct
Khan et al. 2005	10.1016/j.cell.2005.03.027	Pb	Mixed blood stage, Gct	MS asexual/Gct
Treeck et al. 2011	10.1016/j.chom.2011.09.004	Pf	Schiz	MS asexual
Oehring et al. 2012	10.1186/gb-2012-13-11-r108	Pf	Ri, Troph, Schiz	MS asexual
Moreno-Perez et al. 2015	10.1016/j.jprot.2014.10.003	Pv	Ri, Troph, Schiz	MS asexual
Silvestrini et al. 2010, Tao et al. 2014 (re-analyzed)	10.1074/mcp.M900479-MCP200	Pf	Troph, Schiz, Gct	MS asexual/Gct
Tao et al. 2014	10.1074/mcp.M114.040956	Pf	Gct	MS Gct
Lasonder et al. 2016	10.1093/nar/gkw536	Pf	Gct	MS + T Gct
Suarez-Cortes et al. 2016	10.1074/mcp.M116.060681	Pf	Gct	MS Gct
