# Supplementary material for: Unravelling the immune signature of Plasmodium falciparum transmission-reducing immunity
Source: Nat Commun. 2018 Feb 8;9:558. doi: 10.1038/s41467-017-02646-2 (PMC5805765; doi:10.1038/s41467-017-02646-2)
Supplement: Supplementary file 5 — Supplementary Data 2 [file 41467_2017_2646_MOESM5_ESM.xlsx]

## Sheet: data
Supplementary data 2. Recombinant proteins (Pfs48/45 and Pfs230) or microarray targets (n=62) with TRA associated antibody responses
Gene ID	Gene description	Seropositivity				Signal intensity
		Seropositivity %	Seropositivity %	OR	p-value	Fold change SI	p-value
		(n/N) [TRA ≥90%)	(n/N) [TRA <10%)
PF3D7_0209000*	6-cysteine protein (P230)	50% (11/22)	10.6% (27/254)	7.9	<0.001	2.5	<0.001
PF3D7_1346700*	6-cysteine protein (P48/45)	40.9% (9/22)	11.4% (29/254)	4.4	0.007	2.1	<0.001
PF3D7_0826100.a	E3 ubiquitin-protein ligase, putative	59.1% (13/22)	11.8% (30/254)	10.8	<0.001	2.5	<0.001
PF3D7_1103800.a	CCR4-NOT transcription complex subunit 1, putative (NOT1)	36.4% (8/22)	3.5% (9/254)	15.6	<0.001	1.6	<0.001
PF3D7_0936400	ring-exported protein 4 (REX4)	59.1% (13/22)	15% (38/254)	8.2	0.001	2.2	<0.001
PF3D7_0102200.a	ring-infected erythrocyte surface antigen (RESA)	50% (11/22)	11% (28/254)	8.1	0.001	2.6	<0.001
PF3D7_1103800.b	CCR4-NOT transcription complex subunit 1, putative (NOT1)	45.5% (10/22)	10.2% (26/254)	7.3	0.003	1.5	<0.001
PF3D7_1324600	conserved Plasmodium protein, unknown function	54.5% (12/22)	16.1% (41/254)	6.2	0.004	1.8	<0.001
PF3D7_1149200.a	ring-infected erythrocyte surface antigen	45.5% (10/22)	13% (33/254)	5.6	0.012	2.5	<0.001
PF3D7_0322600	conserved Plasmodium protein, unknown function	22.7% (5/22)	3.1% (8/254)	9	0.019	1.3	<0.001
PF3D7_0826100.b	E3 ubiquitin-protein ligase, putative	18.2% (4/22)	1.6% (4/254)	13.9	0.019	1.4	<0.001
PF3D7_0930500.a	diacylglycerol kinase, putative (DGK1)	45.5% (10/22)	15% (38/254)	4.7	0.026	1.7	<0.001
PF3D7_1103800.c	CCR4-NOT transcription complex subunit 1, putative (NOT1)	36.4% (8/22)	9.8% (25/254)	5.2	0.026	1.5	<0.001
PF3D7_1010700	dolichyl-phosphate-mannose protein mannosyltransferase, putative	22.7% (5/22)	4.3% (11/254)	6.5	0.044	1.3	<0.001
PF3D7_1038400.a	gametocyte-specific protein (Pf11-1)	31.8% (7/22)	8.7% (22/254)	4.9	0.044	1.6	<0.001
PF3D7_0505000	conserved Plasmodium membrane protein, unknown function	22.7% (5/22)	7.1% (18/254)	3.9	0.156	1.6	<0.001
PF3D7_1433200.a	conserved Plasmodium protein, unknown function	22.7% (5/22)	8.3% (21/254)	3.3	0.246	1.4	<0.001
PF3D7_1360500	guanylyl cyclase beta (GCbeta)	40.9% (9/22)	15% (38/254)	3.9	0.062	1.5	0.001
PF3D7_0102200.b	ring-infected erythrocyte surface antigen (RESA)	59.1% (13/22)	29.5% (75/254)	3.4	0.093	2.4	0.002
PF3D7_0301700	Plasmodium exported protein, unknown function	59.1% (13/22)	18.1% (46/254)	6.5	0.004	2	0.004
PF3D7_1212100	peripheral plastid protein 1, putative (PPP1)	40.9% (9/22)	16.9% (43/254)	3.4	0.102	1.7	0.004
PF3D7_0731800	alpha/beta hydrolase, putative (GEXP08)	40.9% (9/22)	7.5% (19/254)	8.6	0.002	1.6	0.005
PF3D7_1038400.b	gametocyte-specific protein (Pf11-1)	63.6% (14/22)	26.8% (68/254)	4.8	0.026	2	0.005
PF3D7_0220000	liver stage antigen 3 (LSA3)	81.8% (18/22)	44.5% (113/254)	5.6	0.049	1.9	0.005
PF3D7_0804500.a	conserved Plasmodium membrane protein, unknown function	22.7% (5/22)	4.7% (12/254)	5.9	0.049	1.4	0.005
PF3D7_1107900	mechanosensitive ion channel protein	40.9% (9/22)	12.6% (32/254)	4.8	0.028	1.4	0.006
PF3D7_0726400.a	conserved Plasmodium membrane protein, unknown function	45.5% (10/22)	19.7% (50/254)	3.4	0.094	1.5	0.006
PF3D7_0930500.b	diacylglycerol kinase, putative (DGK1)	31.8% (7/22)	7.9% (20/254)	5.5	0.028	1.4	0.009
PF3D7_0628200	protein kinase PK4 (PK4)	45.5% (10/22)	16.9% (43/254)	4.1	0.049	1.5	0.009
PF3D7_0826100.c	E3 ubiquitin-protein ligase, putative	45.5% (10/22)	21.7% (55/254)	3	0.148	1.7	0.01
PF3D7_1127500	protein disulfide isomerase, putative	36.4% (8/22)	16.1% (41/254)	3	0.184	1.4	0.01
PF3D7_1314500	cop-coated vesicle membrane protein p24 precursor, putative	45.5% (10/22)	23.6% (60/254)	2.7	0.219	1.8	0.01
PF3D7_1038400.c	gametocyte-specific protein (Pf11-1)	86.4% (19/22)	48% (122/254)	6.9	0.049	2.2	0.011
PF3D7_0922100	ubiquitin-like protein, putative	9.1% (2/22)	0.8% (2/254)	12.6	0.137	1.2	0.012
PF3D7_0702300	sporozoite threonine and asparagine-rich protein (STARP)	63.6% (14/22)	42.5% (108/254)	2.4	0.351	1.7	0.012
PF3D7_0523400	DnaJ protein, putative	31.8% (7/22)	10.6% (27/254)	3.9	0.093	1.7	0.013
PF3D7_0305300	conserved Plasmodium membrane protein, unknown function	36.4% (8/22)	17.3% (44/254)	2.7	0.246	1.7	0.013
PF3D7_0603600	conserved Plasmodium protein, unknown function	4.5% (1/22)	0% (0/254)	nc	nc	1.2	0.013
PF3D7_0306400	FAD-dependent glycerol-3-phosphate dehydrogenase, putative	40.9% (9/22)	17.7% (45/254)	3.2	0.124	1.5	0.014
PF3D7_1433200.b	conserved Plasmodium protein, unknown function	45.5% (10/22)	20.9% (53/254)	3.2	0.124	1.5	0.014
PF3D7_0726400.b	conserved Plasmodium membrane protein, unknown function	22.7% (5/22)	3.5% (9/254)	8	0.026	1.2	0.015
PF3D7_1326500	conserved Plasmodium protein, unknown function	18.2% (4/22)	7.9% (20/254)	2.6	0.524	1.4	0.015
PF3D7_0804500.b	conserved Plasmodium membrane protein, unknown function	45.5% (10/22)	18.9% (48/254)	3.6	0.085	1.5	0.016
PF3D7_0830600	Plasmodium exported protein (PHISTc), unknown function	40.9% (9/22)	17.7% (45/254)	3.2	0.124	1.7	0.016
PF3D7_0801000	Plasmodium exported protein (PHISTc), unknown function	4.5% (1/22)	0.4% (1/254)	12	0.422	1.7	0.016
PF3D7_1021100	conserved Plasmodium protein, unknown function	27.3% (6/22)	16.5% (42/254)	1.9	0.799	1.5	0.017
PF3D7_1024800	conserved Plasmodium protein, unknown function	40.9% (9/22)	16.5% (42/254)	3.5	0.094	1.5	0.02
PF3D7_0826100.d	E3 ubiquitin-protein ligase, putative	36.4% (8/22)	18.9% (48/254)	2.5	0.344	1.5	0.021
PF3D7_1149200.b	ring-infected erythrocyte surface antigen	36.4% (8/22)	22.4% (57/254)	2	0.642	1.7	0.024
PF3D7_1306500	MORN repeat protein, putative	31.8% (7/22)	10.2% (26/254)	4.1	0.085	1.3	0.025
PF3D7_0815300	FAD-dependent monooxygenase, putative	45.5% (10/22)	26.4% (67/254)	2.3	0.351	1.6	0.026
PF3D7_0726400.c	conserved Plasmodium membrane protein, unknown function	40.9% (9/22)	23.6% (60/254)	2.2	0.422	1.5	0.026
PF3D7_1104700.2	RNA polymerase subunit, putative	13.6% (3/22)	0.8% (2/254)	19.9	0.042	1.1	0.028
PF3D7_1143700	conserved Plasmodium protein, unknown function	27.3% (6/22)	8.3% (21/254)	4.2	0.094	1.2	0.032
PF3D7_0826100.e	E3 ubiquitin-protein ligase, putative	36.4% (8/22)	17.7% (45/254)	2.7	0.274	1.5	0.032
PF3D7_0826100.f	E3 ubiquitin-protein ligase, putative	40.9% (9/22)	22.4% (57/254)	2.4	0.344	1.3	0.032
PF3D7_1449000	gamete egress and sporozoite traversal protein, putative (GEST)	22.7% (5/22)	11% (28/254)	2.4	0.532	1.3	0.035
PF3D7_0726400.d	conserved Plasmodium membrane protein, unknown function	31.8% (7/22)	13% (33/254)	3.1	0.183	1.5	0.036
PF3D7_0323100	conserved Plasmodium protein, unknown function	36.4% (8/22)	16.9% (43/254)	2.8	0.223	1.5	0.036
PF3D7_0804500.c	conserved Plasmodium membrane protein, unknown function	31.8% (7/22)	5.1% (13/254)	8.7	0.004	1.4	0.043
PF3D7_0826100.g	E3 ubiquitin-protein ligase, putative	27.3% (6/22)	11.4% (29/254)	2.9	0.274	1.4	0.044
PF3D7_1354200	inositol-polyphosphate 5-phosphatase, putative (IP5P)	40.9% (9/22)	18.9% (48/254)	3	0.168	1.5	0.045
PF3D7_1014300	conserved protein, unknown function	27.3% (6/22)	6.7% (17/254)	5.2	0.049	1.2	0.117
PF3D7_1348000	conserved Plasmodium protein, unknown function	13.6% (3/22)	1.2% (3/254)	13.2	0.049	1.1	0.31

## Sheet: key
Gene ID	Proteins, ordered by effect size and significance in the bayes-moderated t-test/linear regression analysis, and then by significance in logistic regression. Letters indicate cases where multiple microarray protein targets (fragments) mapping to the same proteins are associated independently with TRA.
Fold change SI	Absolute fold change in average signal intensity (SI) of response to individual proteins by individuals with <10% TRA (gametocyte positive individuals) and ≥90% TRA (gametocyte positive and negative individuals). 1=no change
Seropositivity	Sero-positivity was calculated using protein specific cut-offs, calculated using maximum likelihoods methods
p-values	P-values after Benjamini-Hochberg adjustment to control the rate of false discovery below 5%, except for Pfs230 and Pfs48/45 which were assessed independently.
OR	Odds-ratio
TR	Transmission reduction
*	Pfs48/45 and Pfs230 data are from ELISA, with correctly folded proteins. Signal intensity comparisons were made by linear regression, seropositivity analysis by logistic regression. Fold change SI is the fold change of the mean normalised OD between individuals with TRA <10% and >90%. Because these serological assays were independent, p values are not controlled for false discovery
