# Supplementary material for: Unravelling the immune signature of Plasmodium falciparum transmission-reducing immunity
Source: Nat Commun. 2018 Feb 8;9:558. doi: 10.1038/s41467-017-02646-2 (PMC5805765; doi:10.1038/s41467-017-02646-2)
Supplement: Supplementary file 6 — Supplementary Data 3 [file 41467_2017_2646_MOESM6_ESM.xlsx]

## Sheet: data
Bayes t-test: TR activity ≥90% (n=22)/TR activity <10% and gametocyte positive (n=252)
ID	Name	logFC.bayes_tra_10_90	FC.bayes_tra_10_90	AvgExpr.bayes_tra_10_90	p.bayes_tra_10_90	p.adj.bayes_tra_10_90	Mean.Non-Blocking	Mean.Blocking
449_PF3D7_0826100.s1	E3 ubiquitin-protein ligase, putative	1.34328	2.53727	1.33213	7.14221e-12	3.77109e-09	1.22505	2.56833
53_PF3D7_1149200.e2s2	ring-infected erythrocyte surface antigen	1.29398	2.45204	0.973211	4.85262e-11	1.28109e-08	0.870067	2.16405
649_PF3D7_1103800.e1s2	CCR4-NOT transcription complex subunit 1, putative (NOT1)	0.656607	1.57637	0.807974	1.28167e-09	2.25574e-07	0.755636	1.41224
542_PF3D7_0826100.s7	E3 ubiquitin-protein ligase, putative	0.533378	1.44731	-0.0331684	3.64646e-08	4.81333e-06	-0.0756841	0.457694
687_PF3D7_0936400.2o2	ring-exported protein 4 (REX4)	1.16203	2.23772	0.347744	1.41786e-07	1.49726e-05	0.255119	1.41715
442_PF3D7_0102200.e2s2	ring-infected erythrocyte surface antigen (RESA)	1.38713	2.61559	2.47923	2.85699e-07	2.51415e-05	2.36866	3.7558
153_PF3D7_0505000.iso1.exon1.amp1	conserved Plasmodium membrane protein, unknown function	0.693137	1.6168	0.197836	3.5959e-07	2.71234e-05	0.142586	0.835723
360_PF3D7_1103800.e1s3	CCR4-NOT transcription complex subunit 1, putative (NOT1)	0.596947	1.51251	0.0405758	5.39833e-07	3.5629e-05	-0.00700698	0.58994
156_PF3D7_0930500.iso1.exon2.amp2	diacylglycerol kinase, putative	0.758062	1.69122	0.680501	8.47599e-07	4.97258e-05	0.620075	1.37814
755_PF3D7_1324600.iso1.exon2.amp2	conserved Plasmodium protein, unknown function	0.881935	1.84285	0.166871	1.12721e-06	5.95168e-05	0.0965723	0.978508
349_PF3D7_1433200.iso1.exon1.amp1	conserved Plasmodium protein, unknown function	0.51354	1.42755	0.105515	3.51335e-06	0.000168641	0.064581	0.578121
470_PF3D7_1103800.e1s4	CCR4-NOT transcription complex subunit 1, putative (NOT1)	0.588445	1.50363	0.359968	1.02965e-05	0.00043212	0.313063	0.901508
707_PF3D7_0322600.1o2	conserved Plasmodium protein, unknown function	0.419255	1.33724	0.118013	1.14554e-05	0.00043212	0.0845938	0.503849
170_PF3D7_1010700_exon6	dolichyl-phosphate-mannose protein mannosyltransferase, putative	0.397172	1.31692	0.131326	1.14577e-05	0.00043212	0.0996673	0.496839
358_PF3D7_1038400.e7s1	gametocyte-specific protein (Pf11-1)	0.667694	1.58853	0.201368	1.32243e-05	0.000465497	0.148146	0.815841
451_PF3D7_1360500.e13s2	guanylyl cyclase beta (GCbeta)	0.549105	1.46318	0.970044	4.49195e-05	0.00148234	0.926275	1.47538
164_PF3D7_0102200.e2s1	ring-infected erythrocyte surface antigen (RESA)	1.24336	2.3675	2.28227	5.7312e-05	0.00178004	2.18316	3.42652
625_PF3D7_1212100.1o1	peripheral plastid protein 1, putative;with=UniProt:B6KNA0 (PPP1)	0.795077	1.73517	1.40259	0.000121484	0.00356353	1.33922	2.13429
152_PF3D7_0301700.e2s1	Plasmodium exported protein, unknown function	1.02027	2.02829	1.91763	0.000157722	0.00438302	1.8363	2.85657
640_PF3D7_0731800.1o1	alpha/beta hydrolase, putative (GEXP08)	0.681902	1.60425	1.87003	0.000175133	0.0046235	1.81568	2.49758
149_PF3D7_1038400.e3s1	gametocyte-specific protein (Pf11-1)	1.0048	2.00667	2.50063	0.000199588	0.00500344	2.42054	3.42534
72_PF3D7_0804500.e1s4	conserved Plasmodium membrane protein, unknown function	0.442593	1.35904	0.61814	0.000208477	0.00500344	0.582861	1.02545
59_PF3D7_0220000.e2s2	liver stage antigen 3 (LSA3)	0.899024	1.8648	2.63408	0.000232764	0.00534345	2.56242	3.46144
469_PF3D7_0726400.e2s3	conserved Plasmodium membrane protein, unknown function	0.560094	1.47437	0.572219	0.000286928	0.00627886	0.527574	1.08767
337_PF3D7_1107900.iso1.exon1.amp1	mechanosensitive ion channel protein	0.526781	1.44071	0.0195122	0.000297295	0.00627886	-0.0224776	0.504304
56_PF3D7_0628200.s4	protein kinase PK4 (PK4)	0.556779	1.47098	1.25761	0.000427185	0.00862884	1.21323	1.77
333_PF3D7_0930500.iso1.exon2.amp1	diacylglycerol kinase, putative	0.497891	1.41215	0.0680531	0.000441248	0.00862884	0.0283661	0.526257
520_PF3D7_1314500.iso1.exon2.amp1	cop-coated vesicle membrane protein p24 precursor, putative	0.864401	1.82058	2.34909	0.000522667	0.00985601	2.28019	3.14459
323_PF3D7_1127500.iso1.exon1.amp1	protein disulfide isomerase, putative	0.463717	1.37909	0.610066	0.000545757	0.00993654	0.573103	1.03682
543_PF3D7_0826100.s8	E3 ubiquitin-protein ligase, putative	0.751434	1.68347	1.0097	0.000595279	0.0104769	0.949804	1.70124
541_PF3D7_1038400.e1s1	gametocyte-specific protein (Pf11-1)	1.12297	2.17795	2.08867	0.000674658	0.0114909	1.99916	3.12213
168_PF3D7_0922100.e1s1	ubiquitin-like protein, putative	0.239919	1.18093	-0.286852	0.00074	0.01221	-0.305976	-0.0660569
626_PF3D7_0702300.e2	sporozoite threonine and asparagine-rich protein (STARP)	0.795381	1.73554	2.02744	0.000778684	0.0124589	1.96404	2.75942
110_PF3D7_0603600.1o3	conserved Plasmodium protein, unknown function	0.26034	1.19776	-0.139152	0.000812288	0.0125831	-0.159904	0.100436
124_PF3D7_0305300.1o3	conserved Plasmodium membrane protein, unknown function	0.733945	1.66318	1.20424	0.000842213	0.0125831	1.14574	1.87968
622_PF3D7_0523400.3o3	DnaJ protein, putative	0.739537	1.66964	1.39934	0.000857937	0.0125831	1.34039	2.07992
258_PF3D7_0306400.e1s1	FAD-dependent glycerol-3-phosphate dehydrogenase, putative	0.565064	1.47945	1.3402	0.000946443	0.013506	1.29516	1.86022
539_PF3D7_1433200.iso1.exon1.amp2_seg1	conserved Plasmodium protein, unknown function	0.564435	1.47881	0.525663	0.00101755	0.0141385	0.480672	1.04511
335_PF3D7_1326500.iso1.exon1.amp2	conserved Plasmodium protein, unknown function	0.503004	1.41716	0.195234	0.00107837	0.0145995	0.155139	0.658143
650_PF3D7_0726400.e4s1	conserved Plasmodium membrane protein, unknown function	0.300026	1.23117	0.651752	0.00113663	0.0150035	0.627837	0.927863
165_PF3D7_0801000.e2s2	Plasmodium exported protein (PHISTc), unknown function	0.76862	1.70364	1.83003	0.00121977	0.0156279	1.76876	2.53738
429_PF3D7_0830600.2o2	Plasmodium exported protein (PHISTc), unknown function	0.747586	1.67898	1.79904	0.0012697	0.0156279	1.73945	2.48704
47_PF3D7_0804500.s3	conserved Plasmodium membrane protein, unknown function	0.571793	1.48637	1.30207	0.00127273	0.0156279	1.25649	1.82828
723_PF3D7_1021100.iso1.exon1.amp2	conserved Plasmodium protein, unknown function	0.544806	1.45882	0.268455	0.00141322	0.0169586	0.225029	0.769835
467_PF3D7_1024800.e2s1	conserved Plasmodium protein, unknown function	0.592456	1.50781	1.29663	0.0016647	0.0195325	1.24941	1.84186
450_PF3D7_0826100.s4	E3 ubiquitin-protein ligase, putative	0.578114	1.4929	1.67791	0.00185648	0.0213091	1.63183	2.20994
621_PF3D7_1149200.e2s1	ring-infected erythrocyte surface antigen	0.796945	1.73742	2.41818	0.00211977	0.0238136	2.35466	3.1516
359_PF3D7_1306500.e2s1	MORN repeat protein, putative	0.35485	1.27885	-0.0228219	0.00226336	0.024897	-0.051107	0.303743
537_PF3D7_0815300.iso1.exon1.amp2_seg1	FAD-dependent monooxygenase, putative	0.655531	1.5752	1.16459	0.00240868	0.0259224	1.11234	1.76787
276_PF3D7_0726400.e6s2	conserved Plasmodium membrane protein, unknown function	0.607402	1.52351	1.39538	0.00245477	0.0259224	1.34697	1.95437
713_PF3D7_1104700.iso2.exon3.amp1	RNA polymerase subunit, putative	0.199854	1.14858	0.429215	0.00275217	0.028493	0.413285	0.613139
440_PF3D7_0826100.s3	E3 ubiquitin-protein ligase, putative	0.576868	1.49161	1.73485	0.00315001	0.0315172	1.68887	2.26574
439_PF3D7_0826100.s9	E3 ubiquitin-protein ligase, putative	0.414687	1.33301	1.18948	0.00316366	0.0315172	1.15642	1.57111
477_PF3D7_1143700.1o1	conserved Plasmodium protein, unknown function	0.300164	1.23128	0.580499	0.00330293	0.0322953	0.556573	0.856737
491_PF3D7_1449000.3o3	conserved Plasmodium protein, unknown function	0.412813	1.33128	0.399149	0.00364272	0.0349701	0.366244	0.779056
724_PF3D7_0323100.iso1.exon1.amp2	conserved Plasmodium protein, unknown function	0.582918	1.49788	0.532429	0.00377139	0.0355147	0.485964	1.06888
443_PF3D7_0726400.e5s2	conserved Plasmodium membrane protein, unknown function	0.578274	1.49306	2.05079	0.00383397	0.0355147	2.00469	2.58297
636_PF3D7_0804500.e3	conserved Plasmodium membrane protein, unknown function	0.469406	1.38454	0.518593	0.0047749	0.043468	0.481177	0.950583
252_PF3D7_0826100.s2	E3 ubiquitin-protein ligase, putative	0.511055	1.42509	0.96517	0.00487797	0.0436537	0.924434	1.43549
244_PF3D7_1354200	inositol-polyphosphate 5-phosphatase, putative	0.56752	1.48197	1.88105	0.00506476	0.0445699	1.83581	2.40333
342_PF3D7_1303200.iso2.exon5.amp1	SNARE protein, putative (VAMP8)	0.298358	1.22974	0.203888	0.00586328	0.050751	0.180106	0.478464
754_PF3D7_0704600.iso1.exon5.amp3_seg1	ubiquitin transferase, putative	0.57195	1.48653	1.06773	0.00677748	0.0572781	1.02214	1.59409
435_PF3D7_0804500.e1s1	conserved Plasmodium membrane protein, unknown function	0.500039	1.41425	1.16966	0.00683432	0.0572781	1.1298	1.62984
60_PF3D7_0220000.e2s1	liver stage antigen 3 (LSA3)	0.684932	1.60763	4.07148	0.0072493	0.0598067	4.01688	4.70182
742_PF3D7_0828800.s2		0.587557	1.5027	2.56955	0.0075755	0.0615364	2.52271	3.11027
62_PF3D7_0936800.e2s1	Plasmodium exported protein (PHISTc), unknown function	0.461569	1.37704	1.15968	0.00782678	0.0626142	1.12289	1.58446
752_PF3D7_0933300.1o2	conserved Plasmodium protein, unknown function	0.304384	1.23489	-0.195246	0.00804128	0.0633701	-0.219508	0.0848762
38_PF3D7_0501100.1.e4s1	heat shock protein 40, type II (HSP40)	0.679668	1.60177	2.18193	0.00825072	0.0640644	2.12775	2.80742
126_PF3D7_1209900.1o1	ABC transporter, (TAP family), putative	0.451319	1.36729	0.383807	0.00892299	0.0680301	0.347832	0.799151
112_PF3D7_1031400.1.8o8	OTU-like cysteine protease, putative	0.619597	1.53645	1.12137	0.00912538	0.0680301	1.07198	1.69157
48_PF3D7_0804500.e2s2	conserved Plasmodium membrane protein, unknown function	0.359639	1.28311	1.09795	0.00918275	0.0680301	1.06928	1.42892
65_PF3D7_0209000.s4	6-cysteine protein (P230)	0.481289	1.39599	1.15443	0.00927684	0.0680301	1.11606	1.59735
71_PF3D7_1324300.e1s5	conserved Plasmodium membrane protein, unknown function	0.449136	1.36522	1.16973	0.0099092	0.071672	1.13393	1.58307
627_PF3D7_1458000.1o1	cysteine proteinase falcipain 1	0.465971	1.38125	1.23483	0.0105897	0.0755592	1.19768	1.66365
623_PF3D7_0419500.1o1	conserved Plasmodium membrane protein, unknown function	0.528382	1.44231	2.07945	0.011634	0.0819035	2.03733	2.56571
667_PF3D7_1136900.e1s1	subtilisin-like protease 2 (SUB2)	0.469945	1.38506	1.67026	0.0135891	0.0944083	1.6328	2.10274
720_PF3D7_1241200.iso1.exon1.amp3	conserved Plasmodium protein, unknown function	0.213789	1.15973	-0.202061	0.0146168	0.0991512	-0.219102	-0.00531389
256_PF3D7_1103800.e1s1	CCR4-NOT transcription complex subunit 1, putative (NOT1)	0.534476	1.44842	2.55513	0.0147868	0.0991512	2.51252	3.047
34_PF3D7_0501100.1.e3s1	heat shock protein 40, type II (HSP40)	0.617732	1.53446	2.75459	0.0148351	0.0991512	2.70535	3.32308
163_PF3D7_1125100	vacuolar membrane protein-related, putative	0.325214	1.25285	0.361196	0.0153558	0.101349	0.335273	0.660487
44_PF3D7_1121800.s3	petidase, M16 family	0.471862	1.3869	1.76685	0.0161099	0.104022	1.72924	2.2011
735_PF3D7_0704600.iso1.exon5.amp1	ubiquitin transferase, putative	0.519712	1.43367	0.859932	0.016155	0.104022	0.818505	1.33822
658_PF3D7_0424600.e2s1	Plasmodium exported protein (PHISTb), unknown function	0.433239	1.35026	1.04815	0.0164967	0.104943	1.01361	1.44685
434_PF3D7_0812100.e1s1	conserved Plasmodium protein, unknown function	0.48086	1.39557	1.81742	0.0178898	0.11245	1.77909	2.25995
334_PF3D7_1326500.iso1.exon1.amp1	conserved Plasmodium protein, unknown function	0.253494	1.19209	-0.00867921	0.0181265	0.112597	-0.0288852	0.224608
455_PF3D7_1014300.e1s2	conserved protein, unknown function	0.223682	1.16771	0.541905	0.0190465	0.116937	0.524075	0.747757
249_PF3D7_0804500.e1s3	conserved Plasmodium membrane protein, unknown function	0.471657	1.3867	2.08626	0.0200447	0.121374	2.04867	2.52032
36_PF3D7_0406200	sexual stage-specific protein precursor (Pfs16)	0.547881	1.46194	3.46891	0.0202291	0.121374	3.42524	3.97312
287_PF3D7_1301700.2o2	Plasmodium exported protein (hyp8), unknown function (GEXP07)	-0.476823	0.718558	2.1673	0.0222042	0.131729	2.20531	1.72848
233_PF3D7_1410100.1o7	alpha/beta hydrolase, putative	-0.528781	0.69314	1.87828	0.0248205	0.144852	1.92043	1.39165
637_PF3D7_0808200.e1s1	plasmepsin X	0.470068	1.38518	2.92147	0.024965	0.144852	2.884	3.35407
51_PF3D7_1216500.e1s1	male development gene 1 (MDV1)	0.490315	1.40475	3.11792	0.0254563	0.146097	3.07884	3.56915
536_PF3D7_1324300.sJ	conserved Plasmodium membrane protein, unknown function	0.331704	1.2585	0.228365	0.0269629	0.15308	0.201924	0.533629
639_PF3D7_0702300.2o2	sporozoite threonine and asparagine-rich protein (STARP)	0.502958	1.41712	3.7217	0.0275326	0.154651	3.6816	4.18456
261_PF3D7_1360500.e13s1	guanylyl cyclase beta (GCbeta)	0.187224	1.13857	0.275523	0.0305505	0.169797	0.260599	0.447823
741_PF3D7_0111400.s2		0.413935	1.33231	1.29506	0.0313087	0.172198	1.26206	1.676
39_PF3D7_1324300.e3	conserved Plasmodium membrane protein, unknown function	0.39841	1.31805	1.3995	0.0324875	0.176839	1.36775	1.76616
241_PF3D7_0628200.s2	protein kinase PK4 (PK4)	0.426567	1.34403	1.39765	0.0334845	0.179584	1.36365	1.79022
239_PF3D7_1024800.e2s2	conserved Plasmodium protein, unknown function	0.468919	1.38407	3.32	0.0339642	0.179584	3.28262	3.75154
739_PF3D7_1354200.1o1	inositol-polyphosphate 5-phosphatase, putative	0.45189	1.36783	1.1779	0.0340122	0.179584	1.14188	1.59377
708_PF3D7_0708200.1o2	conserved Plasmodium protein, unknown function	0.314964	1.24398	0.475598	0.0347342	0.181581	0.450492	0.765456
127_PF3D7_0514200.1o1	conserved Plasmodium protein, unknown function	0.429648	1.3469	1.06314	0.0367164	0.190007	1.02889	1.45854
695_PF3D7_0515700.1o1	glideosome-associated protein 40, putative (GAP40)	0.353556	1.27771	0.921561	0.0370657	0.190007	0.893379	1.24693
271_PF3D7_0114000.e2s2	RESA-like protein with DnaJ domain, putative (GEXP06)	0.310204	1.23988	0.466224	0.038909	0.197538	0.441498	0.751701
58_PF3D7_1319900.s1	conserved Plasmodium protein, unknown function	0.300402	1.23149	1.20586	0.0405355	0.202597	1.18191	1.48231
722_PF3D7_1474000.iso1.exon1.amp3	probable protein, unknown function	0.425564	1.3431	2.0789	0.0407214	0.202597	2.04498	2.47054
363_PF3D7_0812100.e1s3	conserved Plasmodium protein, unknown function	0.232381	1.17477	-0.000130994	0.0410566	0.202597	-0.0186541	0.213727
272_PF3D7_0922100.e1s2	ubiquitin-like protein, putative	0.458555	1.37416	0.7907	0.0471684	0.230601	0.754149	1.2127
736_PF3D7_0704600.iso1.exon5.amp2	ubiquitin transferase, putative	0.148426	1.10836	-0.0942455	0.0477086	0.231102	-0.106077	0.0423497
437_PF3D7_1476600.e2	Plasmodium exported protein, unknown function	-0.482283	0.715844	2.23033	0.048245	0.231576	2.26877	1.78649
90_PF3D7_1124000.1o5	endoplasmic reticulum oxidoreductin, putative	0.416067	1.33429	1.37971	0.0497647	0.236719	1.34654	1.76261
235_PF3D7_1425700.1o4	conserved Plasmodium protein, unknown function	0.312411	1.24178	1.28689	0.0512371	0.241546	1.26199	1.5744
453_PF3D7_0726400.e6s1	conserved Plasmodium membrane protein, unknown function	0.332802	1.25946	1.23182	0.0562628	0.261644	1.20529	1.53809
307_PF3D7_1339900.1o1	ABC transporter (MDR family), putative (MDR5)	0.20832	1.15534	0.206554	0.0564913	0.261644	0.189949	0.398269
68_PF3D7_1120600.e1s3	conserved Plasmodium protein, unknown function	0.300967	1.23197	0.730973	0.0570678	0.262015	0.706982	1.00795
248_PF3D7_1365700.1o3	conserved Plasmodium membrane protein, unknown function	0.393278	1.31337	2.44186	0.0601597	0.271543	2.41051	2.80379
138_PF3D7_0704600.iso1.exon5.amp4	ubiquitin transferase, putative	0.205159	1.15281	-0.0515652	0.0601714	0.271543	-0.0679184	0.13724
91_PF3D7_1237700.2o2	conserved Plasmodium membrane protein, unknown function	0.38296	1.30401	1.58327	0.065384	0.292566	1.55274	1.9357
167_PF3D7_0114000.e2s1	RESA-like protein with DnaJ domain, putative (GEXP06)	0.172875	1.1273	-0.107787	0.0660338	0.292991	-0.121567	0.0513076
731_PF3D7_0828800.s1	GPI-anchored micronemal antigen (GAMA)	0.386809	1.3075	0.933248	0.0668053	0.293943	0.902415	1.28922
166_PF3D7_0730900.e2s1	Plasmodium exported protein, unknown function	0.355348	1.27929	0.894252	0.0692121	0.300356	0.865927	1.22127
143_PF3D7_1241200.iso1.exon1.amp2	conserved Plasmodium protein, unknown function	0.199582	1.14837	-0.0253564	0.0694005	0.300356	-0.0412651	0.158317
749_PF3D7_0517500.1o1	conserved Plasmodium protein, unknown function	0.313306	1.24255	0.77901	0.0702424	0.301528	0.754036	1.06734
516_PF3D7_1348000.iso1.exon2.amp1	conserved Plasmodium protein, unknown function	0.0941234	1.06742	0.142497	0.0730088	0.310334	0.134995	0.229118
425_PF3D7_0911900.2o2	falstatin (ICP)	0.421373	1.3392	3.0727	0.0734692	0.310334	3.03911	3.46048
633_PF3D7_1449000.e3	conserved Plasmodium protein, unknown function	0.346072	1.2711	1.46532	0.0745553	0.312422	1.43773	1.7838
466_PF3D7_1250100.e1s3	osmiophilic body protein (Pfg377)	0.361041	1.28435	1.45386	0.0773427	0.321551	1.42508	1.78612
35_PF3D7_0423700.1o1	early transcribed membrane protein 4 (ETRAMP4)	0.390874	1.31119	3.66454	0.0793948	0.327504	3.63339	4.02426
75_PF3D7_0806800.e1s2	vacuolar proton translocating ATPase subunit A, putative	0.153143	1.11199	0.24315	0.0818198	0.332853	0.230943	0.384086
357_PF3D7_0726400.e2s2	conserved Plasmodium membrane protein, unknown function	0.30718	1.23729	0.750858	0.0819525	0.332853	0.726373	1.03355
729_PF3D7_0713500.s2	conserved Plasmodium protein, unknown function	0.379859	1.30121	1.07854	0.0859527	0.346435	1.04827	1.42812
69_PF3D7_1120600.e1s2	conserved Plasmodium protein, unknown function	0.19647	1.14589	0.624313	0.0878833	0.351533	0.608653	0.805123
642_PF3D7_0807500.e3s1	proteasome subunit alpha, putative	0.23124	1.17384	0.841385	0.0916189	0.36372	0.822953	1.05419
234_PF3D7_1360500.e9	guanylyl cyclase beta (GCbeta)	-0.341107	0.789435	1.81124	0.0925837	0.364807	1.83843	1.49732
688_PF3D7_1435400.1o1	conserved protein, unknown function	0.399555	1.3191	1.83469	0.094264	0.368677	1.80284	2.20239
629_PF3D7_1348800.2o4	E1-E2 ATPase, putative	0.298572	1.22993	1.84721	0.101313	0.393334	1.82342	2.12199
534_PF3D7_1324300.sH	conserved Plasmodium membrane protein, unknown function	0.359184	1.2827	1.23944	0.103928	0.400541	1.21081	1.56999
308_PF3D7_1476600.2o2	Plasmodium exported protein, unknown function	-0.444709	0.734732	1.88087	0.105734	0.404549	1.91632	1.47161
718_PF3D7_1423400.iso1.exon4.amp1_seg2	conserved Plasmodium membrane protein, unknown function	0.147919	1.10797	-0.151157	0.107228	0.407312	-0.162948	-0.0150288
46_PF3D7_1462300.e1s1	conserved Plasmodium protein, unknown function	0.350779	1.27525	2.51067	0.110859	0.418097	2.4827	2.83348
162_PF3D7_0515700	glideosome-associated protein 40, putative (GAP40)	0.206968	1.15426	0.147309	0.11619	0.435096	0.130811	0.337779
638_PF3D7_0801000.e2s1	Plasmodium exported protein (PHISTc), unknown function	0.349475	1.2741	4.2388	0.120261	0.447167	4.21094	4.56042
683_PF3D7_1149100.1.2o2	Plasmodium exported protein, unknown function	0.230486	1.17323	1.09006	0.122289	0.451529	1.07169	1.30217
643_PF3D7_0303900.e2s1	conserved Plasmodium protein, unknown function	0.21849	1.16352	0.579343	0.134284	0.492376	0.561927	0.780417
553_PF3D7_1227500.2o2	cyclin (CYC2)	0.324656	1.25237	1.75662	0.138508	0.502075	1.73074	2.05539
352_PF3D7_0815300.iso1.exon1.amp1	FAD-dependent monooxygenase, putative	0.282848	1.21659	0.869449	0.139226	0.502075	0.846904	1.12975
246_PF3D7_0911900.e2	falstatin (ICP)	0.336806	1.26296	3.35709	0.140059	0.502075	3.33024	3.66705
343_PF3D7_0201800.iso1.exon2.amp1	RESA-like protein with PHIST and DnaJ domains	0.336956	1.26309	0.959551	0.140784	0.502075	0.932693	1.26965
305_PF3D7_1031600.1o1	conserved Plasmodium protein, unknown function (GEXP15)	0.181194	1.13382	0.445149	0.141684	0.502075	0.430706	0.6119
339_PF3D7_0323100.iso1.exon1.amp1	conserved Plasmodium protein, unknown function	0.307876	1.23788	0.356344	0.146466	0.51556	0.331804	0.639679
497_PF3D7_0413500.1o1	phosphoglucomutase-2 (PGM2)	0.184119	1.13612	0.501428	0.14746	0.515621	0.486752	0.670871
468_PF3D7_1306500.e1s1	MORN repeat protein, putative	0.140701	1.10244	0.298385	0.153128	0.531918	0.28717	0.427871
730_PF3D7_0111400.s1	conserved Plasmodium protein, unknown function (GEXP19)	0.266734	1.20308	0.849363	0.154948	0.534723	0.828101	1.09484
141_PF3D7_0924000.iso1.exon1.amp2	patatin-like phospholipase, putative	0.224123	1.16807	0.441728	0.158129	0.542156	0.423863	0.647986
302_PF3D7_0219700.2o2	Plasmodium exported protein (PHISTc), unknown function (GEXP20)	0.342669	1.2681	2.24239	0.15963	0.543772	2.21508	2.55775
83_PF3D7_0109100.e2s1	LCCL domain-containing protein (CCp5)	-0.185626	0.879268	0.110254	0.164327	0.552	0.12505	-0.0605753
651_PF3D7_0208900.e1s2	6-cysteine protein (P230p)	0.149486	1.10917	0.621106	0.16495	0.552	0.609191	0.758676
285_PF3D7_1429600.1o1	conserved Plasmodium protein, unknown function (GEXP03)	-0.240696	0.846337	1.29846	0.165711	0.552	1.31765	1.07695
50_PF3D7_1353100.e2s1	Plasmodium exported protein, unknown function	0.308194	1.23816	3.42544	0.166227	0.552	3.40087	3.70906
492_PF3D7_1135600.1o3	conserved Plasmodium protein, unknown function	-0.201029	0.86993	0.263866	0.169855	0.560522	0.27989	0.078861
701_PF3D7_0918800.1o1	dihydrouridine synthase, putative	0.2737	1.2089	0.912998	0.171811	0.563455	0.891181	1.16488
452_PF3D7_1348800.3o4	E1-E2 ATPase, putative	0.278967	1.21333	1.97477	0.174965	0.566343	1.95253	2.2315
444_PF3D7_0726400.e5s1	conserved Plasmodium membrane protein, unknown function	0.227763	1.17102	1.36766	0.175718	0.566343	1.34951	1.57727
78_PF3D7_0402100.e2s1	Plasmodium exported protein (PHISTb), unknown function	0.262741	1.19976	1.04307	0.175909	0.566343	1.02213	1.28487
247_PF3D7_1036000.1o1	merozoite surface protein (MSP11)	0.340589	1.26627	4.17341	0.180768	0.578458	4.14626	4.48685
726_PF3D7_0301600.e2s2	Plasmodium exported protein (hyp1), unknown function (GEXP21)	0.0677103	1.04805	-0.203423	0.18267	0.581024	-0.20882	-0.141109
671_PF3D7_1353700.1o1	conserved Plasmodium protein, unknown function	0.301017	1.23201	2.14241	0.184201	0.582385	2.11841	2.41943
266_PF3D7_1016300.e1s1	glycophorin binding protein (GBP)	-0.336682	0.79186	1.52834	0.191872	0.603025	1.55518	1.21849
557_PF3D7_1360500.9o14	guanylyl cyclase beta (GCbeta)	-0.24578	0.84336	0.881545	0.194397	0.607348	0.901136	0.655356
655_PF3D7_0501000.e2s1	Plasmodium exported protein, unknown function	0.307806	1.23782	1.73827	0.195898	0.608436	1.71374	2.02154
291_PF3D7_0935500.2o2	Plasmodium exported protein, unknown function (GEXP22)	-0.195818	0.873078	0.850851	0.198045	0.611508	0.86646	0.670642
66_PF3D7_0209000.s3	6-cysteine protein (P230)	0.23181	1.17431	0.952265	0.200903	0.616726	0.933787	1.1656
49_PF3D7_1304300.1o1	conserved Plasmodium protein, unknown function	0.26535	1.20193	2.49455	0.206969	0.631674	2.47339	2.73874
674_PF3D7_0417000.1o2	conserved Plasmodium protein, unknown function	0.263421	1.20032	1.74149	0.210923	0.639603	1.72049	1.98391
641_PF3D7_0723200.e1s1	conserved Plasmodium protein, unknown function	0.206752	1.15409	1.13355	0.21221	0.639603	1.11707	1.32382
288_PF3D7_0708700.1o1	Cg8 protein	-0.107642	0.928104	0.469208	0.214022	0.639603	0.477788	0.370146
691_PF3D7_1222100.1o1	conserved Plasmodium protein, unknown function	0.21031	1.15694	0.662728	0.215228	0.639603	0.645964	0.856275
732_PF3D7_0301600.e2s1	Plasmodium exported protein (hyp1), unknown function (GEXP21)	0.306259	1.2365	1.77138	0.215624	0.639603	1.74697	2.05323
487_PF3D7_1465000.1o1	conserved Plasmodium protein, unknown function	0.218279	1.16334	1.15158	0.223563	0.659447	1.13418	1.35246
527_PF3D7_1200800.iso1.exon2.amp1	serine/threonine protein kinase, FIKK family	-0.237996	0.847922	0.615553	0.226529	0.664486	0.634524	0.396528
740_PF3D7_1014200.2o2	male gamete fusion factor HAP2, putative (HAP2)	-0.186868	0.878511	0.356441	0.231685	0.673877	0.371336	0.184468
432_PF3D7_1401300.2o2	aminopeptidase, putative	-0.294768	0.815203	2.03896	0.232283	0.673877	2.06245	1.76768
365_PF3D7_1031400.2_exon3	OTU-like cysteine protease, putative	-0.0651291	0.95586	-0.138947	0.237114	0.684133	-0.133756	-0.198885
433_PF3D7_0812100.e1s2	conserved Plasmodium protein, unknown function	0.245085	1.18516	2.02461	0.241785	0.692519	2.00508	2.25016
232_PF3D7_0936300.2o2	ring-exported protein 3 (REX3)	0.282266	1.2161	3.55755	0.243804	0.692519	3.53506	3.81732
733_PF3D7_1019600.iso1.exon1.amp2	conserved Plasmodium protein, unknown function	0.204741	1.15248	0.650861	0.243956	0.692519	0.634541	0.839281
686_PF3D7_1402200.1o1	conserved Plasmodium protein, unknown function	0.151876	1.11101	0.232772	0.247317	0.698306	0.220666	0.372542
237_PF3D7_1472200.e1s3	histone deacetylase, putative	-0.141204	0.906762	0.0888752	0.251866	0.707368	0.100131	-0.0410738
523_PF3D7_0512900.iso1.exon1.amp1	conserved Plasmodium protein, unknown function	-0.184335	0.880055	0.351447	0.255094	0.712644	0.36614	0.181806
255_PF3D7_1304100.e2s1	DNA ligase I (LigI)	0.179124	1.1322	1.52913	0.267762	0.744095	1.51485	1.69398
240_PF3D7_0628200.s3	protein kinase PK4 (PK4)	0.113095	1.08155	0.174768	0.274284	0.758229	0.165753	0.278848
704_PF3D7_1448200.13o14	conserved Plasmodium protein, unknown function	0.204339	1.15216	0.829568	0.275899	0.758722	0.81328	1.01762
709_PF3D7_1354400.iso1.exon3.amp1	V-type ATPase, putative	0.240125	1.1811	1.66178	0.279803	0.765472	1.64264	1.88277
316_PF3D7_1209500.1.3o3	cGMP-specific phosphodiesterase (PDE1)	0.197487	1.1467	0.819784	0.283418	0.771364	0.804043	1.00153
325_PF3D7_0824200.iso1.exon1.amp1	conserved Plasmodium protein, unknown function	0.0732618	1.05209	-0.216261	0.287057	0.777261	-0.222101	-0.148839
659_PF3D7_0115100.e2s1	Plasmodium exported protein (PHISTa), unknown function	0.126058	1.09131	0.517738	0.29047	0.782491	0.50769	0.633748
52_PF3D7_0721100	conserved Plasmodium protein, unknown function	0.207551	1.15473	1.54979	0.293407	0.783492	1.53324	1.74079
737_PF3D7_1037100.1o1	pyruvate kinase 2 (PyKII)	-0.232302	0.851275	1.28236	0.293809	0.783492	1.30087	1.06857
238_PF3D7_1472200.s2	histone deacetylase, putative	0.200409	1.14902	1.58838	0.299578	0.793298	1.5724	1.77281
532_PF3D7_1324300.sC	conserved Plasmodium membrane protein, unknown function	-0.218695	0.859342	0.875443	0.301689	0.793298	0.892876	0.67418
521_PF3D7_0201800.iso1.exon1.amp1	RESA-like protein with PHIST and DnaJ domains	0.243762	1.18408	3.40139	0.301994	0.793298	3.38196	3.62572
348_PF3D7_1250100.e1s2	osmiophilic body protein (Pfg377)	0.15574	1.11399	0.645678	0.305108	0.79366	0.633264	0.789004
84_PF3D7_1339400.1o2	conserved Plasmodium protein, unknown function	-0.0957865	0.935762	0.35002	0.305138	0.79366	0.357655	0.261868
61_PF3D7_0306500.e1s1	conserved Plasmodium protein, unknown function	0.140135	1.10201	1.0463	0.3142	0.813223	1.03513	1.17527
545_PF3D7_1227200.iso1.exon1.amp2	potassium channel protein (K1)	0.201892	1.15021	1.08587	0.319406	0.822665	1.06978	1.27167
243_PF3D7_0417300.1o4	LETM1-like protein, putative	0.184075	1.13609	1.64369	0.322656	0.827002	1.62902	1.81309
315_PF3D7_1143700.3o6	conserved Plasmodium protein, unknown function	-0.168164	0.889975	0.571025	0.333868	0.849845	0.58443	0.416266
95_PF3D7_1122600.2o2	conserved Plasmodium protein, unknown function	-0.21523	0.861409	1.77516	0.345035	0.849845	1.79232	1.57709
119_PF3D7_1345400.3o4	conserved Plasmodium protein, unknown function	0.200292	1.14893	1.63113	0.345062	0.849845	1.61516	1.81546
270_PF3D7_1462300.e1s2	conserved Plasmodium protein, unknown function	0.216999	1.16231	2.16784	0.345118	0.849845	2.15054	2.36754
107_PF3D7_1147900.1o1	conserved Plasmodium protein, unknown function	-0.193865	0.87426	0.764292	0.345218	0.849845	0.779745	0.58588
484_PF3D7_1477700.2o2	Plasmodium exported protein (PHISTa), unknown function (Pfg14-748)	-0.158544	0.895929	1.33178	0.347033	0.849845	1.34442	1.18587
354_PF3D7_0713700_exon8	conserved Plasmodium protein, unknown function	-0.0623915	0.957675	-0.0855315	0.347214	0.849845	-0.0805582	-0.14295
624_PF3D7_0728200.2o2	actin-like protein, putative	0.202026	1.15031	2.15709	0.347248	0.849845	2.14098	2.34301
158_PF3D7_1032800_exon3	leucine-rich repeat protein (LRR1)	-0.0799941	0.946062	-0.0401006	0.348211	0.849845	-0.0337242	-0.113718
253_PF3D7_0731600.e1s1	acyl-coA synthetase, PfACS5 (ACS5)	0.212074	1.15835	2.8219	0.348691	0.849845	2.805	3.01707
362_PF3D7_1306500.e3s1	MORN repeat protein, putative	-0.166381	0.891075	0.758198	0.349273	0.849845	0.771461	0.60508
438_PF3D7_0318300.e3s1	conserved Plasmodium protein, unknown function	0.188206	1.13935	1.61942	0.354223	0.857935	1.60442	1.79262
663_PF3D7_1306500.e3s3	MORN repeat protein, putative	0.167768	1.12332	0.943074	0.35761	0.862182	0.929701	1.09747
332_PF3D7_1340700.iso1.exon5.amp1	Rab GTPase 11b (RAB11b)	-0.047293	0.96775	-0.301827	0.364513	0.868018	-0.298057	-0.34535
462_PF3D7_1218800.e2s1	conserved Plasmodium protein, unknown function (PSOP17)	0.132272	1.09602	0.334057	0.366326	0.868018	0.323513	0.455786
364_PF3D7_0804500.e1s2	conserved Plasmodium membrane protein, unknown function	0.155116	1.11351	0.421038	0.36714	0.868018	0.408673	0.56379
558_PF3D7_0806200.9o10	conserved Plasmodium membrane protein, unknown function	0.135219	1.09826	0.265197	0.3675	0.868018	0.254419	0.389638
676_PF3D7_0703100.1o1	conserved Plasmodium protein, unknown function	0.202812	1.15094	1.58887	0.36825	0.868018	1.57271	1.77552
79_PF3D7_0726400.e3s1	conserved Plasmodium membrane protein, unknown function	0.170826	1.1257	1.13076	0.372042	0.873058	1.11715	1.28797
338_PF3D7_1021100.iso1.exon1.amp1	conserved Plasmodium protein, unknown function	0.0827898	1.05906	-0.150998	0.375122	0.876392	-0.157597	-0.0748076
652_PF3D7_1475500.e1s2	LCCL domain-containing protein (CCp1)	0.144471	1.10533	1.10188	0.377566	0.878215	1.09036	1.23483
121_PF3D7_0831300 .2o2	Plasmodium exported protein, unknown function (GEXP13)	-0.179855	0.882792	0.689363	0.385909	0.893683	0.703699	0.523844
347_PF3D7_1250100.e1s1	osmiophilic body protein (Pfg377)	0.237776	1.17917	2.52603	0.391422	0.89915	2.50708	2.74485
297_PF3D7_1462600.2o2	conserved Plasmodium membrane protein, unknown function	-0.159575	0.895289	0.73183	0.39308	0.89915	0.74455	0.584975
286_PF3D7_0113900.2o2	Plasmodium exported protein (hyp8), unknown function (GEXP10)	-0.203545	0.868414	2.15348	0.393378	0.89915	2.16971	1.96616
259_PF3D7_1426500.e1s1	ABC transporter, (EPP family), putative	-0.135862	0.910126	0.848745	0.403119	0.917442	0.859575	0.723713
353_PF3D7_1470400_exon2	mitochondrial pyruvate carrier protein 2, putative (MPC2)	-0.0882822	0.940642	0.287971	0.409795	0.926919	0.295008	0.206726
475_PF3D7_1459800.1o4	conserved Plasmodium membrane protein, unknown function	0.200189	1.14885	2.08227	0.410793	0.926919	2.06631	2.2665
461_PF3D7_0726400.e1s1	conserved Plasmodium membrane protein, unknown function	0.119332	1.08623	0.184695	0.415558	0.933678	0.175183	0.294515
290_PF3D7_0208800.1o1	conserved Plasmodium protein, unknown function	-0.183634	0.880483	2.00748	0.419058	0.937554	2.02212	1.83849
230_PF3D7_0936600.2o2	Plasmodium exported protein (PHISTb), unknown function (GEXP05)	0.189051	1.14001	2.54633	0.425393	0.942146	2.53126	2.72031
328_PF3D7_0618600.iso1.exon8.amp1	rhomboid protease ROM10	0.177093	1.1306	1.468	0.430474	0.942146	1.45389	1.63098
267_PF3D7_0424600.e1s1	Plasmodium exported protein (PHISTb), unknown function	0.187517	1.1388	1.70588	0.43065	0.942146	1.69093	1.87845
41_PF3D7_1002100.2o2	PF70 protein (PF70)	0.149256	1.109	4.28258	0.431857	0.942146	4.27068	4.41994
147_PF3D7_0819500.iso1.exon6.amp1	conserved protein, unknown function	-0.102611	0.931346	0.253473	0.432881	0.942146	0.261652	0.159041
454_PF3D7_1014300.e1s3	conserved protein, unknown function	0.129769	1.09412	1.24465	0.433528	0.942146	1.23431	1.36408
37_PF3D7_1011500.1o1	conserved Plasmodium membrane protein, unknown function	0.204937	1.15264	2.45339	0.436624	0.942146	2.43706	2.64199
555_PF3D7_0708200.2o2	conserved Plasmodium protein, unknown function	0.0771553	1.05494	-0.968014	0.438721	0.942146	-0.974164	-0.897009
664_PF3D7_0726400.e1s3	conserved Plasmodium membrane protein, unknown function	0.13552	1.09849	1.01156	0.439692	0.942146	1.00075	1.13627
684_PF3D7_1435000.1o1	cytochrome c oxidase assembly protein, putative	0.131774	1.09564	1.24447	0.440006	0.942146	1.23397	1.36574
644_PF3D7_1455800.e1s1	LCCL domain-containing protein (CCp2)	0.160078	1.11735	1.78583	0.440739	0.942146	1.77307	1.93315
530_PF3D7_0513700.sA	secreted ookinete protein, putative (PSOP12)	-0.174408	0.886131	1.17417	0.443182	0.943548	1.18808	1.01367
111_PF3D7_0614900.3o3	conserved Plasmodium membrane protein, unknown function	0.0787317	1.05609	0.193216	0.445553	0.944787	0.18694	0.265672
632_PF3D7_1120600.e4	conserved Plasmodium protein, unknown function	0.144103	1.10504	1.40123	0.447691	0.944936	1.38974	1.53384
284_PF3D7_0306000.1o1	conserved Plasmodium protein, unknown function	-0.132076	0.912518	1.12022	0.449203	0.944936	1.13075	0.998674
322_PF3D7_1112900.iso1.exon6.amp1	conserved Plasmodium protein, unknown function	-0.0427895	0.970776	0.0453326	0.453894	0.951017	0.0487433	0.00595386
703_PF3D7_0322600.2o2	conserved Plasmodium protein, unknown function	0.131235	1.09523	0.822916	0.462972	0.966203	0.812455	0.94369
549_PF3D7_1104700.1_exon1	RNA polymerase subunit, putative	-0.0348477	0.976135	-0.159374	0.466302	0.968048	-0.156597	-0.191444
265_PF3D7_0301700.e1s1	Plasmodium exported protein, unknown function	0.20247	1.15067	2.42059	0.468726	0.968048	2.40445	2.60692
692_PF3D7_0104400.1o1	4-hydroxy-3-methylbut-2-enyl diphosphate reductase (LytB)	0.142674	1.10395	0.960222	0.469357	0.968048	0.94885	1.09152
647_PF3D7_0721700	secreted ookinete protein, putative (PSOP1)	0.10613	1.07634	0.754154	0.471577	0.968842	0.745695	0.851825
344_PF3D7_0109900.iso2.exon2.amp1	phosphatidate cytidylyltransferase, putative	-0.143144	0.905543	0.968239	0.474878	0.96993	0.979649	0.836505
714_PF3D7_1416000.iso1.exon3.amp1	conserved Plasmodium protein, unknown function	-0.111447	0.925659	0.681585	0.476301	0.96993	0.690469	0.579022
82_PF3D7_0220100.e2s1	DnaJ protein, putative	-0.186284	0.878866	2.12511	0.477617	0.96993	2.13996	1.95368
70_PF3D7_1324300.e1s6	conserved Plasmodium membrane protein, unknown function	-0.0819044	0.94481	0.375362	0.479895	0.970823	0.38189	0.299986
631_PF3D7_1109900	apicoplast ribosomal protein L36e precursor, putative	-0.1326	0.912186	1.42982	0.481849	0.971055	1.44039	1.30779
336_PF3D7_1474000.iso1.exon1.amp2	probable protein, unknown function	-0.0644623	0.956302	-0.239722	0.484196	0.972074	-0.234583	-0.299046
45_PF3D7_1121800.s1	petidase, M16 family	0.156944	1.11492	2.94086	0.492746	0.985492	2.92835	3.08529
657_PF3D7_0723200.e4s1	conserved Plasmodium protein, unknown function	0.11617	1.08385	0.636916	0.496799	0.989849	0.627656	0.743826
634_PF3D7_1323700.e3	glideosome associated protein with multiple membrane spans 1 (GAPM1)	-0.143478	0.905334	1.63287	0.499801	0.992086	1.6443	1.50083
281_PF3D7_1421400.2o5	DNA-directed RNA polymerase III subunit C, putative	-0.116774	0.922248	0.673862	0.504241	0.994666	0.68317	0.566396
275_PF3D7_1455800.e2s1	LCCL domain-containing protein (CCp2)	-0.0731106	0.950586	-0.355844	0.507148	0.994666	-0.350016	-0.423127
42_PF3D7_1471200.1o6	inorganic anion exchanger, inorganic anion antiporter (SulP)	-0.142697	0.905824	2.96091	0.512091	0.994666	2.97228	2.82958
320_PF3D7_1416000.iso1.exon2.amp1	conserved Plasmodium protein, unknown function	-0.0833988	0.943831	0.482561	0.513699	0.994666	0.489209	0.40581
116_PF3D7_1037800.1o17	dynein intermediate chain, putative	0.0554289	1.03917	0.0369307	0.52214	0.994666	0.0325125	0.0879414
717_PF3D7_1423400.iso1.exon4.amp2_seg2	conserved Plasmodium membrane protein, unknown function	0.0571363	1.0404	-0.0602921	0.525553	0.994666	-0.0648464	-0.00771014
556_PF3D7_1369000.3o5	glycosylphosphatidylinositol anchor attachment 1 protein, putative	0.0888936	1.06355	0.288923	0.534656	0.994666	0.281837	0.370731
324_PF3D7_1356700.iso1.exon2.amp1	DnaJ protein, putative	-0.0364217	0.97507	-0.0181088	0.535025	0.994666	-0.0152057	-0.0516274
245_PF3D7_0501200.e2	parasite-infected erythrocyte surface protein (PIESP2)	-0.124034	0.917618	4.28793	0.536396	0.994666	4.29782	4.17378
294_PF3D7_1029500.1o1	conserved Plasmodium protein, unknown function	-0.146364	0.903525	1.22839	0.536495	0.994666	1.24006	1.0937
142_PF3D7_1241200.iso1.exon1.amp1	conserved Plasmodium protein, unknown function	0.0953111	1.0683	0.361454	0.53771	0.994666	0.353857	0.449168
55_PF3D7_1472200.e1s1	histone deacetylase, putative	-0.103745	0.930614	1.26643	0.541913	0.994666	1.2747	1.17095
296_PF3D7_1319800.1o1	probable protein, unknown function	0.11457	1.08265	0.342118	0.542453	0.994666	0.332986	0.447555
457_PF3D7_1304100.e1s1	DNA ligase I (LigI)	0.123755	1.08957	1.33729	0.542732	0.994666	1.32743	1.45118
300_PF3D7_1470500.6o6	phosphodiesterase delta, putative (PDEdelta)	-0.107513	0.928187	0.0214245	0.542962	0.994666	0.0299944	-0.0775186
482_PF3D7_1141600.1o1	dolichol phosphate mannose synthase (DPM1)	-0.157772	0.896408	1.89375	0.543986	0.994666	1.90632	1.74855
750_PF3D7_0215000.1o1	acyl-CoA synthetase, PfACS9 (ACS9)	0.0483404	1.03407	-0.325458	0.545705	0.994666	-0.329311	-0.280971
92_PF3D7_1102600.2o2	Plasmodium exported protein, unknown function (GEXP14)	-0.11219	0.925183	0.957621	0.546044	0.994666	0.966564	0.854374
550_PF3D7_0919100_exon3	DnaJ protein, putative	-0.0453753	0.969038	0.149532	0.547775	0.994666	0.153149	0.107773
314_PF3D7_0719500.2o2	conserved membrane protein, unknown function	0.136796	1.09946	1.228	0.547828	0.994666	1.2171	1.35389
518_PF3D7_0320100.iso1.exon1.amp1	SNARE protein	-0.0700267	0.95262	0.327241	0.547984	0.994666	0.332823	0.262796
80_PF3D7_1407000.e1s2	LCCL domain-containing protein (CCp3)	-0.0644482	0.956311	0.0745719	0.549435	0.994666	0.079709	0.0152609
278_PF3D7_0422000.2o5	steroid dehydrogenase, putative	-0.0889712	0.940193	0.0489263	0.549631	0.994666	0.0560182	-0.032953
161_PF3D7_0513000.e1s1	conserved Plasmodium protein, unknown function	0.136409	1.09917	0.760268	0.550523	0.994666	0.749395	0.885804
76_PF3D7_0806800.e1s1	vacuolar proton translocating ATPase subunit A, putative	0.108975	1.07846	0.774078	0.553751	0.994666	0.765391	0.874366
525_PF3D7_1209500.iso2.exon2.amp1	cGMP-specific phosphodiesterase	-0.13024	0.91368	1.53224	0.557105	0.994666	1.54262	1.41238
506_PF3D7_1330700.1o8	GPI transamidase subunit PIG-U, putative	-0.143565	0.90528	1.94688	0.559657	0.994666	1.95832	1.81476
319_PF3D7_0201800.iso1.exon3.amp1	RESA-like protein with PHIST and DnaJ domains	-0.0345601	0.976329	0.0986229	0.561889	0.994666	0.101378	0.0668176
236_PF3D7_1462700.e2s1	cytochrome c1 precursor, putative	-0.0923114	0.938019	1.16235	0.562375	0.994666	1.16971	1.07739
448_PF3D7_1353100.e1s1	Plasmodium exported protein, unknown function	0.141281	1.10288	1.90437	0.562759	0.994666	1.89311	2.03439
630_PF3D7_0720700.2o2	phosphoinositide-binding protein, putative	0.12433	1.09	2.14805	0.563149	0.994666	2.13814	2.26247
330_PF3D7_1477800.iso1.exon1.amp1	Plasmodium exported protein (PHISTa), unknown function (GEXP17)	0.0529731	1.0374	0.0517339	0.565659	0.994666	0.0475114	0.100484
719_PF3D7_1474000.iso1.exon1.amp1_seg2	probable protein, unknown function	0.0333581	1.02339	-0.36379	0.569197	0.994666	-0.366449	-0.333091
279_PF3D7_1118900.1o7	conserved Plasmodium protein, unknown function	-0.0999751	0.933049	0.521833	0.571643	0.994666	0.529802	0.429827
155_PF3D7_0505000.iso1.exon1.amp3	conserved Plasmodium membrane protein, unknown function	0.0404631	1.02844	-0.0295609	0.573357	0.994666	-0.0327862	0.00767688
436_PF3D7_1215100.e1s1	conserved Plasmodium protein, unknown function	0.122754	1.08881	2.20805	0.574358	0.994666	2.19827	2.32102
146_PF3D7_1340700.iso1.exon1.amp1	Rab GTPase 11b (RAB11b)	-0.0879591	0.940853	0.0548581	0.590994	0.994666	0.0618693	-0.0260897
679_PF3D7_1015000.1o1	FAD synthetase, putative	0.0906137	1.06482	1.25962	0.594822	0.994666	1.2524	1.34301
298_PF3D7_1448200.14o14	conserved Plasmodium protein, unknown function	-0.0810866	0.945345	0.511602	0.596046	0.994666	0.518066	0.436979
635_PF3D7_0829600.e2	early transcribed membrane protein 8 (ETRAMP8)	-0.0944688	0.936617	1.30822	0.597598	0.994666	1.31575	1.22128
665_PF3D7_0726400.e1s2	conserved Plasmodium membrane protein, unknown function	0.092001	1.06585	1.03011	0.597665	0.994666	1.02277	1.11477
88_PF3D7_0620100.2o2	conserved Plasmodium protein, unknown function	-0.0949834	0.936283	0.915089	0.59863	0.994666	0.92266	0.827677
561_PF3D7_1010700_exon4	dolichyl-phosphate-mannose protein mannosyltransferase, putative	0.0311072	1.0218	-0.150323	0.599083	0.994666	-0.152803	-0.121695
350_PF3D7_1019600.iso1.exon1.amp1	conserved Plasmodium protein, unknown function	-0.0824515	0.944451	0.371021	0.599639	0.994666	0.377593	0.295141
485_PF3D7_1410700.1o2	conserved Plasmodium protein, unknown function	0.112067	1.08078	1.74433	0.601029	0.994666	1.73539	1.84746
260_PF3D7_1135600.e1s2	conserved Plasmodium protein, unknown function	0.0908793	1.06502	1.10034	0.605097	0.994666	1.0931	1.18398
40_PF3D7_1362000.1o1	conserved Plasmodium protein, unknown function	0.138465	1.10073	2.78504	0.605675	0.994666	2.77401	2.91247
303_PF3D7_1104100.4o4	syntaxin, Qa-SNARE family (SYN13)	0.105688	1.07601	1.34257	0.608985	0.994666	1.33414	1.43983
513_PF3D7_1003100.iso1.exon3.amp1	conserved Plasmodium protein, unknown function	0.117669	1.08498	1.91262	0.612258	0.994666	1.90324	2.02091
519_PF3D7_1359200.iso1.exon1.amp1	high mobility group protein 4, putative	-0.0633211	0.957058	0.394236	0.613834	0.994666	0.399283	0.335962
748_PF3D7_1104700.1_exon2		-0.11626	0.922576	1.19477	0.616553	0.994666	1.20404	1.08778
327_PF3D7_1416000.iso1.exon1.amp1	conserved Plasmodium protein, unknown function	-0.111198	0.925819	0.865388	0.617056	0.994666	0.874252	0.763054
514_PF3D7_1141200.iso1.exon2.amp1	conserved Plasmodium protein, unknown function	0.0365208	1.02564	0.186654	0.621604	0.994666	0.183743	0.220263
274_PF3D7_1403800.e1s1	nuclear formin-like protein (MISFIT)	0.0400105	1.02812	0.278459	0.623139	0.994666	0.27527	0.315281
431_PF3D7_1036800.5o9	acetyl-CoA transporter, putative	0.0883222	1.06313	1.86265	0.632973	0.994666	1.85561	1.94393
85_PF3D7_1253300.3o3	Plasmodium exported protein (PHISTa), unknown function, pseudogene	-0.0561998	0.961794	0.00177279	0.633675	0.994666	0.00625248	-0.0499473
645_PF3D7_1202200	mitochondrial phosphate carrier protein (MPC)	-0.0904647	0.93922	1.66861	0.634853	0.994666	1.67582	1.58535
474_PF3D7_0626600.1o1	conserved Plasmodium protein, unknown function	-0.0900597	0.939484	1.03841	0.636818	0.994666	1.04559	0.955532
499_PF3D7_0210700.1o1	syntaxin, Qa-SNARE family (SYN17)	0.0629762	1.04462	0.378115	0.638782	0.994666	0.373095	0.436071
533_PF3D7_1324300.sF	conserved Plasmodium membrane protein, unknown function	-0.0967571	0.935133	1.02634	0.640684	0.994666	1.03405	0.937294
135_PF3D7_0626100.iso1.exon2.amp1	oxidoreductase, short-chain dehydrogenase family, putative	-0.0792108	0.946575	0.394853	0.641758	0.994666	0.401167	0.321956
108_PF3D7_0714400.1o2	calmodulin, putative	0.105592	1.07594	1.26655	0.6436	0.994666	1.25813	1.36372
472_PF3D7_0208900.e1s3	6-cysteine protein (P230p)	-0.0893692	0.939934	1.37273	0.644187	0.994666	1.37986	1.29049
538_PF3D7_0824200.iso1.exon2.amp1_seg1	conserved Plasmodium protein, unknown function	0.0874467	1.06249	0.718075	0.644954	0.994666	0.711104	0.798551
159_PF3D7_1470400_exon1	mitochondrial pyruvate carrier protein 2, putative (MPC2)	0.0982436	1.07047	1.11824	0.646203	0.994666	1.11041	1.20865
87_PF3D7_0422000.5o5	steroid dehydrogenase, putative	-0.091473	0.938564	0.956096	0.64692	0.994666	0.963387	0.871914
721_PF3D7_1107900.iso1.exon1.amp2	mechanosensitive ion channel protein	0.0792625	1.05648	0.956652	0.6471	0.994666	0.950334	1.0296
109_PF3D7_1248600.1o3	conserved Plasmodium protein, unknown function	0.0724576	1.05151	0.456254	0.650387	0.994666	0.450478	0.522936
682_PF3D7_0106100.1o1	vacuolar ATP synthase subunit c, putative	-0.0664003	0.955018	0.803673	0.650405	0.994666	0.808966	0.742566
295_PF3D7_1347400.1o1	conserved Plasmodium protein, unknown function	-0.117002	0.922102	1.83851	0.652211	0.994666	1.84784	1.73084
361_PF3D7_1306500.e3s2	MORN repeat protein, putative	-0.0586777	0.960144	0.0661458	0.653378	0.994666	0.070823	0.0121453
128_PF3D7_0201700.2o2	DnaJ protein, putative	0.0850515	1.06073	1.19708	0.655687	0.994666	1.1903	1.27535
700_PF3D7_0309100.iso1.exon5.amp1	conserved Plasmodium protein, unknown function	0.086542	1.06182	1.51691	0.656217	0.994666	1.51002	1.59656
123_PF3D7_0731100.2o2	Plasmodium exported protein (PHISTc), unknown function (GEXP11)	0.10951	1.07886	3.0378	0.658211	0.994666	3.02908	3.13859
326_PF3D7_0526900.iso1.exon3.amp1	conserved Plasmodium protein, unknown function	-0.0809041	0.945465	0.533652	0.659904	0.994666	0.540101	0.459197
137_PF3D7_1348000.iso1.exon1.amp1	conserved Plasmodium protein, unknown function	-0.0762261	0.948536	0.421938	0.662916	0.994666	0.428014	0.351788
74_PF3D7_1407800.e1s1	plasmepsin IV (PM4)	-0.085213	0.942645	1.35864	0.665709	0.994666	1.36544	1.28022
685_PF3D7_0904400.1o1	signal peptidase complex subunit 3, putative (SPC3)	0.0690259	1.04901	0.673308	0.671357	0.994666	0.667806	0.736832
551_PF3D7_0919100_exon4	DnaJ protein, putative	-0.0772956	0.947833	0.743868	0.672615	0.994666	0.750029	0.672733
524_PF3D7_1209500.iso2.exon4.amp1	cGMP-specific phosphodiesterase	-0.0849714	0.942803	0.645315	0.673909	0.994666	0.652089	0.567117
366_PF3D7_1010700_exon5	dolichyl-phosphate-mannose protein mannosyltransferase, putative	-0.0564187	0.961648	0.274571	0.675052	0.994666	0.279068	0.22265
508_PF3D7_0418000.o10	conserved Plasmodium protein, unknown function	0.0655793	1.04651	0.572502	0.676313	0.994666	0.567275	0.632854
54_PF3D7_1121800.s2	petidase, M16 family	-0.069557	0.952931	1.26654	0.677729	0.994666	1.27208	1.20253
711_PF3D7_1303000.iso1.exon3.amp1	conserved Plasmodium protein, unknown function	0.0207438	1.01448	0.0342465	0.677814	0.994666	0.032593	0.0533368
254_PF3D7_1222300.e1s1	endoplasmin homolog precursor, putative	0.0840663	1.06	2.08646	0.67825	0.994666	2.07976	2.16382
447_PF3D7_0501000.e1s1	Plasmodium exported protein, unknown function	0.0686603	1.04874	1.16669	0.67836	0.994666	1.16122	1.22988
654_PF3D7_1115600.e3s1	peptidyl-prolyl cis-trans isomerase (CYP19B)	0.0790968	1.05636	1.28107	0.679315	0.994666	1.27477	1.35386
756_PF3D7_1348000.iso1.exon1.amp2	conserved Plasmodium protein, unknown function	-0.0773954	0.947767	0.870626	0.688417	0.994666	0.876795	0.7994
734_PF3D7_1216700.iso1.exon1.amp2	perforin like protein 2	-0.0656879	0.95549	0.821893	0.689744	0.994666	0.827129	0.761441
504_PF3D7_1356700.iso1.exon3.amp1	DnaJ protein, putative	-0.0285694	0.980392	0.0277607	0.689854	0.994666	0.0300379	0.00146853
345_PF3D7_1455800.e2s2	LCCL domain-containing protein (CCp2)	-0.100483	0.93272	1.60109	0.690739	0.994666	1.6091	1.50861
144_PF3D7_1227200.iso1.exon1.amp1	potassium channel protein (K1)	0.036252	1.02545	-0.105226	0.69215	0.994666	-0.108116	-0.0718638
505_PF3D7_1462600.1o2	conserved Plasmodium membrane protein, unknown function	-0.070187	0.952515	0.783595	0.692179	0.994666	0.78919	0.719003
494_PF3D7_1007200.4o5	rhoGAP GTPase, putative	-0.0702593	0.952467	0.950748	0.692575	0.994666	0.956348	0.886089
459_PF3D7_0109100.e1s1	LCCL domain-containing protein (CCp5)	0.0495324	1.03493	0.386656	0.696931	0.994666	0.382708	0.43224
510_PF3D7_0806200.10o10	conserved Plasmodium membrane protein, unknown function	-0.0743974	0.949739	0.733842	0.698159	0.994666	0.739772	0.665375
488_PF3D7_1359500.1o1	conserved Plasmodium protein, unknown function	0.0442834	1.03117	0.65193	0.698829	0.994666	0.6484	0.692684
503_PF3D7_0722700.iso1.exon2.amp1	conserved Plasmodium protein, unknown function	-0.0787911	0.946851	0.866513	0.699264	0.994666	0.872793	0.794002
331_PF3D7_0725200.iso1.exon3.amp1	mago nashi protein homolog, putative	-0.0809255	0.945451	1.05357	0.700365	0.994666	1.06002	0.979094
540_PF3D7_0824200.iso1.exon2.amp2_seg1	conserved Plasmodium protein, unknown function	0.0858183	1.06129	1.59926	0.700901	0.994666	1.59242	1.67824
86_PF3D7_1406800.2o3	glideosome associated protein with multiple membrane spans 3 (GAPM3)	-0.055943	0.961965	0.919439	0.702522	0.994666	0.923898	0.867955
292_PF3D7_1333400.1o1	conserved protein, unknown function	-0.0748679	0.949429	1.28115	0.70818	0.994666	1.28712	1.21225
340_PF3D7_0703000.iso1.exon1.amp1	conserved Plasmodium protein, unknown function	0.0840027	1.05995	1.20731	0.709958	0.994666	1.20061	1.28462
63_PF3D7_0918000.e1s1	glideosome-associated protein 50,secreted acid phosphatase (GAP50)	0.0641145	1.04544	0.824382	0.711916	0.994666	0.819271	0.883385
134_PF3D7_1107000.iso1.exon3.amp1	U6 snRNA-associated Sm-like protein LSm4, putative	-0.0677271	0.95414	0.447511	0.71834	0.994666	0.45291	0.385183
702_PF3D7_1365400.1o1	ubiquitin-activating enzyme (Uba2)	0.072589	1.0516	0.991977	0.72038	0.994666	0.986191	1.05878
500_PF3D7_0708900.1o1	Cg3 protein	-0.0400706	0.972607	0.288137	0.722646	0.994666	0.291331	0.251261
430_PF3D7_0711700.e2s1	erythrocyte membrane protein 1, PfEMP1 (VAR)	0.0761857	1.05423	3.81938	0.72688	0.994666	3.81331	3.88949
465_PF3D7_0726400.e2s1	conserved Plasmodium membrane protein, unknown function	-0.0618879	0.95801	1.31719	0.73283	0.994666	1.32213	1.26024
77_PF3D7_1108700.e1s1	heat shock protein DnaJ homologue Pfj2	0.0534811	1.03777	0.928394	0.73364	0.994666	0.924131	0.977612
304_PF3D7_1016100.1o1	conserved Plasmodium protein, unknown function	0.0629707	1.04461	0.625918	0.733908	0.994666	0.620899	0.683869
473_PF3D7_0934300.1o1	conserved Plasmodium protein, unknown function	-0.0690144	0.953289	0.948655	0.736818	0.994666	0.954156	0.885141
310_PF3D7_1230200.3o3	vacuolar transporter chaperone, putative, pseudogene	0.071592	1.05088	1.43841	0.737393	0.994666	1.4327	1.50429
130_PF3D7_0924000.iso1.exon2.amp1	patatin-like phospholipase, putative	0.0639415	1.04532	0.544885	0.738145	0.994666	0.539788	0.60373
690_PF3D7_0909600.3o3	conserved Plasmodium protein, unknown function	0.0690609	1.04903	1.18647	0.738167	0.994666	1.18097	1.25003
483_PF3D7_0800600.2o2	Plasmodium exported protein (PHISTa), unknown function	0.0454838	1.03203	0.882004	0.739322	0.994666	0.878379	0.923862
738_PF3D7_1023700.1o1	conserved Plasmodium protein, unknown function	-0.0588318	0.960041	0.482629	0.740292	0.994666	0.487319	0.428487
666_PF3D7_0711700.e1s1	erythrocyte membrane protein 1, PfEMP1 (VAR)	-0.038039	0.973978	0.497878	0.745823	0.994666	0.50091	0.462871
154_PF3D7_0505000.iso1.exon1.amp2	conserved Plasmodium membrane protein, unknown function	0.0683047	1.04848	1.36772	0.74768	0.994666	1.36228	1.43058
64_PF3D7_1136900.e2s1	subtilisin-like protease 2 (SUB2)	0.0530041	1.03742	1.26488	0.748012	0.994666	1.26066	1.31366
653_PF3D7_0318300.e2s1	conserved Plasmodium protein, unknown function	0.0625726	1.04433	1.20873	0.752923	0.994666	1.20374	1.26632
346_PF3D7_0628200.s1	protein kinase PK4 (PK4)	-0.0554857	0.96227	0.793623	0.753438	0.994666	0.798046	0.74256
269_PF3D7_1135600.e1s1	conserved Plasmodium protein, unknown function	0.0221952	1.0155	0.170457	0.755836	0.994666	0.168688	0.190883
318_PF3D7_0711700.DBL1	erythrocyte membrane protein 1, PfEMP1 (VAR)	-0.0441356	0.969871	0.786882	0.762683	0.994666	0.790401	0.746265
104_PF3D7_1471200.5o6	inorganic anion exchanger, inorganic anion antiporter (SulP)	-0.0367684	0.974836	-0.424642	0.764602	0.994666	-0.421711	-0.45848
33_PF3D7_1014300.e2s1	conserved protein, unknown function	0.0511342	1.03608	1.23304	0.766295	0.994666	1.22897	1.2801
309_PF3D7_1037800.5o17	dynein intermediate chain, putative	-0.0708498	0.952077	1.53985	0.770768	0.994666	1.54549	1.47464
93_PF3D7_0912400.2o2	conserved Plasmodium protein, unknown function	0.0313586	1.02197	0.423789	0.77418	0.994666	0.421289	0.452648
169_PF3D7_1104700.1_exon4	RNA polymerase subunit, putative	-0.0556055	0.96219	0.805915	0.774514	0.994666	0.810347	0.754742
554_PF3D7_0719500.1o2	conserved membrane protein, unknown function	0.0506127	1.0357	0.60832	0.778422	0.994666	0.604286	0.654899
99_PF3D7_0508200.1o4	longevity-assurance (LAG1) domain protein, putative	-0.054472	0.962947	0.918708	0.781746	0.994666	0.92305	0.868578
428_PF3D7_1346800.e1s1	6-cysteine protein (P47)	0.0549508	1.03882	1.54489	0.78336	0.994666	1.54051	1.59546
490_PF3D7_1434700.1o1	mitochondrial import inner membrane translocase subunit tim17, putative	-0.0694431	0.953006	1.62825	0.784373	0.994666	1.63378	1.56434
673_PF3D7_1360000.1o1	conserved Plasmodium protein, unknown function	-0.0415473	0.971612	0.884365	0.785057	0.994666	0.887677	0.84613
43_PF3D7_1363800.1o13	conserved Plasmodium membrane protein, unknown function	0.0431666	1.03037	1.60071	0.78662	0.994666	1.59727	1.64044
496_PF3D7_0614900.2o3	conserved Plasmodium membrane protein, unknown function	0.0496728	1.03503	0.629619	0.790977	0.994666	0.625659	0.675332
264_PF3D7_1218800.e1s1	conserved Plasmodium protein, unknown function (PSOP17)	0.0542122	1.03829	1.36725	0.792286	0.994666	1.36293	1.41714
517_PF3D7_0626100.iso1.exon5.amp1	oxidoreductase, short-chain dehydrogenase family, putative	-0.0430509	0.9706	0.672124	0.792499	0.994666	0.675556	0.632505
675_PF3D7_1439600.1o1	conserved Plasmodium protein, unknown function	-0.0511902	0.96514	1.22873	0.795507	0.994666	1.23281	1.18162
151_PF3D7_0807500.e2s1	proteasome subunit alpha, putative	-0.0478548	0.967374	1.023	0.799274	0.994666	1.02681	0.978957
445_PF3D7_0102200.e1s1	ring-infected erythrocyte surface antigen (RESA)	0.0508827	1.0359	1.08414	0.802574	0.994666	1.08008	1.13096
148_PF3D7_1232300.iso1.exon2.amp1	cytochrome b5, putative	-0.0286236	0.980355	0.189623	0.802964	0.994666	0.191904	0.163281
493_PF3D7_1369000.2o5	glycosylphosphatidylinositol anchor attachment 1 protein, putative	0.0466838	1.03289	1.21069	0.802971	0.994666	1.20697	1.25365
753_PF3D7_1338900.1o1	serine/threonine protein kinase, putative	0.0391795	1.02753	0.231614	0.80299	0.994666	0.228491	0.267671
628_PF3D7_1102500.e2s1	Plasmodium exported protein (PHISTb), unknown function (GEXP02)	-0.0567833	0.961405	3.02941	0.807513	0.994666	3.03394	2.97716
98_PF3D7_1125200.3o3	conserved Plasmodium protein, unknown function	-0.0580564	0.960557	1.34948	0.809703	0.994666	1.35411	1.29605
670_PF3D7_0213000.1o1	conserved Plasmodium protein, unknown function	0.0496972	1.03505	1.55892	0.810561	0.994666	1.55496	1.60466
313_PF3D7_1007200.5o5	rhoGAP GTPase, putative	-0.0168064	0.988418	0.17543	0.812891	0.994666	0.176769	0.159963
546_PF3D7_1129900	transporter, putative	-0.0598109	0.95939	2.34206	0.815486	0.994666	2.34683	2.28702
106_PF3D7_1031000.1o1	25 kDa ookinete surface antigen precursor (Pfs25)	-0.0535362	0.963572	1.51899	0.817048	0.994666	1.52326	1.46972
89_PF3D7_0914200.3o4	phospholipid or glycerol acyltransferase, putative	-0.0428616	0.970728	1.08641	0.817097	0.994666	1.08983	1.04697
311_PF3D7_1348800.1o4	E1-E2 ATPase, putative	0.0430363	1.03028	0.839558	0.81759	0.994666	0.836128	0.879164
133_PF3D7_0109900.iso2.exon7.amp1	phosphatidate cytidylyltransferase, putative	-0.0370717	0.974631	0.350525	0.817818	0.994666	0.35348	0.316409
560_PF3D7_0311600.2o5	conserved Plasmodium protein, unknown function	-0.0537603	0.963422	0.992914	0.81797	0.994666	0.997199	0.943439
293_PF3D7_1248300.1o1	conserved Plasmodium membrane protein, unknown function	-0.0316018	0.978333	0.441492	0.819648	0.994666	0.444011	0.412409
529_PF3D7_1038400.sA	gametocyte-specific protein (Pf11-1)	-0.0457447	0.96879	0.74785	0.819923	0.994666	0.751497	0.705752
694_PF3D7_0107700.1o1	conserved Plasmodium membrane protein, unknown function	0.0471718	1.03324	1.35686	0.824642	0.994666	1.3531	1.40028
132_PF3D7_1112900.iso1.exon5.amp1	conserved Plasmodium protein, unknown function	0.0218119	1.01523	-0.90191	0.825097	0.994666	-0.903649	-0.881837
677_PF3D7_0823900.1o1	dicarboxylate/tricarboxylate carrier (DTC)	0.051704	1.03649	2.24295	0.825892	0.994666	2.23883	2.29053
678_PF3D7_1205700.1o1	targeted glyoxalase II (tGloII)	-0.0262615	0.981962	0.812549	0.828324	0.994666	0.814643	0.788381
289_PF3D7_0423500.1o2	glideosome associated protein with multiple membrane spans 2 (GAPM2)	0.051981	1.03669	2.28151	0.83266	0.994666	2.27737	2.32935
680_PF3D7_1032600.1o1	conserved protein, unknown function	-0.0257013	0.982343	0.682626	0.834803	0.994666	0.684675	0.658974
458_PF3D7_1251000.e1s1	conserved Plasmodium protein, unknown function	0.0543155	1.03837	1.89218	0.837115	0.994666	1.88785	1.94217
486_PF3D7_0109300.2o2	fatty acid elongation protein, GNS1/SUR4 family, putative	-0.0389305	0.973376	1.43032	0.83831	0.994666	1.43342	1.39449
501_PF3D7_0825400.iso1.exon3.amp1	conserved Plasmodium protein, unknown function	-0.0410935	0.971918	0.571039	0.840633	0.994666	0.574315	0.533221
751_PF3D7_0319200.1o1	endonuclease/exonuclease/phosphatase family protein, putative	0.0383199	1.02692	0.534026	0.84095	0.994666	0.530971	0.569291
507_PF3D7_1122100.1o3	conserved Plasmodium protein, unknown function	-0.035388	0.975769	0.904738	0.842279	0.994666	0.907559	0.872171
515_PF3D7_0704600.iso1.exon7.amp1	ubiquitin transferase, putative	-0.0131517	0.990925	0.229784	0.843472	0.994666	0.230833	0.217681
706_PF3D7_1209500.1.2o3	cGMP-specific phosphodiesterase (PDE1)	0.0393511	1.02765	1.25071	0.844908	0.994666	1.24757	1.28692
746_PF3D7_0903200_exon6		-0.010027	0.993074	-0.0118811	0.846009	0.994666	-0.0110818	-0.0211088
263_PF3D7_1102500.e1s1	Plasmodium exported protein (PHISTb), unknown function (GEXP02)	-0.0432603	0.970459	1.41082	0.846277	0.994666	1.41427	1.37101
280_PF3D7_1452800.2o4	conserved Plasmodium protein, unknown function	-0.0243449	0.983267	0.67146	0.846907	0.994666	0.673401	0.649056
257_PF3D7_1407000.e1s1	LCCL domain-containing protein (CCp3)	-0.0338715	0.976796	0.962253	0.849114	0.994666	0.964953	0.931082
528_PF3D7_0703000.iso1.exon1.amp2_seg1	conserved Plasmodium protein, unknown function	-0.0342518	0.976538	0.589298	0.852784	0.994666	0.592028	0.557776
277_PF3D7_0508200.4o4	longevity-assurance (LAG1) domain protein, putative	-0.0397059	0.972853	1.61462	0.854397	0.994666	1.61779	1.57808
757_PF3D7_1032800_exon4	leucine-rich repeat protein (LRR1)	-0.0354302	0.975741	0.945491	0.854666	0.994666	0.948315	0.912884
96_PF3D7_1333300.1o1	transmembrane protein Tmp21 homologue, putative	-0.0326565	0.977619	1.05466	0.856273	0.994666	1.05727	1.02461
329_PF3D7_0306600.iso1.exon1.amp1	conserved Plasmodium protein, unknown function	0.0273552	1.01914	-0.245672	0.857741	0.994666	-0.247852	-0.220497
715_PF3D7_1358400.iso1.exon3.amp1	conserved Plasmodium protein, unknown function	-0.0421405	0.971213	2.60022	0.859822	0.994666	2.60358	2.56144
471_PF3D7_1475500.e1s1	LCCL domain-containing protein (CCp1)	-0.0261093	0.982065	0.775935	0.862193	0.994666	0.778016	0.751906
120_PF3D7_1471200.3o6	inorganic anion exchanger, inorganic anion antiporter (SulP)	0.0379829	1.02668	1.55161	0.864354	0.994666	1.54859	1.58657
669_PF3D7_0212000.1o3	GDP-fructose:GMP antiporter, putative	-0.0386114	0.973592	1.53969	0.866707	0.994666	1.54277	1.50416
150_PF3D7_1360500.e12	guanylyl cyclase beta (GCbeta)	0.0428762	1.03017	1.67343	0.869302	0.994666	1.67002	1.71289
660_PF3D7_0829200.e1s1	prohibitin, putative	0.0277252	1.0194	0.473668	0.869315	0.994666	0.471458	0.499184
662_PF3D7_0726400.e4s2	conserved Plasmodium membrane protein, unknown function	-0.0283475	0.980543	1.1082	0.871025	0.994666	1.11046	1.08212
481_PF3D7_1132800.1o1	aquaglyceroporin (AQP)	0.0379252	1.02664	1.88057	0.872105	0.994666	1.87755	1.91547
446_PF3D7_0801000.e1s1	Plasmodium exported protein (PHISTc), unknown function	0.0265653	1.01858	1.24717	0.874784	0.994666	1.24505	1.27162
464_PF3D7_0922100.e3s1	ubiquitin-like protein, putative	-0.0199376	0.986275	0.638475	0.874916	0.994666	0.640064	0.620126
672_PF3D7_0829600.1o1	early transcribed membrane protein 8 (ETRAMP8)	0.031793	1.02228	1.23216	0.876477	0.994666	1.22963	1.26142
531_PF3D7_1038400.sB	gametocyte-specific protein (Pf11-1)	-0.0113873	0.992138	-0.164083	0.876689	0.994666	-0.163175	-0.174563
102_PF3D7_1137600.2o2	conserved Plasmodium protein, unknown function	-0.0302646	0.979241	0.985486	0.876724	0.994666	0.987898	0.957634
282_PF3D7_0801600.1o1	conserved Plasmodium protein, unknown function	-0.0307301	0.978925	1.09385	0.877043	0.994666	1.0963	1.06557
283_PF3D7_1331300.2o2	signal peptidase 21 kDa subunit (SP21)	-0.0333323	0.977161	1.64704	0.87873	0.994666	1.6497	1.61637
512_PF3D7_1234400.1o6	conserved Plasmodium protein, unknown function	-0.0363577	0.975114	1.97081	0.878883	0.994666	1.97371	1.93735
114_PF3D7_1360500.6o14	guanylyl cyclase beta (GCbeta)	-0.0332786	0.977197	1.72519	0.880515	0.994666	1.72785	1.69457
441_PF3D7_1028700.1o1	merozoite TRAP-like protein (MTRAP)	-0.0346935	0.976239	3.46185	0.881708	0.994666	3.46461	3.42992
697_PF3D7_1141200.iso1.exon1.amp1	conserved Plasmodium protein, unknown function	0.0259932	1.01818	0.811324	0.882865	0.994666	0.809252	0.835245
268_PF3D7_0730900.e1s1	Plasmodium exported protein, unknown function	-0.0271879	0.981331	0.927744	0.882892	0.994666	0.929911	0.902723
727_PF3D7_0713500.s1	conserved Plasmodium protein, unknown function	-0.0258243	0.982259	0.907732	0.884348	0.994666	0.909791	0.883966
231_PF3D7_1302000.2o2	Plasmodium exported protein, unknown function	0.0358656	1.02517	3.58641	0.885256	0.994666	3.58355	3.61942
725_PF3D7_0301600.e1	Plasmodium exported protein (hyp1), unknown function (GEXP21)	0.0286853	1.02008	0.779443	0.885886	0.994666	0.777157	0.805842
509_PF3D7_1253000.2o2	gametocyte erythrocyte cytosolic protein (GECO)	0.0263613	1.01844	1.07303	0.887092	0.994666	1.07093	1.09729
544_PF3D7_1037800.13o17	dynein intermediate chain, putative	-0.0346351	0.976279	1.55711	0.890879	0.994666	1.55987	1.52524
131_PF3D7_1209700.iso1.exon3.amp1	conserved Plasmodium protein, unknown function	0.00960813	1.00668	-0.212151	0.89166	0.994666	-0.212917	-0.203309
97_PF3D7_1406800.1o3	glideosome associated protein with multiple membrane spans 3 (GAPM3)	0.030733	1.02153	1.48288	0.894945	0.994666	1.48043	1.51116
693_PF3D7_0910300.1o1	conserved Plasmodium protein, unknown function	0.0220208	1.01538	0.990917	0.899653	0.994666	0.989162	1.01118
479_PF3D7_1114100.1.1o2	rhomboid protease ROM1 (ROM1)	-0.0296218	0.979677	1.60108	0.899768	0.994666	1.60344	1.57382
136_PF3D7_1007000.iso1.exon8.amp1	conserved Plasmodium membrane protein, unknown function	0.0294214	1.0206	1.52088	0.901496	0.994666	1.51853	1.54796
552_PF3D7_1010700_exon1	dolichyl-phosphate-mannose protein mannosyltransferase, putative	-0.0230999	0.984116	1.02038	0.907625	0.994666	1.02222	0.999122
105_PF3D7_0202200.2o2	Plasmodium exported protein, unknown function	0.0191652	1.01337	0.583544	0.911894	0.994666	0.582016	0.601181
712_PF3D7_1477300.iso1.exon1.amp1	Plasmodium exported protein, unknown function	0.0212075	1.01481	1.30047	0.913894	0.994666	1.29878	1.31999
301_PF3D7_0912400.1o2	conserved Plasmodium protein, unknown function	-0.0213399	0.985317	0.87548	0.914158	0.994666	0.877181	0.855842
321_PF3D7_0626100.iso1.exon7.amp1	oxidoreductase, short-chain dehydrogenase family, putative	0.0177415	1.01237	0.726688	0.920313	0.994666	0.725274	0.743015
229_PF3D7_0402400.2o2	Plasmodium exported protein, unknown function (GEXP18)	-0.02178	0.985017	4.26336	0.922007	0.994666	4.2651	4.24332
535_PF3D7_1324300.sI	conserved Plasmodium membrane protein, unknown function	0.0149285	1.0104	0.507886	0.924291	0.994666	0.506696	0.521624
118_PF3D7_1143700.1o6	conserved Plasmodium protein, unknown function	-0.013377	0.990771	0.438571	0.925625	0.994666	0.439638	0.426261
745_PF3D7_0903200_exon4		0.0177947	1.01241	0.92291	0.92598	0.994666	0.921492	0.939286
478_PF3D7_0107400.1o1	conserved Plasmodium protein, unknown function	-0.0151544	0.989551	1.0941	0.926527	0.994666	1.09531	1.08016
145_PF3D7_1112900.iso1.exon4.amp1	conserved Plasmodium protein, unknown function	0.00845546	1.00588	0.0990553	0.931113	0.994666	0.0983813	0.106837
502_PF3D7_1232300.iso1.exon1.amp1	cytochrome b5, putative	0.0141842	1.00988	0.608527	0.934819	0.994666	0.607396	0.62158
113_PF3D7_1369000.5o5	glycosylphosphatidylinositol anchor attachment 1 protein, putative	0.0179329	1.01251	1.48348	0.938132	0.994666	1.48205	1.49998
747_PF3D7_0919100_exon2		0.0107068	1.00745	0.55481	0.942296	0.994666	0.553956	0.564663
103_PF3D7_0311600.1o5	conserved Plasmodium protein, unknown function	0.0151962	1.01059	0.584676	0.942382	0.994666	0.583465	0.598661
681_PF3D7_1234000.1o2	conserved Plasmodium protein, unknown function	0.00900913	1.00626	0.526832	0.942839	0.994666	0.526114	0.535123
699_PF3D7_0623500.iso1.exon3.amp1	superoxide dismutase	0.00850121	1.00591	0.460243	0.943229	0.994666	0.459566	0.468067
242_PF3D7_0209000.s2	6-cysteine protein (P230)	0.00773856	1.00538	0.242845	0.944465	0.994666	0.242228	0.249966
160_PF3D7_1022900_exon3	PfMNL-3 mitoNEET-like iron-sulfur protein, putative	-0.00432857	0.997004	0.021462	0.946002	0.994666	0.021807	0.0174784
273_PF3D7_1403800.e1s2	nuclear formin-like protein (MISFIT)	-0.00738807	0.994892	0.452351	0.947338	0.994666	0.45294	0.445552
299_PF3D7_0109900.1.1o20	phosphatidate cytidylyltransferase, putative	-0.0144477	0.990036	1.28739	0.948309	0.994666	1.28854	1.27409
355_PF3D7_0713700_exon9	conserved Plasmodium protein, unknown function	-0.0128512	0.991132	0.996967	0.949231	0.994666	0.997991	0.98514
460_PF3D7_0726400.e2s1	conserved Plasmodium membrane protein, unknown function	-0.012767	0.99119	0.774903	0.949834	0.994666	0.77592	0.763153
495_PF3D7_1143700.2o6	conserved Plasmodium protein, unknown function	0.00640344	1.00445	0.187739	0.950215	0.994666	0.187228	0.193632
758_PF3D7_0919100_exon5	DnaJ protein, putative	-0.0154284	0.989363	2.20624	0.950235	0.994666	2.20747	2.19204
341_PF3D7_1209700.iso1.exon2.amp1	conserved Plasmodium protein, unknown function	-0.0112615	0.992224	0.876232	0.953984	0.994666	0.87713	0.865869
262_PF3D7_0519200.e2s1	vacuolar ATP synthetase	-0.0145694	0.989952	2.24437	0.95409	0.994666	2.24553	2.23097
698_PF3D7_0109900.iso2.exon16.amp1	phosphatidate cytidylyltransferase, putative	0.00994548	1.00692	0.80739	0.954505	0.994666	0.806598	0.816543
117_PF3D7_1360500.12o14	guanylyl cyclase beta (GCbeta)	-0.0125542	0.991336	1.47787	0.956131	0.994666	1.47887	1.46632
94_PF3D7_1001900.2o2	Plasmodium exported protein (hyp16), unknown function (PfJ23)	-0.00970464	0.993296	1.27257	0.956851	0.994666	1.27335	1.26364
73_PF3D7_1346700.e1s1	6-cysteine protein (P48/45)	0.00901225	1.00627	1.1724	0.958415	0.994666	1.17168	1.18069
480_PF3D7_1421400.5o5	DNA-directed RNA polymerase III subunit C, putative	0.0103549	1.0072	1.4879	0.960175	0.994666	1.48707	1.49743
656_PF3D7_0513700.e3s1	secreted ookinete protein, putative (PSOP12)	0.0100696	1.007	1.32295	0.960187	0.994666	1.32215	1.33221
312_PF3D7_1324300.3o3	conserved Plasmodium membrane protein, unknown function	0.00897583	1.00624	0.582811	0.960561	0.994666	0.582095	0.591071
115_PF3D7_1345400.4o4	conserved Plasmodium protein, unknown function	-0.0074685	0.994837	0.543478	0.961729	0.994666	0.544073	0.536604
559_PF3D7_0615100.1o1	enoyl-acyl carrier reductase (ENR)	0.00968973	1.00674	1.06693	0.962132	0.994666	1.06616	1.07585
356_PF3D7_1032800_exon2	leucine-rich repeat protein (LRR1)	0.00301594	1.00209	0.145955	0.963959	0.994666	0.145715	0.148731
646_PF3D7_1108500.e2	succinyl-CoA synthetase alpha subunit, putative	-0.00778519	0.994618	1.47575	0.96547	0.994666	1.47637	1.46858
100_PF3D7_1326000.2o4	conserved Plasmodium protein, unknown function	-0.00584777	0.995955	0.43258	0.967908	0.994666	0.433046	0.427199
498_PF3D7_1403700.1o3	translocation associated membrane protein, putative (TRAM)	-0.00839916	0.994195	1.35338	0.971177	0.994666	1.35405	1.34565
139_PF3D7_0924000.iso1.exon1.amp1	patatin-like phospholipase, putative	-0.00897801	0.993796	1.40257	0.971209	0.994666	1.40329	1.39431
489_PF3D7_0922900.3o5	beta-ketoacyl-acyl carrier protein reductase (FabG)	-0.00438613	0.996964	0.230734	0.975189	0.994666	0.231084	0.226698
463_PF3D7_0220100.e1s1	DnaJ protein, putative	-0.00602119	0.995835	1.20612	0.975226	0.994666	1.2066	1.20058
57_PF3D7_1319900.s2	conserved Plasmodium protein, unknown function	0.00507297	1.00352	1.86333	0.976912	0.994666	1.86292	1.868
511_PF3D7_1470500.5o6	phosphodiesterase delta, putative (PDEdelta)	-0.00493239	0.996587	1.63651	0.981944	0.994666	1.63691	1.63197
710_PF3D7_0526900.iso1.exon1.amp1	conserved Plasmodium protein, unknown function	-0.00309708	0.997856	0.727159	0.982673	0.994666	0.727406	0.724309
427_PF3D7_0831000.2o2	Plasmodium exported protein (PHISTb), unknown function (GEXP09)	-0.00490086	0.996609	2.15512	0.982805	0.994666	2.15551	2.15061
426_PF3D7_0914200.1o4	phospholipid or glycerol acyltransferase, putative	0.00445457	1.00309	1.64591	0.983363	0.994666	1.64555	1.65001
526_PF3D7_1121500.iso1.exon1.amp1	conserved Plasmodium protein, unknown function	0.00221976	1.00154	0.237578	0.985846	0.995271	0.237401	0.239621
456_PF3D7_1014300.e1s1	conserved protein, unknown function	-0.00252761	0.99825	1.23191	0.988576	0.996122	1.23211	1.22958
522_PF3D7_1477300.iso1.exon2.amp1	Plasmodium exported protein, unknown function	0.00106537	1.00074	0.80676	0.994701	0.997817	0.806675	0.80774
476_PF3D7_1114100.1.3o4	rhomboid protease ROM1 (ROM1)	-0.00127478	0.999117	1.40595	0.995351	0.997817	1.40605	1.40478
562_PF3D7_1032800_exon1	leucine-rich repeat protein (LRR1)	-0.000553688	0.999616	0.21184	0.995927	0.997817	0.211884	0.21133
728_PF3D7_0713500.s3	conserved Plasmodium protein, unknown function	0.000390009	1.00027	0.687355	0.9984	0.9984	0.687324	0.687714

## Sheet: Key
ID	gene id
Name	protein name
logFC.bayes_tra_10_90	log fold change in signal intensity
FC.bayes_tra_10_90	absolute fold change in signal intnensity
AvgExpr.bayes_tra_10_90	average for all individuals
p.bayes_tra_10_90	p-value for difference in mean signal intensity
p.adj.bayes_tra_10_90	Benjamani-Hochberg adjusted p-value
Mean.Non-Blocking	mean signal intensity
Mean.Blocking	mean signal intensity
