# Supplementary material for: Unravelling the immune signature of Plasmodium falciparum transmission-reducing immunity
Source: Nat Commun. 2018 Feb 8;9:558. doi: 10.1038/s41467-017-02646-2 (PMC5805765; doi:10.1038/s41467-017-02646-2)
Supplement: Supplementary file 7 — Supplementary Data 4 [file 41467_2017_2646_MOESM7_ESM.xlsx]

## Sheet: data
	Location	Netherlands	Netherlands	Netherlands	Netherlands	Burkina faso	Gambia	Netherlands	Burkina faso	Cameroon	Cameroon	Gambia	Gambia	Burkina faso	Gambia	Gambia	Burkina faso	Gambia	Cameroon	Cameroon	Cameroon	Gambia	Cameroon		Seropositivity %(n/N) [TRA ≥90%)	Seropositivity %(n/N) [TRA <10%)	OR	p-value (logistic regression)	Fold change SI	p-value (empirical bayes t-test)		gene ID	gene description
	ID	1	2	3	4	5	6	7	8	9	10	11	12	13	14	15	16	17	18	19	20	21	22
	TRA %	100	90.7	100	99.508	96.6028	99.0734	98.8735	92.2127	100	98.3104	94.0445	96.8509	92.5327	96.0656	92.2802	94.7115	96.1739	98.7609	95.7133	95.6553	96.7685	98.6428
	Pfs230CMB	6.69324	6.03261	4.58741	3.3719	3.07481	1.84018	1.51588	0.911762	0.779882	0.690318	0.6411	0.249412	0.131274	0.0741936	-0.0911167	-0.152282	-0.172	-0.216323	-0.216323	-0.5271	-0.648693	-0.658089		50% (11/22)	10.6% (27/254)	8.2	<0.001	2.5	<0.001		PF3D7_0209000*	6-cysteine protein (P230)
	Pfs48/45-10c	1.54326	1.80604	3.37259	2.27182	1.11437	-0.0130269	1.39584	0.53325	0.560202	0.560202	0.0654015	0.632675	-0.256288	0.348012	0.0497062	-0.521496	-0.111925	-0.250989	-0.40575	-0.081627	-0.471838	-0.0188465		40.9% (9/22)	11.4% (29/254)	4.5	0.006	2.1	<0.001		PF3D7_1346700*	6-cysteine protein (P48/45)
Plausible TRA Ab targets [z-score]	PF3D7_1360500	1.40461	1.27312	3.85614	4.5492	-0.5868	0.996136	2.49028	-0.456037	-0.465948	-0.570035	-0.589899	1.96092	-0.400361	2.08968	0.331461	-0.751145	1.64874	0.75645	-0.529288	0.59269	-0.815084	0.514122		40.9 (9/22)	15 (38/254)	3.9	0.062	1.5	0.001		PF3D7_1360500	guanylyl cyclase beta (GCbeta)
	PF3D7_1038400.b	1.23406	2.13045	1.50256	1.47376	1.27601	1.25034	1.24373	1.87926	1.37846	0.0815111	0.777237	0.648319	1.7137	0.946154	-1.65204	0.037512	0.453884	0.642566	-0.335122	0.407383	-0.751625	0.0486947		63.6 (14/22)	26.8 (68/254)	4.8	0.026	2	0.005		PF3D7_1038400	gametocyte-specific protein (Pf11-1)
	PF3D7_1107900	1.55194	4.42629	3.47916	2.24157	-0.263626	0.115277	1.28794	2.8483	1.09777	0.0321406	-0.379074	1.41326	1.41928	0.339018	-0.897404	-0.909844	-0.161766	0.492726	-0.961698	-0.317273	-0.461113	-0.949074		40.9 (9/22)	12.6 (32/254)	4.8	0.028	1.4	0.006		PF3D7_1107900	mechanosensitive ion channel protein
	PF3D7_1314500	0.973019	0.89089	1.87684	0.876271	0.635415	0.485035	2.02522	2.79166	-0.258493	-0.34201	-0.114523	1.3559	2.87484	0.527642	-1.49351	0.351242	0.754282	-0.604462	-0.531482	0.663696	1.46959	0.0678326		45.5 (10/22)	23.6 (60/254)	2.7	0.219	1.8	0.01		PF3D7_1314500	cop-coated vesicle membrane protein p24 precursor, putative
	PF3D7_1038400.c	1.27392	1.72969	1.60172	0.819073	0.959645	1.46483	0.773409	0.332125	1.52419	0.147506	0.752517	0.990327	0.0706276	1.08385	-1.24533	-0.219193	0.475892	1.21989	0.0261968	0.351102	-0.954741	0.52292		86.4 (19/22)	48 (122/254)	6.9	0.049	2.2	0.011		PF3D7_1038400	gametocyte-specific protein (Pf11-1)
	PF3D7_0305300	1.36995	1.99695	2.31851	2.62203	-0.670807	0.0456219	2.13249	1.48782	0.734761	-0.9869	-0.385568	0.542855	0.720791	1.46044	-0.450438	-0.197483	1.35574	-0.693828	-0.58267	0.202886	-0.631466	0.295325		36.4 (8/22)	17.3 (44/254)	2.7	0.246	1.7	0.013		PF3D7_0305300	conserved Plasmodium membrane protein, unknown function
	PF3D7_0306400	0.3547	2.77368	3.41669	4.18173	-0.693862	0.831429	2.83369	1.1531	0.279593	-0.723714	-0.814024	1.0482	0.698709	1.77889	-0.776406	-1.03242	1.41544	-0.148057	-1.01435	-0.161431	-0.372564	-0.586887		45.5 (10/22)	20.9 (53/254)	3.2	0.126	1.5	0.014		PF3D7_1433200	conserved Plasmodium protein, unknown function
	PF3D7_1021100	0.947678	0.552972	3.90542	5.1526	-0.237681	0.241914	2.90472	-0.373001	-0.347564	-0.839869	-0.221208	0.656591	-0.252443	2.42652	-0.973534	-0.311296	0.247503	0.310064	-0.424918	1.21573	-0.461964	-0.0835939		27.3 (6/22)	16.5 (42/254)	1.9	0.81	1.5	0.017		PF3D7_1021100	conserved Plasmodium protein, unknown function
	PF3D7_1306500	1.32813	2.48827	0.307559	1.19703	3.63973	2.02432	-0.641732	-0.49694	0.045379	1.3983	0.661324	0.788386	-0.624141	0.187113	-0.545527	-0.146304	0.04768	1.38261	0.123527	-0.240991	-0.333528	-0.0329055		31.8 (7/22)	10.2 (26/254)	4.1	0.085	1.3	0.025		PF3D7_1306500	MORN repeat protein, putative
	PF3D7_1143700	-0.30799	4.40229	0.857542	0.334879	0.0578984	1.42523	1.77165	-0.457226	-0.75881	0.121746	0.272361	1.68105	-0.445783	-0.513377	0.13724	-0.446975	0.569207	1.83341	3.08906	2.76252	-0.795294	0.127267		27.3 (6/22)	8.3 (21/254)	4.2	0.094	1.2	0.032		PF3D7_1143700	conserved Plasmodium protein, unknown function
	PF3D7_1449000	2.9767	0.513037	1.70329	-1.12563	1.68379	0.0575616	1.92659	0.730867	-0.179524	-0.223507	-0.113008	0.834762	0.525533	0.222109	-0.644614	0.808301	-0.43264	0.974472	-0.40584	0.774541	-0.400029	1.96978		22.7 (5/22)	11 (28/254)	2.4	0.551	1.3	0.035		PF3D7_1449000	conserved Plasmodium protein, unknown function
	PF3D7_1014300	0.595638	1.8324	-0.227515	2.28092	-0.242448	0.502956	-0.747434	-0.563964	-0.699	-0.291808	0.0496291	2.21358	-0.707312	1.68816	-1.05872	0.12017	2.56567	1.66065	0.216452	0.722815	-0.116117	0.230163		27.3 (6/22)	6.7 (17/254)	5.2	0.049	1.2	0.117		PF3D7_1014300	conserved protein, unknown function
	PF3D7_1348000	-0.795198	-0.065069	0.35084	0.22117	3.431	-0.886911	0.0212557	-0.467381	2.46456	-0.528169	-1.72892	-0.92482	0.968727	-0.246238	-1.28265	-0.342245	-1.12217	0.982255	0.420228	8.1389	0.755586	0.353121		13.6 (3/22)	1.2 (3/254)	13.2	0.049	1.1	0.31		PF3D7_1348000	conserved Plasmodium protein, unknown function
	PF3D7_1038400.a	0.360407	5.34805	2.2636	0.647946	0.405894	1.03158	1.09048	0.0668895	-0.37301	-0.173799	-0.50338	1.77261	-0.100996	0.641106	0.62447	-0.359987	-0.465446	-0.125914	2.85435	2.00078	-0.732904	-0.979091		31.8 (7/22)	8.7 (22/254)	4.9	0.044	1.6	<0.001		PF3D7_1038400	gametocyte-specific protein (Pf11-1)
	PF3D7_1324600	1.84863	2.12558	3.05525	4.38773	-0.645098	0.664487	2.46862	-0.158204	0.593339	-0.885235	-0.0185887	2.12303	-0.406672	2.53699	-0.394131	-0.461735	0.961276	-0.230921	-0.145581	0.577935	-0.15251	0.51971		54.5 (12/22)	16.1 (41/254)	6.2	0.004	1.8	<0.001		PF3D7_1324600	conserved Plasmodium protein, unknown function
	PF3D7_1433200.a	0.260028	2.98981	5.42165	5.15923	-0.129691	0.58366	2.99539	1.32686	1.03362	-0.248118	-0.953995	0.804048	0.444432	3.21835	0.01368	-0.932023	0.806357	0.601865	-1.10193	-0.0862537	0.103502	-1.26488		22.7 (5/22)	8.3 (21/254)	3.3	0.246	1.4	<0.001		PF3D7_1433200	conserved Plasmodium protein, unknown function
Biomarkers of TRA, intracellular)[z-score]	PF3D7_0102200.b	2.16947	2.35179	2.04843	1.79205	1.13459	2.15919	1.85464	0.212426	-0.412851	-0.80699	0.531865	1.50781	0.115428	1.25868	-1.29688	0.699048	-0.260045	-0.306496	0.212637	0.985335	0.43227	0.589369		59.1 (13/22)	29.5 (75/254)	3.4	0.093	2.4	0.002		PF3D7_0102200	ring-infected erythrocyte surface antigen (RESA)
	PF3D7_0301700	1.37271	1.21122	1.95463	2.56777	-1.12293	0.229331	0.989642	1.4312	1.52778	-1.01989	1.12531	1.09359	0.841808	2.05496	-0.176155	0.74196	0.927148	0.424166	-0.786717	1.28336	-1.06897	0.25872		59.1 (13/22)	18.1 (46/254)	6.5	0.004	2	0.004		PF3D7_0301700	Plasmodium exported protein, unknown function
	PF3D7_1212100	1.58067	3.00955	2.36173	3.27316	-0.489345	1.42428	2.1969	-0.958142	-0.0614376	-1.2101	-0.579994	2.69748	-1.05487	2.3819	0.0332956	-0.319918	0.96734	0.599652	0.43994	0.563371	-0.933826	0.394826		40.9 (9/22)	16.9 (43/254)	3.4	0.102	1.7	0.004		PF3D7_1212100	peripheral plastid protein 1, putative;with=UniProt:B6KNA0 (PPP1)
	PF3D7_0220000	1.6131	1.49183	1.05994	1.38382	1.05247	1.55057	0.652803	-0.443986	0.189711	-0.325666	0.213864	1.32883	-0.803622	1.22284	-1.28738	0.275039	0.704825	-0.0222849	0.0476582	0.253207	1.82893	0.161599		81.8 (18/22)	44.5 (113/254)	5.6	0.049	1.9	0.005		PF3D7_0220000	liver stage antigen 3 (LSA3)
	PF3D7_0731800	1.68229	2.01401	2.50331	2.70642	0.264045	1.98983	1.6957	-0.977792	0.490788	-1.04642	-0.142024	1.89573	-0.972408	1.36688	-0.987767	-0.756758	1.7301	0.646035	-0.00698081	0.410172	0.242247	-0.511287		40.9 (9/22)	7.5 (19/254)	8.6	0.002	1.6	0.005		PF3D7_0731800	alpha/beta hydrolase, putative (GEXP08)
	PF3D7_0804500.a	0.538206	0.911925	2.99434	5.2775	1.6639	2.8601	2.8345	-1.10281	-0.81533	-0.419822	-0.591854	1.01243	-1.17278	0.847191	-1.76299	0.136338	-0.00783531	0.386784	2.4695	1.17421	-0.495412	0.546707		22.7 (5/22)	4.7 (12/254)	5.9	0.049	1.4	0.005		PF3D7_0804500	conserved Plasmodium membrane protein, unknown function
	PF3D7_0726400.a	0.47655	1.63414	4.14007	4.78756	-0.863883	0.0810251	1.46791	-0.150291	2.53223	-0.747398	-0.650972	1.50856	-0.388618	1.20077	-0.451752	-0.566765	1.11846	1.84004	0.173573	-0.281112	-0.641196	0.689839		45.5 (10/22)	19.7 (50/254)	3.4	0.094	1.5	0.006		PF3D7_0726400	conserved Plasmodium membrane protein, unknown function
	PF3D7_0628200	1.72287	1.57757	2.72329	3.61417	-0.303115	0.982037	2.9835	-0.481496	-0.318722	-0.741098	-0.0592448	2.53387	-0.734716	1.21135	-1.17	-0.558374	1.55397	-0.562699	-0.182346	0.926703	-0.510768	-0.385127		45.5 (10/22)	16.9 (43/254)	4.1	0.049	1.5	0.009		PF3D7_0628200	protein kinase PK4 (PK4)
	PF3D7_0930500.b	0.447355	1.81588	4.68038	4.98415	-0.0826082	0.466342	2.15494	2.49459	0.139233	-0.250375	-0.517866	0.922871	1.56787	1.77641	-0.121169	-0.780925	0.40988	0.20187	-0.932229	-0.0877946	-0.62009	-1.46142		31.8 (7/22)	7.9 (20/254)	5.5	0.028	1.4	0.009		PF3D7_0930500	diacylglycerol kinase, putative
	PF3D7_0826100.c	1.67465	2.07912	2.3987	3.20487	-1.08663	0.910713	2.33555	-0.434504	0.619672	-1.37148	0.0517073	1.449	-0.218558	1.8142	-0.587299	-1.00428	1.41204	0.128807	-0.35613	0.445133	-0.486526	0.307292		45.5 (10/22)	21.7 (55/254)	3	0.151	1.7	0.01		PF3D7_0826100	E3 ubiquitin-protein ligase, putative
	PF3D7_1127500	1.9139	4.06188	2.43494	3.38306	-0.277853	0.509066	1.52385	-0.31631	0.177272	-0.238436	-0.405448	0.971465	-0.251123	0.563371	-0.625106	-0.133303	1.95879	0.447955	-0.901646	1.2041	-0.485584	0.391519		36.4 (8/22)	16.1 (41/254)	3	0.184	1.4	0.01		PF3D7_1127500	protein disulfide isomerase, putative
	PF3D7_0702300	1.65139	1.50603	1.79063	1.56553	-0.984732	1.83847	1.13263	-0.0161307	0.881227	-0.889684	-0.0348243	1.8004	-0.335781	0.803716	-0.755406	-0.277393	1.07569	1.07083	0.526446	1.07293	-1.3614	0.456001		63.6 (14/22)	42.5 (108/254)	2.4	0.355	1.7	0.012		PF3D7_0702300	sporozoite threonine and asparagine-rich protein (STARP)
	PF3D7_0922100	0.908774	1.98658	5.46272	3.9837	0.212828	0.461612	0.301994	0.25348	0.528846	0.768532	-0.219956	-0.111273	0.0205375	1.9078	-1.14679	0.334034	-0.905572	-1.46537	-0.714886	1.04895	-0.447949	0.326381		9.1 (2/22)	0.8 (2/254)	12.6	0.14	1.2	0.012		PF3D7_0922100	ubiquitin-like protein, putative
	PF3D7_0523400	1.87199	2.57522	2.53676	3.36886	-0.292776	0.530098	2.83604	-0.0802292	0.0200969	-1.34631	0.00229725	1.9675	-0.145925	2.25704	-1.14027	-1.0197	0.206524	-0.0265394	-0.613524	0.266841	-1.16601	0.0835057		31.8 (7/22)	10.6 (27/254)	3.9	0.093	1.7	0.013		PF3D7_0523400	DnaJ protein, putative
	PF3D7_0603600	-0.959152	1.853	3.41438	9.20741	-0.584092	0.639309	3.69321	0.368981	1.14876	0.366113	-0.248227	-0.278099	-0.0977902	0.916636	-0.169031	-0.0663645	0.699237	0.0553906	-1.52837	0.959419	-0.555062	-1.7029		4.5 (1/22)	0 (0/254)	nc	nc	1.2	0.013		PF3D7_0603600	conserved Plasmodium protein, unknown function
	PF3D7_1433200.b	-0.342575	2.49853	2.19949	2.10854	-0.902398	0.608878	3.06819	-1.18998	1.8593	-0.441678	-0.249104	2.11665	-1.35614	2.5449	-0.350047	-0.356412	1.23614	1.53744	-0.557402	0.704845	-1.07913	0.17039		40.9 (9/22)	17.7 (45/254)	3.2	0.126	1.5	0.014		PF3D7_0306400	FAD-dependent glycerol-3-phosphate dehydrogenase, putative
	PF3D7_0726400.b	3.73741	0.271388	3.00549	3.35942	-0.0114059	0.878899	2.35896	-1.38271	-0.53437	0.0460508	0.791191	1.89746	-1.39879	0.282099	-0.783858	-0.097445	0.993347	2.09989	0.194284	1.09477	-0.94205	-0.769007		22.7 (5/22)	3.5 (9/254)	8	0.026	1.2	0.015		PF3D7_0726400	conserved Plasmodium membrane protein, unknown function
	PF3D7_1326500	-0.0211626	0.902342	3.96204	5.24775	-0.267921	0.562986	1.00188	1.94043	-0.131556	-0.436953	-0.0521942	0.659106	0.658952	1.83887	-0.0902731	-0.40249	0.657994	-0.0701402	-0.982053	0.0761184	-0.786278	0.893515		18.2 (4/22)	7.9 (20/254)	2.6	0.544	1.4	0.015		PF3D7_1326500	conserved Plasmodium protein, unknown function
	PF3D7_0801000	0.658461	2.17267	1.67496	1.16511	0.50911	1.47489	1.44416	1.69522	-0.793214	-0.104769	0.117825	0.559216	1.50524	0.994878	-0.838289	0.640016	-0.291579	-1.7296	0.0314687	1.00628	-0.0233559	0.161261		4.5 (1/22)	0.4 (1/254)	12	0.434	1.7	0.016		PF3D7_0801000	Plasmodium exported protein (PHISTc), unknown function
	PF3D7_0804500.b	1.26142	0.633897	3.03156	4.15988	-0.981882	0.948493	2.25713	-0.904495	0.0445397	-1.12694	-0.598643	1.48326	-0.977086	1.54963	-1.1634	-0.470659	1.33912	-0.317308	0.00838539	1.12426	-0.891034	1.20409		45.5 (10/22)	18.9 (48/254)	3.6	0.085	1.5	0.016		PF3D7_0804500	conserved Plasmodium membrane protein, unknown function
	PF3D7_0830600	2.13432	1.36997	2.5379	3.12918	0.607991	0.289373	2.21779	-1.06632	-0.149888	-1.13545	0.706082	1.17599	-1.13252	1.23775	-0.832001	-0.98141	1.25041	0.234979	0.945895	0.669236	0.76265	-0.608082		40.9 (9/22)	17.7 (45/254)	3.2	0.126	1.7	0.016		PF3D7_0830600	Plasmodium exported protein (PHISTc), unknown function
	PF3D7_1024800	0.99717	2.53232	0.0321133	0.5326	0.664486	0.680776	1.29019	1.90414	-0.269233	-0.921423	1.03819	0.29841	0.957097	2.78967	-0.351737	-0.439502	1.21254	0.448298	-0.132663	1.27269	0.293442	0.15039		40.9 (9/22)	16.5 (42/254)	3.5	0.094	1.5	0.02		PF3D7_1024800	conserved Plasmodium protein, unknown function
	PF3D7_0826100.d	1.13314	-0.185653	2.98315	3.58904	-0.15269	0.761563	2.118	-1.16208	0.580406	-0.870587	0.375384	1.71032	-1.19962	1.55953	0.257704	-0.800538	0.917691	0.312514	-0.409645	1.28413	-0.150926	-0.320027		36.4 (8/22)	18.9 (48/254)	2.5	0.348	1.5	0.021		PF3D7_0826100	E3 ubiquitin-protein ligase, putative
	PF3D7_1149200.b	1.99533	2.36186	2.33577	2.39109	0.692293	1.52834	1.65645	-1.17016	-0.0889348	0.154469	0.331642	0.618538	-1.38758	1.41471	-1.68331	0.159646	-0.564401	0.143395	0.055005	0.98963	0.23417	0.629036		36.4 (8/22)	22.4 (57/254)	2	0.664	1.7	0.024		PF3D7_1149200	ring-infected erythrocyte surface antigen
	PF3D7_0726400.c	0.846626	2.54927	2.50176	2.806	-0.789996	0.398354	1.57141	-1.14124	0.84268	-1.00851	-0.665596	1.53905	-1.05669	1.53211	0.508565	0.381328	1.70266	0.294388	0.377651	0.582647	-0.363414	-0.564879		40.9 (9/22)	23.6 (60/254)	2.2	0.428	1.5	0.026		PF3D7_0726400	conserved Plasmodium membrane protein, unknown function
	PF3D7_0815300	0.0234408	1.81417	2.86719	3.57631	-0.315417	0.693543	2.87502	-0.871396	0.394521	-1.0271	-0.279678	1.61444	-0.867753	1.96194	-0.357847	-0.667326	1.63678	0.0292634	-0.370274	0.67453	-0.618769	-0.0136884		45.5 (10/22)	26.4 (67/254)	2.3	0.355	1.6	0.026		PF3D7_0815300	FAD-dependent monooxygenase, putative
	PF3D7_1104700.2	-1.00005	-1.10685	-0.248054	1.98278	3.40916	-0.576761	1.8041	1.04067	3.22493	-0.970219	-0.708504	-1.62562	1.13388	-1.19391	-0.383442	0.335068	-0.548098	1.50523	0.342331	7.62917	1.25863	0.738053		13.6 (3/22)	0.8 (2/254)	19.9	0.042	1.1	0.028		PF3D7_1104700.2	RNA polymerase subunit, putative
	PF3D7_0826100.f	-0.279166	1.64313	2.52495	2.5909	0.397167	1.90467	0.773059	-0.772488	0.341033	-0.554477	-0.115084	1.79573	-0.907625	1.06243	-0.71943	-0.57017	1.37101	2.31679	-0.00120312	0.542673	-0.818752	-0.302059		40.9 (9/22)	22.4 (57/254)	2.4	0.348	1.3	0.032		PF3D7_0826100	E3 ubiquitin-protein ligase, putative
	PF3D7_0826100.e	1.31626	0.682399	3.0563	3.28719	-0.949264	0.697926	1.82489	-0.0503865	0.646796	-1.29337	-0.338166	1.66935	-0.922143	2.12483	-0.500459	-0.505711	1.25653	0.0483872	-0.184517	0.566615	-0.852661	1.09768		36.4 (8/22)	17.7 (45/254)	2.7	0.274	1.5	0.032		PF3D7_0826100	E3 ubiquitin-protein ligase, putative
	PF3D7_0323100	-0.248409	2.0005	2.23855	3.53681	-0.0258412	0.836536	1.70178	-0.532961	-0.0416103	-0.910107	-0.763312	0.653881	-0.566018	1.27714	-1.10726	-0.607433	2.27383	-0.48054	-0.679882	2.12365	0.127962	0.197671		36.4 (8/22)	16.9 (43/254)	2.8	0.223	1.5	0.036		PF3D7_0323100	conserved Plasmodium protein, unknown function
	PF3D7_0726400.d	1.83913	1.07213	1.82025	2.22816	0.965406	1.35798	1.78125	-0.12721	0.102841	-1.2742	0.434907	1.65296	-0.107591	1.16011	-1.20157	-0.18042	1.00882	0.0867383	-0.289697	0.843485	-0.689645	-0.543154		31.8 (7/22)	13 (33/254)	3.1	0.183	1.5	0.036		PF3D7_0726400	conserved Plasmodium membrane protein, unknown function
	PF3D7_0804500.c	3.05424	3.8842	0.677212	2.90649	2.21937	-0.113176	1.88434	-0.817961	1.97382	-0.719482	0.38127	1.5206	-0.894608	2.43633	-1.12551	-0.438633	0.110875	0.961086	-0.824612	-1.15266	-1.50938	-0.0693335		31.8 (7/22)	5.1 (13/254)	8.7	0.004	1.4	0.043		PF3D7_0804500	conserved Plasmodium membrane protein, unknown function
	PF3D7_0826100.g	0.990332	-0.632236	2.83601	3.80485	-0.70494	0.754009	3.01944	-0.856215	0.73078	-0.839693	0.00272085	1.5117	-0.851408	1.40621	-1.17464	-0.733392	1.40464	0.485224	-0.0352645	0.573191	-0.717402	-0.149526		27.3 (6/22)	11.4 (29/254)	2.9	0.274	1.4	0.044		PF3D7_0826100	E3 ubiquitin-protein ligase, putative
	PF3D7_1354200	0.532438	1.33881	2.27168	2.34573	0.610955	1.14768	1.75153	0.508131	1.24938	-0.941808	-0.473266	0.815547	-0.242705	1.41455	-0.656035	-0.740063	1.69137	-0.299971	-0.870588	0.298665	0.112146	-0.672644		40.9 (9/22)	19.3 (49/254)	2.9	0.183	1.5	0.045		PF3D7_1354200	inositol-polyphosphate 5-phosphatase, putative
	PF3D7_0102200.a	1.99706	2.29115	2.06591	1.82352	1.13216	1.87368	2.15793	1.66034	-0.413583	-0.94568	-0.138912	1.49144	1.49327	1.35103	-0.995626	-0.332624	-0.286981	-0.0172019	-0.198345	0.335484	-0.913855	-0.122308		50 (11/22)	11 (28/254)	8.1	0.001	2.6	<0.001		PF3D7_0102200	ring-infected erythrocyte surface antigen (RESA)
	PF3D7_0322600	0.173824	4.79698	4.01187	2.82368	0.0664	0.141538	1.18993	0.18769	0.746862	-0.728216	-0.790987	0.896715	0.148181	0.749914	-1.03147	-0.260966	-1.06659	-0.142816	3.53985	2.32653	-0.304101	0.0401574		22.7 (5/22)	3.1 (8/254)	9	0.019	1.3	<0.001		PF3D7_0322600	conserved Plasmodium protein, unknown function
	PF3D7_0505000	-0.0313613	3.36467	4.30158	4.40163	0.107672	0.194764	2.2242	0.216682	0.579468	-0.561985	0.958413	1.38096	-0.341668	2.7845	-0.104218	-0.236384	0.276276	0.295965	-0.328611	0.663754	0.143675	1.14143		22.7 (5/22)	7.1 (18/254)	3.9	0.158	1.6	<0.001		PF3D7_0505000	conserved Plasmodium membrane protein, unknown function
	PF3D7_0826100.b	2.02985	2.07868	5.86418	6.3004	0.306603	0.599631	0.615698	1.21519	1.16202	-0.41493	-0.852355	1.14294	0.694238	1.15178	-1.13629	-0.658535	-0.429262	0.985504	0.863773	1.41721	-0.0861483	-1.00454		18.2 (4/22)	1.6 (4/254)	13.9	0.019	1.4	<0.001		PF3D7_0826100	E3 ubiquitin-protein ligase, putative
	PF3D7_0826100.a	3.30759	0.731022	3.4497	3.62713	0.524366	1.46935	1.78709	2.46361	0.876366	-0.354368	0.282666	2.69517	1.76756	1.58158	-0.476129	-0.585898	1.94637	1.12697	0.457103	1.33708	-0.992089	-0.0731684		59.1 (13/22)	11.8 (30/254)	10.8	0	2.5	<0.001		PF3D7_0826100	E3 ubiquitin-protein ligase, putative
	PF3D7_0930500.a	1.47625	2.31097	3.5563	4.69997	0.292295	0.793326	1.94947	2.48499	0.00879966	-0.881238	-0.846526	1.93444	1.2666	2.20992	-1.07947	0.233599	0.460564	-0.62632	0.132449	0.171646	-0.17038	0.103121		45.5 (10/22)	15 (38/254)	4.7	0.026	1.7	<0.001		PF3D7_0930500	diacylglycerol kinase, putative
	PF3D7_0936400	3.29741	1.68166	0.665779	0.278726	-0.0250193	1.1794	1.61653	3.1737	-0.960864	0.146606	1.45141	1.62081	3.47571	1.23966	1.61788	1.27517	2.30197	-0.185514	-1.14858	1.61969	-0.840467	0.581025		59.1 (13/22)	15 (38/254)	8.2	0.001	2.2	<0.001		PF3D7_0936400	ring-exported protein 4 (REX4)
	PF3D7_1010700	0.423892	6.93086	2.61253	1.60797	0.695609	0.951621	0.148932	0.563841	0.216185	0.489908	-0.549866	1.18263	0.015261	0.0408732	-0.319859	0.251328	-0.666664	0.0592906	3.1978	2.07352	-0.351493	-1.06698		22.7 (5/22)	4.3 (11/254)	6.5	0.044	1.3	<0.001		PF3D7_1010700	dolichyl-phosphate-mannose protein mannosyltransferase, putative
	PF3D7_1103800.c	2.84961	0.24034	4.96212	4.67854	0.846322	0.406778	2.66204	1.12794	0.525237	-0.178229	-0.711574	1.91563	0.161917	1.84185	-0.744348	-0.357068	-0.0388818	-0.0950877	-0.719158	0.644666	-0.387984	-1.10515		36.4 (8/22)	9.8 (25/254)	5.2	0.026	1.5	<0.001		PF3D7_1103800	CCR4-NOT transcription complex subunit 1, putative (NOT1)
	PF3D7_1103800.b	1.48452	0.204744	3.936	4.82707	-0.495543	-0.388239	0.656753	-0.559549	-0.348643	-0.638444	-0.342468	1.76277	-0.651217	1.45292	-0.267733	-0.328553	0.777673	1.05977	0.927344	1.91974	-0.435288	0.918134		45.5 (10/22)	10.2 (26/254)	7.3	0.003	1.5	<0.001		PF3D7_1103800	CCR4-NOT transcription complex subunit 1, putative (NOT1)
	PF3D7_1103800.a	2.04907	3.17735	4.6323	5.52147	0.187628	1.49137	0.128532	-1.06214	0.107084	-0.37589	0.599448	2.69368	-0.906498	1.65447	-0.0628372	-0.481645	0.499845	1.4404	1.16936	2.27419	-0.332227	0.0938748		36.4 (8/22)	3.5 (9/254)	15.6	0	1.6	<0.001		PF3D7_1103800	CCR4-NOT transcription complex subunit 1, putative (NOT1)
	PF3D7_1149200.a	2.84677	3.08966	2.66377	2.0997	1.25921	1.90735	2.18367	0.196887	-0.398364	-0.490191	0.0568676	1.67731	-0.283258	1.60086	-0.742963	-0.537257	0.0684408	0.0538041	0.0650796	0.395212	-0.672088	0.103115		45.5 (10/22)	13 (33/254)	5.6	0.012	2.5	<0.001		PF3D7_1149200	ring-infected erythrocyte surface antigen
	Seronegative (any black tnumeral)
	Seropostive, signal <2SD above mean
	Signal >2SD above mean
	Seropositivity %(n/N) [TRA ≥90%)	Seropositivity among individuals with high level TRA was calculated using protein specific cut-offs, calculated using maximum likelihoods methods
	Seropositivity %(n/N) [TRA <10%)	Seropositivity among gametocytameic individuals with no TRA was calculated using protein specific cut-offs, calculated using maximum likelihoods methods
	OR	Odds ratio
	p-value	p-values after Benjamini-Hochberg adjustment to control the rate of false discovery below 5%, except for Pfs230 and Pfs48/45 which were assessed independently.
	Fold change SI	Absolute fold change in average signal intensity (SI) of response to individual proteins by individuals with <10% TRA (gametocyte positive) and ≥90% TRA (1=no change)
	TRA	Transmission reducing activity % (the average of two independent SMFAs)
	*	Pfs48/45 and Pfs230 data are from ELISA, with conformational proteins. Signal intensity comparisons were made by linear regression, seropositivity analysis by logistic regression. Fold change SI is the fold change of the mean normalised OD between individuals with TRA <10% and >90%. Because these serological assays were independent, p values are not controlled for false discovery.
