# Supplementary material for: Unravelling the immune signature of Plasmodium falciparum transmission-reducing immunity
Source: Nat Commun. 2018 Feb 8;9:558. doi: 10.1038/s41467-017-02646-2 (PMC5805765; doi:10.1038/s41467-017-02646-2)
Supplement: Supplementary file 8 — Supplementary Data 5 [file 41467_2017_2646_MOESM8_ESM.xlsx]

## Sheet: data
A. Biomarkers of TR immunity, and plausible gametocyte/gamete surface ptoreins
gene_id	gene_description	proteinlength	molecularweight	tmdomains	signalppeptide	signalpscores	exported	intracellular	gct_score	gct_score_category	gctV_peptides	gctV_foldchange	domain_prediction_unknown	go_cell_comp_annotated [notes]	go_cell_comp_predicted	surface_cat
PF3D7_0209000	6-cysteine protein (P230)	3135	363215	0	HMM: MKKIITLKNLFLIILVYIFSE, NN: MKKIITLKNLFLIILVYIFSE	NN Sum: 4, NN D: .66, HMM Prob: .2			26.1952	Gametocyte specific	220	16661.8		plasma membrane	N/A	Known gamete surface antigen
PF3D7_1346700	6-cysteine protein (P48/45)	448	51485	1	HMM: MMLYISAKKAQVAFILYIVLVLRIISGN, NN: MMLYISAKKAQVAFILYIVLVLRIISGN	NN Sum: 4, NN D: .76, HMM Prob: .91			26.5172	Gametocyte specific	22	5171.24		anchored component of plasma membrane	N/A	Known gamete surface antigen
PF3D7_0305300	conserved Plasmodium membrane protein, unknown function	956	114501	11	null	null			3.00232	Gametocyte enriched, shared	8	9.25375	transmembrane transporter	extracellular region, membrane	N/A	Surface not excluded
PF3D7_1021100	conserved Plasmodium protein, unknown function	1761	210359	2	null	null			17.4336	Gametocyte specific	25	14.078	Importin-beta N	membrane	N/A	Surface not excluded
PF3D7_1038400	gametocyte-specific protein (Pf11-1)	9563	1100000	1	null	null			24.6604	Gametocyte specific	57	1540.14		host cell cytoplasm [gamete egress]	cytoplasm	Known role in gamete egress
PF3D7_1107900	mechanosensitive ion channel protein	1812	213620	5	null	null			3.10106	Gametocyte enriched, shared	12	31.5972		membrane	membrane	Surface not excluded
PF3D7_1143700	conserved Plasmodium protein, unknown function	856	104128	1	null	null			0.637657	Gametocyte enriched, shared	18	41.7462	-	cytoplasm, membrane	N/A	Surface not excluded
PF3D7_1306500	MORN repeat protein, putative	4313	520218	10	null	null			4.71389	Gametocyte enriched, shared	20	7.59632		N/A [MORN, unknown cell component]	N/A	Surface not excluded
PF3D7_1314500	cop-coated vesicle membrane protein p24 precursor, putative	206	24442	2	HMM: MIYFKNIVLLSFLLLFFLFGIIQCT, NN: MIYFKNIVLLSFLLLFFLFGIIQCT	NN Sum: 4, NN D: .86, HMM Prob: .93			-3.56704	Asexual enriched, shared	11	6.28637		integral component of membrane	integral component of membrane	Surface not excluded
PF3D7_1360500	guanylyl cyclase beta (GCbeta)	3179	376986	21	null	null			-0.393851	Gametocyte enriched, shared	7	12.7592		N/A [GCbeta, unknown cell component]	N/A	Surface not excluded
PF3D7_1433200	conserved Plasmodium protein, unknown function	1267	152260	1	null	null			4.06453	Gametocyte enriched, shared	16	58.8017	-	integral component of membrane, plasma membrane	N/A	Surface not excluded
PF3D7_1449000	gamete egress and sporozoite traversal protein, putative (GEST)	248	28765	0	HMM: MNKFTYCITLLIALVLPIRSI, NN: MNKFTYCITLLIALVLPIRSI	NN Sum: 4, NN D: .82, HMM Prob: .98			14.5857	Gametocyte specific	16	374.043		endoplasmic reticulum, microneme, osmiophilic body	N/A	Known role in gamete egress, retained on surface
PF3D7_1014300	conserved protein, unknown function	2379	283128	8	null	null			5.03925	Gametocyte enriched, shared	16	29.7837	Limited homology: fibrillarin (rRNA processing) (984-1052); Ran-binding protein (1165-1344); SPRY domain (1177-1328)	cytoplasm, membrane	N/A	Surface not excluded
PF3D7_1348000	conserved Plasmodium protein, unknown function	1245	149999	2	null	null			12.5419	Gametocyte specific	16	30.7782	Limited homology: Nuclear distribution protein nude-like 1; developmental protein	cytoplasm, microtubule	N/A	Surface not excluded
PF3D7_1324600	conserved Plasmodium protein, unknown function	1661	201041	3	null	null			10.4316	Gametocyte specific	21	88.1006	-	cytoplasm, membrane	N/A	Surface not excluded
B. Biomarkers of TR immunity, not plausible gametocyte/gamete surface proteins
gene_id	gene_description	proteinlength	molecularweight	tmdomains	signalppeptide	signalpscores	exported	intracellular	gct_score	gct_score_category	gctV_peptides	gctV_foldchange	domain_prediction_unknown	go_cell_comp_annotated [notes]	go_cell_comp_predicted	surface_cat
PF3D7_0102200	ring-infected erythrocyte surface antigen (RESA)	1085	126519	0	null	null	Y		-15.0263	Asexual enriched, shared				host cell plasma membrane, merozoite dense granule, symbiont-containing vacuole	N/A	Known erythrocyte surface antigen, asexual enriched, exported
PF3D7_0801000	Plasmodium exported protein (PHISTc), unknown function	1219	147068	1	null	null	Y	Y	-25.0927	Asexual specific				host cell cytoplasm	N/A	Predicted intracellular, asexual specific, exported
PF3D7_0220000	liver stage antigen 3 (LSA3)	1558	175658	2	null	null	Y		-13.583	Asexual enriched, shared	1			membrane	N/A	Enriched in asexuals, exported
PF3D7_0702300	sporozoite threonine and asparagine-rich protein (STARP)	594	66003	0	HMM: MIHIFYRTAIFTLSIWTTLLYSN, NN: MIHIFYRTAIFTLSIWTTLLYSN	NN Sum: 3, NN D: .67, HMM Prob: .09			-18.7014	Asexual enriched, shared		3.53329		cell surface	N/A	Enriched in sporozoites
PF3D7_0936400	ring-exported protein 4 (REX4)	214	26346	1	null	null	Y	Y	-7.46088	Asexual enriched, shared		3.00454		host cell cytoplasm	N/A	Predicted intracellular, asexual enriched, exported
PF3D7_1104700	RNA polymerase subunit, putative	186	21926	0	null	null			5.72666	Gametocyte enriched, shared	6	7.23324		DNA-directed RNA polymerase III complex	N/A	No TM or SP
PF3D7_1149200	ring-infected erythrocyte surface antigen	1090	126916	0	null	null	Y	Y	-25.3296	Asexual specific				N/A [RESA]	N/A	No TM or SP, asexual specific, exported
PF3D7_0301700	Plasmodium exported protein, unknown function	317	37389	2	null	null	Y	Y	-17.5377	Asexual enriched, shared			Cytochrome-c551	Maurer's cleft [Cytochrome-c551]	N/A	Predicted intracellular, exported
PF3D7_0306400	FAD-dependent glycerol-3-phosphate dehydrogenase, putative	653	74687	1	null	null		Y	11.5315	Gametocyte specific	41	42.4448		glycerol-3-phosphate dehydrogenase complex, mitochondrion	N/A	Predicted intracellular
PF3D7_0322600	conserved Plasmodium protein, unknown function	1347	162247	3	null	null		Y	7.14545	Gametocyte enriched, shared	22	141.488	kinase or GTPase	nucleus	N/A	Predicted intracellular
PF3D7_0323100	conserved Plasmodium protein, unknown function	1542	184460	1	null	null		Y	-0.161262	Gametocyte enriched, shared	4	14.1155	hydrolase activator or inhibitor	integral component of membrane, intracellular	N/A	Predicted intracellular
PF3D7_0505000	conserved Plasmodium membrane protein, unknown function	2975	355178	4	null	null		Y	9.58769	Gametocyte enriched, shared	4	6.2898	Dos2-interacting transcription regulator of RNA-Pol-II	N/A [Dos2-interacting transcription regulator of RNA-Pol-II]	N/A	Predicted intracellular
PF3D7_0523400	DnaJ protein, putative	533	61902	2	null	null	Y	Y	-4.10681	Asexual enriched, shared	6		DNA-J and DNA-J-X domains	N/A [DNA-J and DNA-J-X domains]	N/A	Predicted intracellular, exported
PF3D7_0603600	conserved Plasmodium protein, unknown function	2368	280496	2	null	null		Y	-6.6037	Asexual enriched, shared	6	12.9019	DNA binding domains	nucleus	intracellular	Predicted intracellular
PF3D7_0628200	protein kinase PK4 (PK4)	3072	364328	1	null	null		Y	-4.42672	Asexual enriched, shared	7	8.10886	two protein kinase domains	N/A [two protein kinase domains]	N/A	Predicted intracellular
PF3D7_0726400	conserved Plasmodium membrane protein, unknown function	4944	599319	8	null	null		Y	-0.768103	Gametocyte enriched, shared	10	5.12606	-	cytoplasm	N/A	Predicted intracellular
PF3D7_0731800	alpha/beta hydrolase, putative (GEXP08)	675	78378	1	HMM: MSIYFWITYCIFVCVIYYENTFLH, NN: MSIYFWITYCIFVCVIYYE	NN Sum: 2, NN D: .55, HMM Prob: .02	Y	Y	6.5312	Gametocyte enriched, shared	7	26.397		apicoplast [hydrolase]	N/A	Predicted intracellular, exported
PF3D7_0804500	conserved Plasmodium membrane protein, unknown function	6034	720958	8	null	null		Y	9.30824	Gametocyte enriched, shared	37	24.8305	Rav1p_C ; RAVE pro (assembly of vacuolar ATPases)	membrane [Rav1p_C; RAVE pro (assembly of vacuolar ATPases)]	N/A	Predicted intracellular
PF3D7_0815300	FAD-dependent monooxygenase, putative	1182	140224	1	HMM: MKVRKTFVLIIGGGPTGITSGL, NN: MKVRKTFVLIIGGGPTGITSGL	NN Sum: 3, NN D: .44, HMM Prob: .6		Y	-4.99346	Asexual enriched, shared	5	5.71178		N/A	N/A	Predicted intracellular
PF3D7_0930500	diacylglycerol kinase, putative (DGK1)	1360	160292	2	null	null		Y	-2.23165	Gametocyte enriched, shared	3	5.0556		apicoplast	N/A	Predicted intracellular
PF3D7_1103800	CCR4-NOT transcription complex subunit 1, putative (NOT1)	3371	391939	4	null	null		Y	2.65949	Gametocyte enriched, shared	46	8.33831		CCR4-NOT complex	N/A	Predicted intracellular
PF3D7_1212100	peripheral plastid protein 1, putative (PPP1)	558	66486	1	HMM: MIYYIRKVAINFLFLYIINFCLLH, NN: MIYYIRKVAINFLFLYIINFCLLH	NN Sum: 4, NN D: .71, HMM Prob: .13	Y	Y	-8.83545	Asexual enriched, shared	5			apicoplast, host cell cytosol	N/A	Predicted intracellular, exported
PF3D7_1354200	inositol-polyphosphate 5-phosphatase, putative (IP5P)	803	95043	3	null	null		Y	6.991	Gametocyte enriched, shared	23	10.5808		N/A [IP5P]	N/A	Predicted intracellular
PF3D7_0826100	E3 ubiquitin-protein ligase, putative	8591	1000000	2	null	null		Y	-1.92861	Gametocyte enriched, shared	26	5.33057		N/A [PPP1]	N/A	Predicted intracellular
PF3D7_0922100	ubiquitin-like protein, putative	1542	182086	2	null	null		Y	8.2566	Gametocyte enriched, shared	21	5.07294		N/A [E3 ubiquitin-protein ligase]	N/A	Predicted intracellular
PF3D7_1010700	dolichyl-phosphate-mannose protein mannosyltransferase, putative	223	25677	0	HMM: MINNNLFVFFLLSFFLSKICTCL, NN: MINNNLFVFFLLSFFLSKICTCL	NN Sum: 4, NN D: .78, HMM Prob: 1		Y	-3.20947	Asexual enriched, shared	14	9.15793		endoplasmic reticulum membrane, integral component of membrane	membrane	Predicted intracellular
PF3D7_1127500	protein disulfide isomerase, putative	424	51185	1	HMM: MIIKFLIFNLLLYLFRCNTK, NN: MIIKFLIFNLLLYLFRCNTK	NN Sum: 4, NN D: .77, HMM Prob: .73		Y	12.9654	Gametocyte specific	12	20.5689		endoplasmic reticulum lumen, membrane	N/A	Predicted intracellular
PF3D7_1326500	conserved Plasmodium protein, unknown function	2115	252619	1	null	null		Y	7.76569	Gametocyte enriched, shared	32	87.9191	FAST kinase-like protein, subdomain 1	cytoplasm, cytoskeleton [FAST kinase-like protein, subdomain 1]	N/A	Predicted intracellular
PF3D7_0830600	Plasmodium exported protein (PHISTc), unknown function	456	54546	1	null	null	Y	Y	-12.8418	Asexual enriched, shared				Maurer's cleft	N/A	Predicted intracellular, exported
PF3D7_1024800	conserved Plasmodium protein (updated: exported protein 3), unknown function	1464	171114	2	HMM: MQIPTKFLVFFNLVILFVFLNFERVELK, NN: MQIPTKFLVFFNLVILFVFLNFERVELK	NN Sum: 4, NN D: .75, HMM Prob: .33		Y	11.261	Gametocyte specific	35	30.5002	MMACHC, but with TM domains. Update: Exported protein 3.	integral component of membrane, symbiont-containing vacuole membrane [MMACHC, Update: Exported protein 3]	N/A	Predicted intracellular substrate trafficking, export to PVM
													Uncharacterised, or lacking predicted/annotated GO function/location
													(-) = no significant homology

## Sheet: key
gene_id	gene ID
gene_description	gene description/name
proteinlength	protein length
molecularweight	molecular weight
tmdomains	transmembrane domains (TMHMM: Plasmo DB, PMID11152613. Credits Anders Krogh, Bjorn Larsson, Gunnar von Heijne, and Erik L.L. Sonnhammer)
signalppeptide	signal peptides (SignalP: PlasmoDB. PMID15223320. Credits Bendtsen JD, Nielsen H, von Heijne G, Brunak S.
signalpscores	signal peptide scores
exported_gametocytogenesis	Exported during gametocytogenesis (table 2 of Silvestrini 2010, PMID: 20332084)
intracellular	Predicted to be intracellular, or surface expression not excluded by gene ontological terms, empirical data, or homology (see Supplementary Data 4)
gct_score	Gametocyte score in analysis of previous gametocyte and asexual proteomic databases (Meerstein-Kessel et al. 2018, PMID: 29323249)
gct_score_category	Gametocyte score category based on distribution of scores and gold standards, as indicated in methods
gctV_peptides	Peptides in stage V GCT (Lasonder 2016, PMID: 27298255)
gctV_foldchange	Fold change in peptide abundance in gct compared with trophozoites and schizonts (Lasonder 2016, PMID: 27298255, Silvestrini 2010, PMID: 20332084, schizont data from Edwin Lasonder and Giuliana Gremo, PRIDE accession no. PXD008250)
domain_prediction_unknown	protein domain prediction based on homogy, if no annotation/GO available (HhPred protein prdomain prediction, The MPI bioinformatics Toolkit as an integrative platform for advanced protein sequence and structure analysis, Alva V, Nam SZ, Söding J, Lupas AN. Nucleic Acids Res. 2016 Jul 8;44(W1):W410-5)
go_cell_comp_annotated	gene ontological (GO) terms (curated) (PlasmoDB)
go_cell_comp_predicted	gene ontological (GO) terms (computed) (PlasmoDB)
surface_cat	Annotation for plausbility as gametocyte/gamete surface proteins or involvement in gamete viability
