# Supplementary material for: Unravelling the immune signature of Plasmodium falciparum transmission-reducing immunity
Source: Nat Commun. 2018 Feb 8;9:558. doi: 10.1038/s41467-017-02646-2 (PMC5805765; doi:10.1038/s41467-017-02646-2)
Supplement: Supplementary file 9 — Supplementary Data 6 [file 41467_2017_2646_MOESM9_ESM.xlsx]

## Sheet: Proteins
P. faciparum (NF54) schizont mass spectometry data (PRIDE accession no. PXD008250)
Leading Proteins	Leading Razor Protein	Description	Protein MW	nr unique pept/prot	Sequence Coverage	emPAI
MAL13P1.186	MAL13P1.186	1-deoxy-D-xylulose 5-phosphate synthase	140143	2	2.905	0.0711511
MAL13P1.190	MAL13P1.190	proteasome regulatory component, putative	59028.8	27	62.624	13.3301
MAL13P1.202	MAL13P1.202	conserved Plasmodium protein, unknown function	231414	3	2.944	0.0619082
MAL13P1.205	MAL13P1.205	Rab11b, GTPase	23567.3	7	39.423	1.73842
MAL13P1.209	MAL13P1.209	60S ribosomal protein L18-2, putative	21440.1	4	30.481	36.2759
MAL13P1.214	MAL13P1.214	phosphoethanolamine N-methyltransferase	31023.5	29	85.338	27383.2
MAL13P1.215	MAL13P1.215	conserved Plasmodium protein, unknown function	37469.9	1	5.079	0.136464
MAL13P1.218	MAL13P1.218	UDP-N-acetylglucosamine pyrophosphorylase, putative	69939.8	2	3.204	0.154782
MAL13P1.22	MAL13P1.22	DNA ligase I	104440	15	21.82	1.0645
MAL13P1.221	MAL13P1.221	aspartate carbamoyltransferase	43224.5	22	58.667	22.1013
MAL13P1.102	MAL13P1.102	conserved Plasmodium protein, unknown function	88519.1	1	1.602	0.0435626
MAL13P1.103	MAL13P1.103	conserved Plasmodium protein, unknown function	127590	6	6.916	0.268961
MAL13P1.118	MAL13P1.118	3',5'-cyclic nucleotide phosphodiesterase	133084	1	1.141	0.0412233
MAL13P1.120	MAL13P1.120	splicing factor, putative	100882	11	15.162	0.995262
MAL13P1.121	MAL13P1.121	adenosine-diphosphatase	66158.5	19	35.929	3.97702
MAL13P1.124	MAL13P1.124	conserved Plasmodium protein, unknown function	401783	11	3.552	0.119152
MAL13P1.128	MAL13P1.128	conserved Plasmodium protein, unknown function	13946.3	3	33.043	1.6827
MAL13P1.13	MAL13P1.13	conserved Plasmodium protein, unknown function	324966	2	0.838	0.0293869
MAL13P1.130	MAL13P1.130	conserved Plasmodium membrane protein, unknown function	33956.9	2	8.581	1.37137
MAL13P1.135	MAL13P1.135	SNARE protein, putative	25731.1	8	48.416	3.86968
MAL13P1.137	MAL13P1.137	conserved Plasmodium protein, unknown function	418824	3	1.25	0.0370256
MAL13P1.141	MAL13P1.141	conserved Plasmodium protein, unknown function	19271.8	2	14.724	0.467799
MAL13P1.144	MAL13P1.144	translation initiation factor EIF-2B gamma subunit, putative	55006.1	4	7.822	0.389495
MAL13P1.146	MAL13P1.146	AMP deaminase, putative	79258.1	4	6.845	0.251875
MAL13P1.148	MAL13P1.148	myosin	250131	17	8.426	0.367729
MAL13P1.15	MAL13P1.15	conserved Plasmodium protein, unknown function	13778.9	3	24.786	1.37137
MAL13P1.155	MAL13P1.155	conserved Plasmodium protein, unknown function	145490	2	1.647	0.0734189
MAL13P1.159	MAL13P1.159	thioredoxin, putative	23302.6	2	13.592	0.425103
MAL13P1.16	MAL13P1.16	SNARE protein, putative	24930.9	11	71.154	10.9378
MAL13P1.162	MAL13P1.162	DNAJ like protein, putative	29235.6	3	14.575	0.873817
MAL13P1.163	MAL13P1.163	ER lumen protein retaining receptor 1, putative	32783.7	4	17.606	1.31013
MAL13P1.164	MAL13P1.164	elongation factor Tu, putative	57594.7	5	11.485	0.403004
MAL13P1.167	MAL13P1.167	signal peptidase 21 kDa subunit	21111.1	8	32.609	14.8489
MAL13P1.168	MAL13P1.168	protein tyrosine phosphatase, putative	26369.4	2	8.333	0.930698
MAL13P1.169	MAL13P1.169	Qa-SNARE protein, putative	32790.9	11	46.619	3.46684
MAL13P1.171	MAL13P1.171	transmembrane protein Tmp21 homologue, putative	24979.3	3	14.692	0.873817
MAL13P1.172	MAL13P1.172	conserved protein, unknown function	28066.3	8	44.958	2.98107
MAL13P1.174	MAL13P1.174	MSP7-like protein	32790.6	17	51.246	15.681
MAL13P1.182	MAL13P1.182	conserved Plasmodium protein, unknown function	33712.3	2	12.057	0.333521
MAL13P1.185	MAL13P1.185	protein kinase 6	35820.6	1	4.59	0.115884
MAL13P1.225	MAL13P1.225	thioredoxin	18617.8	6	48.408	18.307
MAL13P1.226	MAL13P1.226	conserved Plasmodium protein, unknown function	174382	4	3.189	0.107757
MAL13P1.228	MAL13P1.228	conserved Plasmodium protein, unknown function	43192.1	9	27.838	2.87468
MAL13P1.229	MAL13P1.229	conserved Plasmodium protein, unknown function	25712.6	4	22.222	0.895736
MAL13P1.231	MAL13P1.231	Sec61 alpha subunit, PfSec61	52189.9	12	28.178	9
MAL13P1.233	MAL13P1.233	nucleic acid binding protein, putative	24968.6	12	54.028	42.2876
MAL13P1.234	MAL13P1.234	conserved Plasmodium protein, unknown function	696614	7	1.336	0.04797
MAL13P1.237	MAL13P1.237	conserved Plasmodium protein, unknown function	42133.2	21	61.022	337.386
MAL13P1.23-a	MAL13P1.23-a	CorA-like Mg2+ transporter protein, putative	54863.9	3	5.983	0.304321
MAL13P1.243	MAL13P1.243	elongation factor Tu, putative	163023	2	1.506	0.053725
MAL13P1.244	MAL13P1.244	TBC domain protein, putative	41180.5	9	37.752	1.84804
MAL13P1.248	MAL13P1.248	nucleoside diphospahte hydrolase	23248.9	2	11.224	0.539927
MAL13P1.249	MAL13P1.249	conserved Plasmodium protein, unknown function	405156	5	1.923	0.0680004
MAL13P1.250	MAL13P1.250	conserved Plasmodium protein, unknown function	35964.5	10	38.762	2.79269
MAL13P1.253	MAL13P1.253	small nuclear ribonucleoprotein, putative	10919.8	3	38.71	9
MAL13P1.257	MAL13P1.257	conserved Plasmodium protein, unknown function	18678.9	2	21.154	0.519911
MAL13P1.26	MAL13P1.26	conserved Plasmodium protein, unknown function	418313	29	8.681	0.403004
MAL13P1.260	MAL13P1.260	conserved Plasmodium protein, unknown function	151424	23	22.003	1.17785
MAL13P1.262	MAL13P1.262	conserved Plasmodium protein, unknown function	239869	2	1.047	0.0431545
MAL13P1.266	MAL13P1.266	conserved Plasmodium protein, unknown function	190171	7	4.141	0.196128
MAL13P1.269	MAL13P1.269	tryptophan-rich antigen, putative	94434.3	2	3.562	0.128838
MAL13P1.270	MAL13P1.270	proteasome subunit, putative	27211.1	12	60.166	18.307
MAL13P1.271	MAL13P1.271	V-type ATPase, putative	19111.1	2	11.05	1.51189
MAL13P1.274	MAL13P1.274	serine/threonine protein phosphatase	76840.4	21	33.891	2.08576
MAL13P1.275	MAL13P1.275	protein phosphatase, putative	151452	4	4.115	0.184485
MAL13P1.278	MAL13P1.278	serine/threonine protein kinase, putative	475422	2	0.964	0.0177324
MAL13P1.28	MAL13P1.28	conserved Plasmodium protein, unknown function	73438.9	1	2.627	0.0680004
MAL13P1.283	MAL13P1.283	TCP-1/cpn60 chaperonin family, putative	57940.6	31	70.51	35.2096
MAL13P1.284	MAL13P1.284	pyrroline carboxylate reductase	28360.4	12	64.122	17.4785
MAL13P1.285	MAL13P1.285	patatin-like phospholipase, putative	238059	2	1.292	0.0381501
MAL13P1.287	MAL13P1.287	conserved Plasmodium protein, unknown function	16681.2	3	29.496	1.6827
MAL13P1.288	MAL13P1.288	conserved Plasmodium protein, unknown function	18409.7	6	33.987	4.99484
MAL13P1.289	MAL13P1.289	mitotic control protein dis3 homologue, putative	126582	5	4.473	0.176041
MAL13P1.290	MAL13P1.290	high mobility group protein 4, putative	29897.5	4	17.857	0.84785
MAL13P1.294	MAL13P1.294	GTP binding protein, putative	41548.1	13	39.782	2.83119
MAL13P1.295	MAL13P1.295	conserved Plasmodium protein, unknown function	234992	4	2.42	0.0873357
MAL13P1.299	MAL13P1.299	conserved protein, unknown function	29624.4	5	29.183	3.39397
MAL13P1.300	MAL13P1.300	conserved Plasmodium protein, unknown function	45531.6	3	9.14	0.412538
MAL13P1.303	MAL13P1.303	polyadenylate-binding protein, putative	47800.5	11	38.647	3.64159
MAL13P1.306	MAL13P1.306	conserved Plasmodium protein, unknown function	43188.6	4	15.574	0.550516
MAL13P1.308	MAL13P1.308	conserved Plasmodium protein, unknown function	288729	126	56.463	23.7951
MAL13P1.329	MAL13P1.329	conserved Plasmodium membrane protein, unknown function	46990.4	3	8.333	0.701254
MAL13P1.330	MAL13P1.330	conserved Plasmodium protein, unknown function	39010.6	4	14.59	0.584893
MAL13P1.333	MAL13P1.333	conserved Plasmodium protein, unknown function	416921	3	0.862	0.0397984
MAL13P1.335	MAL13P1.335	phosphatidylserine synthase I, putative	41951.7	2	5.322	0.359356
MAL13P1.336	MAL13P1.336	conserved Plasmodium protein, unknown function	78524.8	25	28.467	7.73326
MAL13P1.337	MAL13P1.337	Skp1 family protein, putative	18774.4	4	22.222	5.30957
MAL13P1.343	MAL13P1.343	proteasome regulatory subunit, putative	35189.1	15	52.412	15.681
MAL13P1.344	MAL13P1.344	RNAse L inhibitor protein, putative	70225.3	24	49.273	7.73326
MAL13P1.35	MAL13P1.35	U1 small nuclear ribonucleoprotein a, putative	51905.9	2	4.9	0.245197
MAL13P1.351	MAL13P1.351	conserved Plasmodium protein, unknown function	346585	9	3.312	0.135572
MAL13P1.352	MAL13P1.352	conserved Plasmodium protein, unknown function	131290	26	25.316	2.35982
MAL13P1.36	MAL13P1.36	conserved Plasmodium protein, unknown function	28273.2	4	22.857	0.778279
MAL13P1.365	MAL13P1.365	Qa-SNARE protein, putative	52126.9	2	5.442	0.274275
MAL13P1.37	MAL13P1.37	conserved Plasmodium protein, unknown function	105317	6	7.336	0.285556
MAL13P1.385	MAL13P1.385	RNA binding protein, putative	76141.5	7	12.654	0.545928
MAL13P1.395	MAL13P1.395	krox-like protein. putative	93697.5	8	11.18	0.467799
MAL13P1.405	MAL13P1.405	erythrocyte membrane protein pfemp3, putative	166760	8	6.62	0.2626
MAL13P1.413	MAL13P1.413	membrane associated histidine-rich protein, MAHRP-1	28930.5	10	39.759	76.4264
MAL13P1.43	MAL13P1.43	conserved Plasmodium protein, unknown function	42288.1	1	5	0.0926009
MAL13P1.465	MAL13P1.465	Plasmodium exported protein, unknown function	23627.2	3	16.667	0.873817
MAL13P1.47	MAL13P1.47	mitochondrial ATP synthase delta subunit, putative	30179	4	19.368	0.778279
MAL13P1.470	MAL13P1.470	Plasmodium exported protein (PHISTa), unknown function	48861.5	1	2.878	0.115884
MAL13P1.485	MAL13P1.485	acyl-CoA synthetase, PfACS4	99027.1	13	17.034	1.02359
MAL13P1.49	MAL13P1.49	conserved Plasmodium protein, unknown function	16734.8	2	17.361	1.51189
MAL13P1.50	MAL13P1.50	conserved Plasmodium protein, unknown function	24397.8	7	35.61	2.72759
MAL13P1.51	MAL13P1.51	Rab5b, GTPase	23350.7	5	25.121	1.6827
MAL13P1.52	MAL13P1.52	conserved Plasmodium protein, unknown function	164417	6	5.343	0.202264
MAL13P1.54	MAL13P1.54	conserved Plasmodium protein, unknown function	61392.3	5	11.385	0.610262
MAL13P1.540	MAL13P1.540	heat shock protein 70 (hsp70), putative	108119	56	56.009	36.9269
MAL13P1.56	MAL13P1.56	m1-family aminopeptidase	125983	81	72.258	134.629
MAL13P1.60	MAL13P1.60	erythrocyte binding antigen-140	140508	12	11.818	0.452654
MAL13P1.61	MAL13P1.61	Plasmodium exported protein (hyp8), unknown function	28236.9	5	12.245	1.6827
MAL13P1.63	MAL13P1.63	asparagine-rich protein	146556	20	19.203	1.31013
MAL13P1.69	MAL13P1.69	septum formation protein MAF homologue, putative	30534.6	5	25.379	0.968419
MAL13P1.70	MAL13P1.70	conserved Plasmodium membrane protein, unknown function	408581	8	2.316	0.0959759
MAL13P1.71	MAL13P1.71	conserved Plasmodium protein, unknown function	47206.4	4	11.25	0.373824
MAL13P1.73	MAL13P1.73	conserved Plasmodium protein, unknown function	89175.9	17	25.399	1.12287
MAL13P1.75	MAL13P1.75	conserved Plasmodium protein, unknown function	65629.9	2	3.791	0.140625
MAL13P1.76	MAL13P1.76	TFIIH basal transcription factor subunit	45955.7	2	5.985	0.202264
MAL13P1.79	MAL13P1.79	conserved Plasmodium protein, unknown function	47932.3	3	10.263	0.584893
MAL13P1.81	MAL13P1.81	conserved Plasmodium protein, unknown function	21450.6	5	21.858	2.16228
MAL13P1.82	MAL13P1.82	phosphatidylinositol synthase	23908.8	3	22.488	1.37137
MAL13P1.83	MAL13P1.83	exportin 1-like protein, putative	142906	36	36.932	3.19941
MAL13P1.86	MAL13P1.86	cholinephosphate cytidylyltransferase	104718	6	11.83	0.425103
MAL13P1.87	MAL13P1.87	sec20 homolog, putative	34469.9	4	13.793	0.467799
MAL13P1.92	MAL13P1.92	40S ribosomal protein S15/S19, putative	16753.1	5	50.345	50.7947
MAL13P1.96	MAL13P1.96	chromosome segregation protein, putative	142970	20	18.801	0.804722
MAL7P1.102	MAL7P1.102	conserved Plasmodium protein, unknown function	205848	1	0.52	0.023293
MAL7P1.108	MAL7P1.108	phosphoinositide-binding protein, putative	258263	5	2.585	0.111403
MAL7P1.110	MAL7P1.110	Ham1-like protein, putative	23065.6	5	28.788	1.42446
MAL7P1.114	MAL7P1.114	P36-like protein homologue, putative	24776.6	7	33.645	2.72759
MAL7P1.118	MAL7P1.118	PelOta protein homologue, putative	46976.3	3	8.189	0.29155
MAL7P1.119	MAL7P1.119	conserved Plasmodium protein, unknown function	87825.2	35	45.26	10.053
MAL7P1.12	MAL7P1.12	erythrocyte membrane-associated antigen	263015	51	25.58	1.92864
MAL7P1.122	MAL7P1.122	conserved GTP-binding protein, putative	45135.3	25	68.448	23.2446
MAL7P1.125	MAL7P1.125	conserved Plasmodium protein, unknown function	101074	5	11.818	0.417474
MAL7P1.126	MAL7P1.126	conserved Plasmodium protein, unknown function	144539	8	6.547	0.32763
MAL7P1.13	MAL7P1.13	conserved Plasmodium protein, unknown function	31418.3	6	28.244	1.58086
MAL7P1.141	MAL7P1.141	conserved Plasmodium protein, unknown function	12991.7	4	38.532	9
MAL7P1.146	MAL7P1.146	conserved Plasmodium membrane protein, unknown function	598945	1	0.182	0.00834723
MAL7P1.147	MAL7P1.147	ubiquitin carboxyl-terminal hydrolase, putative	372938	10	3.456	0.165914
MAL7P1.15	MAL7P1.15	conserved Plasmodium membrane protein, unknown function	513494	4	1.017	0.0397984
MAL7P1.157	MAL7P1.157	conserved Plasmodium protein, unknown function	55711.5	2	3.648	0.221677
MAL7P1.157a	MAL7P1.157a	RNA binding protein, putative	58283.2	3	5.894	0.232847
MAL7P1.158	MAL7P1.158	signal recognition particle SRP9, putative	12127.2	3	34.951	4.62341
MAL7P1.159	MAL7P1.159	1-cys peroxiredoxin	28106.2	3	18.333	0.701254
MAL7P1.164	MAL7P1.164	adapter-related protein, putative	100317	6	8.508	0.325711
MAL7P1.17	MAL7P1.17	conserved Plasmodium membrane protein, unknown function	425003	10	3.063	0.121376
MAL7P1.170	MAL7P1.170	Plasmodium exported protein, unknown function	32078.6	6	36.177	1.51189
MAL7P1.171	MAL7P1.171	Plasmodium exported protein, unknown function	244046	42	46.445	3.26216
MAL7P1.172	MAL7P1.172	Plasmodium exported protein (PHISTc), unknown function	103005	20	31.91	1.37137
MAL7P1.174	MAL7P1.174	Plasmodium exported protein (PHISTb), unknown function	37699.3	17	49.527	14.0131
MAL7P1.176	MAL7P1.176	erythrocyte binding antigen 175	174479	30	22.17	1.31013
MAL7P1.19	MAL7P1.19	ubiquitin transferase, putative	460131	7	1.798	0.0774755
MAL7P1.202	MAL7P1.202	conserved Plasmodium protein, unknown function	145416	58	49.146	14.7387
MAL7P1.204	MAL7P1.204	conserved Plasmodium protein, unknown function	196449	22	15.651	1.17785
MAL7P1.207	MAL7P1.207	conserved Plasmodium protein, unknown function	256776	2	1.033	0.0452755
MAL7P1.208	MAL7P1.208	rifin-like protein	103577	18	20.674	4.71159
MAL7P1.209	MAL7P1.209	AAA family ATPase, putative	78138.5	6	10.256	0.311134
MAL7P1.225-b	MAL7P1.225-b	Plasmodium exported protein (PHISTa-like), unknown function	34322.8	8	35.154	3.64159
MAL7P1.228	MAL7P1.228	Heat Shock 70 KDa Protein, (HSP70)	73186.3	38	52.727	62.0957
MAL7P1.229	MAL7P1.229	Cytoadherence linked asexual protein	165506	2	1.291	0.054359
MAL7P1.26	MAL7P1.26	O-sialoglycoprotein endopeptidase, putative	26598.2	4	21.397	1.15443
MAL7P1.27	MAL7P1.27	chloroquine resistance transporter	48643.2	9	23.349	4.62341
MAL7P1.300	MAL7P1.300	40S ribosomal protein S29, putative	6411.32	4	48.148	45.4159
MAL7P1.38	MAL7P1.38	regulator of chromosome condensation, putative	78985.6	16	26.346	2.98107
MAL7P1.67	MAL7P1.67	conserved Plasmodium protein, unknown function	24365.5	7	35.885	20.5443
MAL7P1.73	MAL7P1.73	calcium/calmodulin-dependent protein kinase, putative	60308.6	2	4.519	0.211528
MAL7P1.77	MAL7P1.77	conserved Plasmodium protein, unknown function	60563	6	13.027	0.610262
MAL7P1.81	MAL7P1.81	eukaryotic translation initiation factor 3 37.28 kDa subunit, putative	37260.7	16	56.575	11.1153
MAL7P1.84	MAL7P1.84	conserved Plasmodium protein, unknown function	50231	5	14.849	0.930698
MAL7P1.88	MAL7P1.88	thioredoxin-like protein	53343.4	3	6.236	0.333521
MAL7P1.94	MAL7P1.94	prefoldin subunit 3, putative	22628	7	35.417	11.5893
MAL8P1.103	MAL8P1.103	conserved Plasmodium protein, unknown function	71323.6	25	51.809	6.55177
MAL8P1.104	MAL8P1.104	CAF1 family ribonuclease, putative	200090	2	1.578	0.0711511
MAL8P1.105	MAL8P1.105	conserved protein, unknown function	133675	20	22.595	1.03092
MAL8P1.108	MAL8P1.108	protein phosphatase, putative	34497.6	9	40.924	2.79269
MAL8P1.109	MAL8P1.109	protein phosphatase, putative	63580.7	8	15.091	1.99358
MAL8P1.11	MAL8P1.11	conserved Plasmodium membrane protein, unknown function	229869	9	4.749	0.24665
MAL8P1.121	MAL8P1.121	coatomer epsilon subunit, putative	33071.5	8	29.496	1.78256
MAL8P1.122	MAL8P1.122	Ubiquitin regulatory protein, putative	27473.3	5	23.529	1.73842
MAL8P1.123	MAL8P1.123	conserved Plasmodium protein, unknown function	192957	4	2.237	0.126021
MAL8P1.125	MAL8P1.125	tyrosyl-tRNA synthetase, putative	43425	21	61.126	19.8057
MAL8P1.127	MAL8P1.127	conserved Plasmodium protein, unknown function	158934	15	12.219	0.852922
MAL8P1.128	MAL8P1.128	proteasome subunit alpha, putative	29480.7	17	75.769	24.8086
MAL8P1.131	MAL8P1.131	gas41 homologue, putative	25534.8	2	14.22	0.584893
MAL8P1.134	MAL8P1.134	ferlin like protein, putative	197510	2	1.643	0.0496696
MAL8P1.138	MAL8P1.138	alpha/beta hydrolase, putative	28448.3	2	9.796	0.311134
MAL8P1.139	MAL8P1.139	conserved Plasmodium membrane protein, unknown function	705375	8	1.438	0.0620471
MAL8P1.142	MAL8P1.142	proteasome beta-subunit	30852.3	16	58.868	26.8256
MAL8P1.146	MAL8P1.146	filament assembling protein, putative	86688.8	13	20.879	1.27585
MAL8P1.150	MAL8P1.150	conserved Plasmodium protein, unknown function	269373	4	2.106	0.0790905
MAL8P1.153	MAL8P1.153	transcription factor with AP2 domain(s), putative	299107	3	1.164	0.0592537
MAL8P1.156	MAL8P1.156	mannose-6-phosphate isomerase, putative	117588	40	39.763	4.31871
MAL8P1.17	MAL8P1.17	protein disulfide isomerase	55479.3	35	67.702	302.027
MAL8P1.200	MAL8P1.200	Acetyltransferase, putative	26287.2	1	6.222	0.232847
MAL8P1.203	MAL8P1.203	Serine/Threonine protein kinase, FIKK family	171697	17	12.972	0.584893
MAL8P1.204	MAL8P1.204	DNAJ protein, putative	114031	3	3.226	0.148154
MAL8P1.206	MAL8P1.206	Plasmodium exported protein, unknown function	36389.8	5	14.238	1.92864
MAL8P1.23	MAL8P1.23	ubiquitin-protein ligase 1, putative	1.00452e+06	12	1.56	0.0764652
MAL8P1.3	MAL8P1.3	Plasmodium exported protein (hyp9), unknown function	25069.3	2	14.22	0.519911
MAL8P1.31	MAL8P1.31	Anamorsin related protein, putative	30818.4	6	21.805	1.37137
MAL8P1.32	MAL8P1.32	nucleoside transporter, putative	67598.2	9	14.017	0.873817
MAL8P1.34	MAL8P1.34	conserved Plasmodium protein, unknown function	133721	5	5.16	0.187482
MAL8P1.4	MAL8P1.4	Plasmodium exported protein (PHISTc), unknown function	54513	3	10.965	0.584893
MAL8P1.40	MAL8P1.40	RNA binding protein, putative	32420.8	8	32.517	4.87802
MAL8P1.41	MAL8P1.41	RWD domain-containing protein, putative	27378.1	4	18.777	0.719072
MAL8P1.43	MAL8P1.43	U5 snrnp-specific protein, putative	37062.2	7	21.914	1.23872
MAL8P1.48	MAL8P1.48	small nuclear ribonucleoprotein, putative	9505.96	3	33.735	2.72759
MAL8P1.51	MAL8P1.51	Sec61 beta subunit, putative	8624.55	3	41.25	14.8489
MAL8P1.52	MAL8P1.52	conserved Plasmodium protein, unknown function	14051.3	4	28.226	3.64159
MAL8P1.53	MAL8P1.53	conserved Plasmodium protein, unknown function	60504.4	19	38.521	6.27895
MAL8P1.57	MAL8P1.57	C-13 antigen	98499.4	2	2.934	0.122018
MAL8P1.58	MAL8P1.58	phosphatidylglycerophosphate synthase	78013.9	2	3.782	0.122018
MAL8P1.62	MAL8P1.62	conserved Plasmodium protein, unknown function	32145.2	17	73.285	15.2378
MAL8P1.65	MAL8P1.65	DNA helicase, putative	143501	9	8.19	0.344533
MAL8P1.66	MAL8P1.66	conserved Plasmodium protein, unknown function	33021.8	2	9.474	0.258925
MAL8P1.69	MAL8P1.69	14-3-3 protein, putative	30173.7	29	87.786	3358.82
MAL8P1.72	MAL8P1.72	high mobility group protein	11527.4	5	34.343	157.489
MAL8P1.73	MAL8P1.73	conserved Plasmodium protein, unknown function	133605	39	36.332	4.82942
MAL8P1.81	MAL8P1.81	Phosphopantothenoylcysteine decarboxylase, putative	21387.9	5	37.838	1.42446
MAL8P1.82	MAL8P1.82	Vacuolar sorting protein VPS9, putative	214560	19	12.984	0.599859
MAL8P1.83	MAL8P1.83	eukaryotictranslation initiation factor, putative	31004.9	15	50.752	28.2864
MAL8P1.84	MAL8P1.84	conserved Plasmodium protein, unknown function	58127.2	5	12.831	0.584893
MAL8P1.9	MAL8P1.9	u6 snRNA-associated Sm-like protein, putative	10866.7	2	32.632	1.15443
MAL8P1.95	MAL8P1.95	conserved Plasmodium protein, unknown function	36233.5	17	44.444	315.228
MAL8P1.96	MAL8P1.96	CS domain protein, putative	37093.7	15	45.367	3.50657
PF07_0007	PF07_0007	conserved Plasmodium protein, unknown function	14186.2	7	67.48	11.9155
PF07_0008	PF07_0008	Plasmodium exported protein, unknown function	27656.3	11	67.984	19.3092
PF07_0015	PF07_0015	methyltransferase, putative	141140	10	11.567	0.383073
PF07_0016	PF07_0016	conserved Plasmodium membrane protein, unknown function	218243	27	15.815	1.04796
PF07_0017	PF07_0017	phosphoinositide-binding protein, putative	118764	5	6.04	0.232847
PF07_0019	PF07_0019	conserved Plasmodium protein, unknown function	152559	3	2.544	0.0978438
PF07_0020	PF07_0020	methyltransferase, putative	145081	5	4.782	0.190577
PF07_0021	PF07_0021	conserved Plasmodium protein, unknown function	118270	1	1.112	0.0444026
PF07_0023	PF07_0023	DNA replication licensing factor mcm7 homologue, putative	94177.7	29	41.048	3.21697
PF07_0024	PF07_0024	inositol phosphatase, putative	330496	12	4.762	0.192431
PF07_0026	PF07_0026	ubiquitin-protein ligase E3, putative	110710	2	2.81	0.110336
PF07_0029	PF07_0029	heat shock protein 86	86112.4	66	72.617	1290.55
PF07_0033	PF07_0033	Cg4 protein	99901.6	46	62.199	50.0897
PF07_0035	PF07_0035	cg1 protein	146537	2	1.683	0.0746078
PF07_0037	PF07_0037	Cg2 protein	325283	1	0.44	0.0160067
PF07_0040	PF07_0040	lysophospholipase, putative	42330.5	16	58.152	11.5893
PF07_0041	PF07_0041	conserved Plasmodium protein, unknown function	55313.5	6	13.508	0.668101
PF07_0042	PF07_0042	conserved Plasmodium protein, unknown function	350484	5	1.615	0.0649333
PF07_0043	PF07_0043	60S ribosomal protein L34-A, putative	17339.8	4	22	5.81292
PF07_0047	PF07_0047	cell division cycle ATPase, putative	141991	10	9.845	0.353876
PF07_0052	PF07_0052	conserved Plasmodium protein, unknown function	28365.4	1	4.583	0.115884
PF07_0054;IPI00646240.3	PF07_0054	histone H2B	13754.5	11	51.22	268269
PF07_0056	PF07_0056	conserved Plasmodium protein, unknown function	159431	7	5.952	0.29689
PF07_0057	PF07_0057	transcription elongation factor s-II, putative	47322.5	11	32.258	2.4807
PF07_0059	PF07_0059	4-nitrophenylphosphatase, putative	36800	7	25.466	1.23872
PF07_0062	PF07_0062	GTP-binding translation elongation factor tu family protein, putative	86182.9	2	3.183	0.0985411
PF07_0065	PF07_0065	zinc transporter, putative	62903.7	3	9.173	0.389495
PF07_0066	PF07_0066	conserved Plasmodium protein, unknown function	132636	2	2.133	0.107757
PF07_0071	PF07_0071	queuine tRNA-ribosyltransferase, putative	87978.5	3	5.193	0.299081
PF07_0072	PF07_0072	calcium-dependent protein kinase 4	60741.3	17	36.932	3.8939
PF07_0073	PF07_0073	seryl-tRNA synthetase, putative	62414.4	29	61.224	28.6635
PF07_0079	PF07_0079	60S ribosomal protein L11a, putative	20214.8	10	65.896	18.9526
PF07_0080	PF07_0080	40S ribosomal protein S10, putative	16467.7	5	34.307	6.74264
PF07_0084	PF07_0084	conserved Plasmodium protein, unknown function	14390.8	2	22.314	0.930698
PF07_0085	PF07_0085	ferrodoxin reductase-like protein	72675.4	23	38.785	3.81867
PF07_0087	PF07_0087	conserved Plasmodium protein, unknown function	29231.4	7	31.967	4.62341
PF07_0088	PF07_0088	40S ribosomal protein S5, putative	21849.5	12	62.051	500.187
PF07_0091	PF07_0091	cell cycle control protein cwf15 homologue	34129	2	5.842	0.467799
PF07_0095	PF07_0095	tRNAHis guanylyltransferase, putative	36169	4	17.726	0.668101
PF07_0101	PF07_0101	conserved Plasmodium protein, unknown function	260606	25	11.507	0.736479
PF07_0102	PF07_0102	conserved Plasmodium protein, unknown function	51536.8	2	6.089	0.318257
PF07_0106	PF07_0106	conserved Plasmodium protein, unknown function	93394.6	2	3.026	0.125336
PF07_0110	PF07_0110	protein phosphatase, putative	60906.4	6	12.139	0.501311
PF07_0112	PF07_0112	proteasome subunit alpha type 5, putative	28370.3	17	84.375	39.8424
PF07_0115	PF07_0115	cation transporting ATPase, cation transporter	224933	5	3.076	0.11473
PF07_0116	PF07_0116	conserved Plasmodium protein, unknown function	230286	3	1.664	0.0680004
PF07_0117	PF07_0117	eukaryotic translation initiation factor 2 alpha subunit, putative	37796.3	14	34.65	11.9155
PF07_0120	PF07_0120	conserved Plasmodium protein, unknown function	304334	6	2.519	0.102943
PF07_0127	PF07_0127	conserved Plasmodium protein, unknown function	17789.3	5	42.405	5.30957
PF07_0129	PF07_0129	acyl-coA synthetase, PfACS5	93225	34	47.719	62.8084
PF08_0003	PF08_0003	tryptophan/threonine-rich antigen	80393.4	13	22.815	1.01534
PF08_0004	PF08_0004	conserved Plasmodium protein, unknown function	15891.6	3	26.277	1.6827
PF08_0006	PF08_0006	prohibitin, putative	30539.2	4	19.853	0.778279
PF08_0007	PF08_0007	conserved Plasmodium protein, unknown function	21060.6	4	27.568	3.21697
PF08_0008	PF08_0008	conserved Plasmodium protein, unknown function	85196.6	13	22.087	1.58086
PF08_0009	PF08_0009	translation initiation factor EIF-2b alpha subunit, putative	40001	6	25.146	1.15443
PF08_0010	PF08_0010	conserved Plasmodium protein, unknown function	65280.3	4	8.152	0.389495
PF08_0019	PF08_0019	receptor for activated C kinase homolog, PfRACK	35663.9	13	66.873	7.79923
PF08_0020	PF08_0020	Ubiquitination-mediated degradation component, putative	154536	27	25.415	1.86512
PF08_0021	PF08_0021	SPRY domain, putative	51898.7	1	3.146	0.0857111
PF08_0031	PF08_0031	oxoglutarate/malate translocator protein, putative	35363.6	9	28.302	2.16228
PF08_0032	PF08_0032	DNAJ protein, putative	76633.6	24	39.542	8.41205
PF08_0034	PF08_0034	histone acetyltransferase GCN5, putative	170810	11	9.829	0.490505
PF08_0035	PF08_0035	conserved Plasmodium protein, unknown function	138156	22	16.327	1.86832
PF08_0036	PF08_0036	Pfsec23	86113.8	20	29.644	2.34965
PF08_0037	PF08_0037	RNA polymerase II mediator complex protein MED7, putative	28179.5	3	14.103	0.637894
PF08_0039	PF08_0039	60S ribosomal protein L22, putative	16371.4	6	33.094	45.4159
PF08_0043	PF08_0043	conserved Plasmodium protein, unknown function	22257.9	1	7.853	0.333521
PF08_0045	PF08_0045	2-oxoglutarate dehydrogenase E1 component	121073	3	3.565	0.131283
PF08_0049	PF08_0049	lsm3 homologue, putative	10694.5	3	32.967	2.16228
PF08_0054	PF08_0054	heat shock 70 kDa protein	73868.5	49	67.947	1364.01
PF08_0056	PF08_0056	zinc finger protein, putative	22164.5	1	6.806	0.211528
PF08_0058	PF08_0058	MAC/Perforin, putative	112091	5	5.925	0.253254
PF08_0059	PF08_0059	protein kinase c inhibitor-like protein, putative	21163.2	6	41.081	5.57933
PF08_0063	PF08_0063	ClpB protein, putative	122432	27	28.972	2.41455
PF08_0064	PF08_0064	vacuolar protein-sorting protein, VPS2	24812.2	3	14.833	0.778279
PF08_0065	PF08_0065	nucleolar preribosomal assembly protein, putative	56473.5	5	10.591	0.649648
PF08_0067	PF08_0067	conserved Plasmodium protein, unknown function	44885	2	5.63	0.221677
PF08_0069	PF08_0069	importin beta, putative	99899.7	30	46.294	4.68987
PF08_0071	PF08_0071	Fe-superoxide dismutase	22719.2	7	39.394	5.81292
PF08_0074	PF08_0074	DNA/RNA-binding protein Alba, putative	27241.8	11	38.306	16.0125
PF08_0075	PF08_0075	60S ribosomal protein L13-2, putative	25425.2	14	54.884	186.382
PF08_0076	PF08_0076	40S ribosomal protein S16, putative	16275.1	10	47.917	70.9686
PF08_0079	PF08_0079	translation initiation factor SUI1, putative	31331.4	5	27.612	1.42446
PF08_0080	PF08_0080	conserved Plasmodium protein, unknown function	61539.1	7	18.252	0.606506
PF08_0081	PF08_0081	conserved Plasmodium protein, unknown function	76808.2	13	27.162	2.91375
PF08_0082	PF08_0082	conserved Plasmodium protein, unknown function	78516.7	5	8.157	0.412538
PF08_0083	PF08_0083	conserved Plasmodium protein, unknown function	70661.7	5	9.182	0.557068
PF08_0085	PF08_0085	ubiquitin conjugating enzyme, putative	18675.5	1	12.27	0.584893
PF08_0086	PF08_0086	RNA binding protein, putative	117009	4	4.28	0.157423
PF08_0087	PF08_0087	importin alpha, putative	61120.3	18	47.706	10.0069
PF08_0089	PF08_0089	conserved Plasmodium protein, unknown function	314292	50	20.671	1.48061
PF08_0091	PF08_0091	conserved Plasmodium protein, unknown function	143917	52	54.05	9.30761
PF08_0092	PF08_0092	methyltransferase, putative	108358	9	10.197	0.389495
PF08_0094	PF08_0094	cullin-like protein, putative	100208	17	21.11	0.941492
PF08_0095	PF08_0095	dihydropteroate synthetase	83320.8	23	38.81	3.56132
PF08_0096	PF08_0096	RNA helicase, putative	108568	21	25.717	1.73126
PF08_0099	PF08_0099	acyl CoA binding protein, putative	10768.4	5	56.667	9
PF08_0108	PF08_0108	plasmepsin X	65072.9	8	15.183	0.930698
PF08_0109	PF08_0109	proteasome subunit alpha type 5, putative	55033.3	21	51.351	22.1013
PF08_0110	PF08_0110	PfRab18, GTPase	23147.9	12	63.184	14.1991
PF08_0113	PF08_0113	vacuolar proton translocating ATPase subunit A, putative	122920	19	22.127	1.28292
PF08_0115	PF08_0115	DNAJ protein, putative	76715.7	6	9.481	0.561523
PF08_0120	PF08_0120	GTPase activator, putative	56465.8	6	16.904	1.29087
PF08_0121	PF08_0121	peptidyl-prolyl cis-trans isomerase precursor	24876.4	5	21.659	1.61016
PF08_0123	PF08_0123	pseudouridylate synthase, putative	66555	1	1.978	0.0746078
PF08_0125	PF08_0125	tubulin gamma chain	51603.9	13	33.85	2.72759
PF08_0126	PF08_0126	DNA repair protein rad54, putative	142956	9	7.91	0.362474
PF08_0129	PF08_0129	serine/threonine protein phosphatase, putative	70031.6	11	25.497	1.47708
PF08_0130	PF08_0130	WD-repeat protein, putative	128970	3	2.765	0.128838
PF08_0131	PF08_0131	1-cys peroxiredoxin	25147.6	12	72.273	10.6591
PF08_0132	PF08_0132	glutamate dehydrogenase, putative	160324	41	37.151	3.4215
PF08_0135	PF08_0135	conserved Plasmodium protein, unknown function	64368.3	1	2.914	0.089023
PF08_0137	PF08_0137	Plasmodium exported protein (PHISTc), unknown function	146979	41	40.525	5.62057
PF10_0013	PF10_0013	Plasmodium exported protein (hyp12), unknown function	27599.9	7	25.974	3.12463
PF10_0016	PF10_0016	acyl CoA binding protein, isoform 2, ACBP2	10760.4	2	30	2.98107
PF10_0020	PF10_0020	alpha/beta hydrolase, putative	88508.3	25	37.353	6.60243
PF10_0021	PF10_0021	Plasmodium exported protein (PHISTc), unknown function	32163.4	8	31.579	2.16228
PF10_0023	PF10_0023	Plasmodium exported protein (hyp16), unknown function	32117	5	20.652	1.25393
PF10_0025	PF10_0025	PF70 protein	69808.2	6	24.723	1.03092
PF10_0026	PF10_0026	Tryptophan-rich antigen 3, putative	118597	8	8.478	0.397831
PF10_0028	PF10_0028	RNA binding protein, putative	30032.9	5	24.597	1.73842
PF10_0031	PF10_0031	conserved Plasmodium protein, unknown function	111533	18	20.869	1.21541
PF10_0033	PF10_0033	conserved Plasmodium protein, unknown function	14507.6	9	59.055	14.8489
PF10_0036	PF10_0036	N-acetyltransferase, putative	17923.1	1	11.184	0.258925
PF10_0038	PF10_0038	40S ribosomal protein S20e, putative	13504.3	4	22.881	14.8489
PF10_0039	PF10_0039	membrane skeletal protein IMC1-related	32633.7	13	53.381	10.2884
PF10_0041	PF10_0041	U5 small nuclear ribonuclear protein, putative	142854	30	30.283	1.78256
PF10_0043	PF10_0043	60S ribosomal protein L13, putative	23739.1	13	49.505	25.1016
PF10_0045	PF10_0045	conserved Plasmodium membrane protein, unknown function	357849	6	2.29	0.0901845
PF10_0046	PF10_0046	Zinc finger, C3HC4 type, putative	131620	4	4.867	0.237635
PF10_0047	PF10_0047	RNA binding protein, putative	106233	12	13.977	0.798465
PF10_0048	PF10_0048	conserved Plasmodium protein, unknown function	24244.3	15	71.782	33.5511
PF10_0057	PF10_0057	regulator of nonsense transcripts, putative	180673	2	1.737	0.0577676
PF10_0063	PF10_0063	DNA/RNA-binding protein, putative	11969.3	9	82.243	277.256
PF10_0065	PF10_0065	conserved Plasmodium protein, unknown function	37773.9	1	3.438	0.122018
PF10_0066	PF10_0066	thioredoxin, putative	23174.9	1	13.472	0.178769
PF10_0068	PF10_0068	RNA binding protein, putative	29511.7	9	46.341	9
PF10_0069	PF10_0069	PPPDE peptidase, putative	24924.3	1	5.936	0.258925
PF10_0071	PF10_0071	rhoGAP GTPase, putative	67405.9	9	18.718	1.15443
PF10_0075	PF10_0075	transcription factor with AP2 domain(s), putative	182551	6	4.696	0.363375
PF10_0077	PF10_0077	eukaryotic translation initiation factor 3 subunit 7, putative	63070.8	29	51.75	8.38042
PF10_0079	PF10_0079	conserved Plasmodium protein, unknown function	452722	12	3.789	0.136464
PF10_0081	PF10_0081	26S proteasome regulatory subunit 4, putative	49807.4	20	54.018	18.5734
PF10_0084	PF10_0084	tubulin beta chain, putative	49718.9	24	72.584	350.119
PF10_0085	PF10_0085	nucleolar protein NOP5, putative	53376.6	19	45.842	5.1054
PF10_0086	PF10_0086	adenylate kinase	27593.6	16	67.355	37.7468
PF10_0091	PF10_0091	zinc finger protein, putative	41303	2	8.84	0.29155
PF10_0098	PF10_0098	conserved Plasmodium protein, unknown function	35580.8	4	13.087	0.778279
PF10_0099	PF10_0099	conserved Plasmodium protein, unknown function	217023	6	3.317	0.182815
PF10_0103	PF10_0103	eukaryotic translation initiation factor 2 beta, putative	25306.2	12	48.649	7.65964
PF10_0104	PF10_0104	conserved Plasmodium protein, unknown function	25661.7	7	41.704	6.01704
PF10_0107	PF10_0107	conserved protein, unknown function	16574.4	5	40.278	3.64159
PF10_0109	PF10_0109	conserved Plasmodium protein, unknown function	13892.3	1	10.526	0.467799
PF10_0111	PF10_0111	20S proteasome beta subunit, putative	30577	6	31.365	3.39397
PF10_0114	PF10_0114	DNA repair protein RAD23, putative	44367.4	8	21.594	3.64159
PF10_0115	PF10_0115	QF122 antigen	131545	79	52.151	92.1603
PF10_0119	PF10_0119	conserved Plasmodium protein, unknown function	31771.8	10	32.959	5.57933
PF10_0120	PF10_0120	ubiquinol-cytochrome c reductase complex subunit, putative	23004.9	4	40.104	1.15443
PF10_0121	PF10_0121	hypoxanthine phosphoribosyltransferase	26345.6	24	88.745	3161.28
PF10_0122	PF10_0122	phosphoglucomutase, putative	68256	23	44.351	8.28415
PF10_0123	PF10_0123	GMP synthetase	63891.4	27	56.757	13.8398
PF10_0124	PF10_0124	protein phosphatase, putative	170906	22	17.246	1.00739
PF10_0126	PF10_0126	conserved Plasmodium protein, unknown function	43491.7	10	30	3.15956
PF10_0128	PF10_0128	WD-repeat protein, putative	144513	4	3.279	0.134474
PF10_0129	PF10_0129	conserved Plasmodium protein, unknown function	123663	4	4.135	0.19793
PF10_0130	PF10_0130	conserved Plasmodium protein, unknown function	75420.1	24	37.739	4.71159
PF10_0133	PF10_0133	conserved Plasmodium protein, unknown function	269103	8	3.709	0.147365
PF10_0135	PF10_0135	conserved Plasmodium protein, unknown function	58342.4	3	6.79	0.550516
PF10_0136	PF10_0136	initiation factor 2 subunit family, putative	125301	2	2.235	0.0734189
PF10_0138	PF10_0138	conserved Plasmodium protein, unknown function	173168	45	40.137	4.47136
PF10_0143	PF10_0143	transcriptional activator ADA2, putative	300067	5	2.483	0.103405
PF10_0144	PF10_0144	prohibitin, putative	34771.7	5	19.737	0.778279
PF10_0146	PF10_0146	conserved Plasmodium protein, unknown function	267819	26	11.716	0.474857
PF10_0147	PF10_0147	FAD synthetase, putative	39392.6	4	13.11	0.584893
PF10_0149	PF10_0149	cysteinyl-tRNA synthetase, putative	79455.1	28	43.722	6.60243
PF10_0150	PF10_0150	methionine aminopeptidase, putative	59686.6	4	8.897	0.321941
PF10_0153	PF10_0153	heat shock protein 60	62511.6	28	52.069	12.5388
PF10_0153a	PF10_0153a	conserved Plasmodium protein, unknown function	39458.1	1	3.284	0.165914
PF10_0154	PF10_0154	ribonucleotide reductase small subunit, putative	40361.3	18	59.701	19.8057
IPI00465248.5;PF10_0155;IPI00216171.3	PF10_0155	enolase	48647.3	45	89.91	53797.4
PF10_0156	PF10_0156	conserved Plasmodium protein, unknown function	53901.2	2	6.181	0.185971
PF10_0159	PF10_0159	glycophorin-binding protein 130 precursor	95786	27	77.427	207.93
PF10_0160	PF10_0160	Serine/Threonine protein kinase, FIKK family	72372.7	19	32.677	3.14617
PF10_0164	PF10_0164	early transcribed membrane protein 10.3, etramp10.3	11953.5	3	21.296	9
PF10_0165	PF10_0165	DNA polymerase delta catalytic subunit	126803	7	7.77	0.281422
PF10_0166	PF10_0166	conserved Plasmodium protein, unknown function	36381.4	14	46.129	7.85867
PF10_0168-a	PF10_0168-a	golgi re-assembly stacking protein 2	68367.5	4	9.091	0.274275
PF10_0169	PF10_0169	phosphomannomutase, putative	28578.7	4	14.344	1.37137
PF10_0170	PF10_0170	conserved Plasmodium protein, unknown function	15666.8	5	40.299	16.7828
PF10_0174	PF10_0174	26s proteasome subunit p55, putative	55173.6	22	52.891	21.1898
PF10_0177a	PF10_0177a	serine/threonine protein phosphatase, putative	253950	24	12.789	0.529732
PF10_0177b	PF10_0177b	conserved Plasmodium protein, unknown function	118346	2	2.266	0.0985411
PF10_0183	PF10_0183	eukaryotic translation initiation factor subunit eIF2A, putative	280579	22	9.813	0.5096
PF10_0187	PF10_0187	60S ribosomal protein L30e, putative	11767.1	5	62.963	13.678
PF10_0189	PF10_0189	conserved Plasmodium protein, unknown function	145742	4	3.884	0.130663
PF10_0190	PF10_0190	conserved Plasmodium protein, unknown function	128134	2	4.19	0.0771051
PF10_0193	PF10_0193	microtubule-associated protein 1 light chain 3, putative	14640.4	6	42.742	16.7828
PF10_0203	PF10_0203	ADP-ribosylation factor	20898.8	14	83.978	118.378
PF10_0205	PF10_0205	conserved Plasmodium protein, unknown function	210225	16	9.881	0.462004
PF10_0207	PF10_0207	conserved Plasmodium membrane protein, unknown function	55182.7	2	4.405	0.211528
PF10_0208	PF10_0208	endomembrane protein 70, putative	73559.1	3	6.539	0.29155
PF10_0210	PF10_0210	deoxyribose-phosphate aldolase, putative	28961.4	12	50.19	4.45559
PF10_0212a	PF10_0212a	conserved Plasmodium protein, unknown function	244756	5	3.813	0.140625
PF10_0213	PF10_0213	10b antigen, putative	267222	37	19.563	1.12814
PF10_0215a	PF10_0215a	conserved Plasmodium protein, unknown function	30459.9	2	10.425	0.389495
PF10_0217	PF10_0217	pre-mRNA splicing factor, putative	62080	12	26.58	1.94273
PF10_0218	PF10_0218	citrate synthase, mitochondrial precursor, putative	64999.8	8	19.538	0.811609
PF10_0219	PF10_0219	kelch protein, putative	105644	5	6.285	0.277565
PF10_0220	PF10_0220	phospholipid scramblase 1, putative	32996.8	5	22.182	1.63665
PF10_0221	PF10_0221	GcpE protein	95165.6	2	3.398	0.102943
PF10_0225	PF10_0225	orotidine monophosphate decarboxylase	37799.9	2	7.74	0.245197
PF10_0232	PF10_0232	Chromodomain-helicase-DNA-binding protein 1 homolog, putative	381018	22	7.812	0.412538
PF10_0236	PF10_0236	conserved Plasmodium protein, unknown function	15548.5	4	41.538	2.16228
PF10_0238	PF10_0238	conserved Plasmodium protein, unknown function	30899.3	4	17.424	0.719072
PF10_0242	PF10_0242	conserved Plasmodium protein, unknown function	171010	9	16.325	0.353876
PF10_0244	PF10_0244	formin 2, putative	116275	12	12.347	0.890583
PF10_0245	PF10_0245	glucosamine-fructose-6-phosphate aminotransferase, putative	93599.6	5	7.6	0.232847
PF10_0246	PF10_0246	conserved Plasmodium protein, unknown function	109005	19	22.668	1.20934
PF10_0253b	PF10_0253b	conserved Plasmodium protein, unknown function	8188.25	2	32.836	2.16228
PF10_0254	PF10_0254	conserved Plasmodium protein, unknown function	154447	13	10.434	0.637894
PF10_0257	PF10_0257	conserved Plasmodium protein, unknown function	43127.6	5	12.948	1.6827
PF10_0264	PF10_0264	40S ribosomal protein S2B, putative	29837.3	13	71.863	99
PF10_0268	PF10_0268	merozoite capping protein 1	43903.2	21	37.15	463.159
PF10_0269	PF10_0269	DNA-directed RNA polymerase II, putative	20327.5	4	22.034	1.15443
PF10_0271	PF10_0271	centrin-3	20900.4	14	55.866	25.1016
PF10_0272	PF10_0272	60S ribosomal protein L3, putative	44192.8	19	41.192	19.8057
PF10_0281	PF10_0281	merozoite TRAP-like protein, MTRAP	58049.4	2	5.221	0.202264
PF10_0283	PF10_0283	conserved Plasmodium protein, unknown function	43815.3	2	5.691	0.258925
PF10_0287	PF10_0287	conserved Plasmodium protein, unknown function	59399.3	5	10.18	0.433013
PF10_0289	PF10_0289	adenosine deaminase, putative	42438.5	28	86.376	350.119
PF10_0293	PF10_0293	transcription factor, putative	15168.6	1	14.286	0.333521
PF10_0294	PF10_0294	RNA helicase, putative	149274	2	2.093	0.0642092
PF10_0298	PF10_0298	26S proteasome subunit, putative	46771.2	25	54.962	14.3174
PF10_0299	PF10_0299	glycoprotease, putative	69529.6	4	7.86	0.333521
PF10_0301	PF10_0301	calmodulin, putative	25395	2	8.491	0.311134
PF10_0306	PF10_0306	MORN repeat protein, putative	41423.6	12	44.505	4.92553
PF10_0310	PF10_0310	conserved Plasmodium protein, unknown function	106624	3	5.31	0.151395
PF10_0314	PF10_0314	dcp1 homologue, putative	137901	6	5.714	0.274275
PF10_0320a	PF10_0320a	leucine-rich repeat protein 8, LRR8	36482.7	16	62.46	7.11131
PF10_0322	PF10_0322	S-adenosylmethionine decarboxylase-ornithine decarboxylase	168063	2	1.116	0.0491397
PF10_0323	PF10_0323	early transcribed membrane protein 10.2, etramp 10.2	38902	18	53.239	39.8424
PF10_0325	PF10_0325	haloacid dehalogenase-like hydrolase, putative	32820.6	14	70.833	28.5521
PF10_0328	PF10_0328	bromodomain protein, putative	55902.3	13	30.738	1.58086
PF10_0331	PF10_0331	Sec1 family protein, putative	76778.8	17	34.087	2.98107
PF10_0334	PF10_0334	flavoprotein subunit of succinate dehydrogenase	70649.8	9	18.067	0.778279
PF10_0337	PF10_0337	ADP-ribosylation factor-like protein	20235.8	2	14.045	0.467799
PF10_0340	PF10_0340	methionine-tRNA ligase, putative	104102	51	59.955	24.1189
PF10_0342	PF10_0342	probable protein, unknown function	64840	3	6.239	0.29155
PF10_0344	PF10_0344	glutamate-rich protein	140967	33	44.85	9
PF10_0345	PF10_0345	merozoite surface protein 3	40095.6	10	21.751	6.30527
PF10_0346	PF10_0346	merozoite surface protein 6	42250.2	14	49.057	15.2378
PF10_0347	PF10_0347	merozoite surface protein	48166.8	3	11.557	0.304321
PF10_0348	PF10_0348	erythrocyte membrane protein, putative	80198.4	31	48.35	9.96478
PF10_0351	PF10_0351	probable protein, unknown function	65111.8	27	60.071	17.5879
PF10_0352	PF10_0352	merozoite surface protein	46701.2	3	7.407	0.519911
PF10_0361	PF10_0361	conserved Plasmodium protein, unknown function	192514	29	22.546	1.62373
PF10_0363	PF10_0363	pyruvate kinase 2, putative	86630.3	11	20.268	0.643184
PF10_0366	PF10_0366	ADP/ATP transporter on adenylate translocase	33704.7	14	48.505	7.03086
PF10_0368	PF10_0368	dynamin-like protein	81473.9	23	44.57	3.96195
PF10_0370	PF10_0370	Enhancer of rudimentary homolog, putative	12312.5	5	74.286	18.307
PF10_0372	PF10_0372	Antigen UB05	13703.1	7	60.504	397.107
PF11_0036	PF11_0036	flavoprotein, putative	78485.7	2	2.879	0.105295
PF11_0037	PF11_0037	Plasmodium exported protein (PHISTb), unknown function	73842.2	5	7.212	0.324193
PF11_0043	PF11_0043	60S ribosomal protein P1, putative	13005.6	6	74.576	214.443
PF11_0047	PF11_0047	actin-like protein, putative	57933.3	10	23.046	1.05353
PF11_0048	PF11_0048	casein kinase II beta chain	28347.2	9	60.408	5.66085
PF11_0049	PF11_0049	NOT family protein, putative	391698	14	5.043	0.201007
PF11_0051	PF11_0051	phenylalanyl-tRNA synthetase beta chain, putative	72455	28	55.377	6.60243
PF11_0052	PF11_0052	Qa-SNARE protein, putative	41362.8	6	20.173	0.995262
PF11_0053	PF11_0053	PfSNF2L	167336	39	30.435	2.38386
PF11_0054	PF11_0054	conserved Plasmodium protein, unknown function	136418	2	1.84	0.0758359
PF11_0055	PF11_0055	conserved protein, unknown function	49234.9	33	55.189	91.1055
PF11_0058	PF11_0058	RNA polymerase subunit, putative	21912.5	1	9.14	0.232847
IPI00453473.6;PF11_0061	PF11_0061	histone H4	11448.4	15	67.961	1.4678e+07
PF11_0062	PF11_0062	histone H2B	13117.1	18	74.359	177827
PF11_0064	PF11_0064	conserved Plasmodium protein, unknown function	86900.2	7	10.411	0.550516
PF11_0065	PF11_0065	40S ribosomal protein S4, putative	29753.4	17	63.218	27.1838
PF11_0066	PF11_0066	centrin-4	20089.8	2	11.111	0.425103
PF11_0067	PF11_0067	conserved Plasmodium protein, unknown function	90729.9	19	32.304	1.79775
PF11_0068	PF11_0068	conserved protein, unknown function	56284.6	11	26.877	2.30003
PF11_0069	PF11_0069	conserved Plasmodium protein, unknown function	30641.2	12	47.368	12.1113
PF11_0071	PF11_0071	RuvB DNA helicase, putative	53372.4	18	49.053	4.17947
PF11_0073	PF11_0073	conserved Plasmodium protein, unknown function	81953.3	9	14.831	0.526418
PF11_0078	PF11_0078	conserved Plasmodium protein, unknown function	120071	6	6.055	0.245197
PF11_0084	PF11_0084	conserved Plasmodium protein, unknown function	84159.4	2	3.927	0.0985411
PF11_0086	PF11_0086	MIF4G domain containing protein	381639	34	11.848	0.771771
PF11_0087	PF11_0087	Rad51 homolog	38567.8	5	20	1.44844
PF11_0091	PF11_0091	transcription factor with AP2 domain(s), putative	206747	33	20.569	2.16228
PF11_0096	PF11_0096	casein kinase II, alpha subunit	39864.7	19	67.164	99
PF11_0097	PF11_0097	succinyl-CoA synthetase alpha subunit, putative	35373.1	6	22.324	1.44844
PF11_0098	PF11_0098	endoplasmic reticulum-resident calcium binding protein	39349.7	28	63.848	73.9894
PF11_0099	PF11_0099	heat shock protein DnaJ homologue Pfj2	62337	21	42.222	5.404
PF11_0101	PF11_0101	conserved Plasmodium protein, unknown function	55398.3	4	10.151	0.492496
PF11_0106	PF11_0106	apicoplast ribosomal protein L36e precursor, putative	12779.5	3	33.036	9
PF11_0108	PF11_0108	U5 snRNP-associated protein, putative	152055	4	5.794	0.123655
PF11_0111	PF11_0111	asparagine-rich antigen	173819	27	20.769	1.54134
PF11_0112	PF11_0112	vacuolar sorting protein 35, putative	123389	22	21.524	1.83681
PF11_0114	PF11_0114	actin-like protein homolog, ALP1 homolog	44295.5	11	39.031	5.44947
PF11_0117	PF11_0117	replication factor C subunit 5, putative	40321	9	41.547	3.46684
PF11_0118	PF11_0118	conserved Plasmodium protein, unknown function	72480.4	2	4.04	0.118872
PF11_0119	PF11_0119	SNARE protein, putative	34054.6	3	10.035	0.501311
PF11_0121	PF11_0121	acylphosphatase, putative	15070.7	4	34.109	3.21697
PF11_0125	PF11_0125	conserved Plasmodium protein, unknown function	28267.1	4	17.797	0.84785
PF11_0126	PF11_0126	conserved Plasmodium protein, unknown function	8504.25	1	16.667	1.15443
PF11_0130	PF11_0130	conserved Plasmodium protein, unknown function	22433.3	2	12.565	0.519911
PF11_0139	PF11_0139	protein tyrosine phosphatase	25085.8	2	11.927	1.37137
PF11_0141	PF11_0141	UDP-galactose transporter, putative	39398.9	3	9.621	2.16228
PF11_0142	PF11_0142	ubiquitin domain containing protein	42679.6	10	37.629	99
PF11_0145	PF11_0145	glyoxalase I	42413.7	14	46.067	7.11131
PF11_0152	PF11_0152	GTPase activator, putative	44579.4	3	8.847	0.412538
PF11_0160	PF11_0160	conserved Plasmodium protein, unknown function	94234	7	12.106	0.496236
PF11_0162	PF11_0162	falcipain-3	56629.9	10	23.78	1.89427
PF11_0164	PF11_0164	peptidyl-prolyl cis-trans isomerase	21717.3	13	73.333	202.092
PF11_0165	PF11_0165	falcipain-2A	55891.6	8	22.934	1.75423
PF11_0166	PF11_0166	conserved Plasmodium protein, unknown function	33860.6	9	28.289	1.81838
PF11_0168	PF11_0168	moving junction protein	135495	37	30.058	10.4207
PF11_0168a	PF11_0168a	serine esterase, putative	216941	2	1.366	0.0435626
PF11_0169	PF11_0169	SNO glutamine amidotransferase, putative	24547.4	4	31.507	1.31013
PF11_0170	PF11_0170	cyclophilin, putative	18576.3	3	26.946	0.873817
PF11_0171	PF11_0171	conserved Plasmodium protein, unknown function	56495.4	1	3.093	0.0826367
PF11_0172	PF11_0172	folate/biopterin transporter, putative	51321.4	5	14.286	1.42446
PF11_0174	PF11_0174	cathepsin C, homolog	80361.1	21	40.714	4.90784
PF11_0175	PF11_0175	heat shock protein 101, putative	102810	47	62.031	15.3789
PF11_0177	PF11_0177	deubiquinating/deneddylating enzyme	54426.1	15	40.43	10.1588
PF11_0179	PF11_0179	conserved Plasmodium protein, unknown function	15252.5	4	27.344	12.3352
PF11_0183	PF11_0183	GTP-binding nuclear protein ran/tc4	24859.8	17	76.168	114.478
PF11_0186	PF11_0186	conserved Plasmodium protein, unknown function	23438.9	2	10	0.584893
PF11_0187	PF11_0187	clathrin assembly protein AP19, putative	18222.8	2	14.194	0.668101
PF11_0188	PF11_0188	heat shock protein 90, putative	108397	27	31.505	2.46483
PF11_0189	PF11_0189	insulinase, putative	173516	54	40.323	5.84375
PF11_0190	PF11_0190	haloacid dehalogenase-like hydrolase, putative	36465.5	12	50	5.30957
PF11_0191	PF11_0191	pre-RNA processing ribonucleoprotein, putative	69346.9	16	33.838	3.17532
PF11_0193	PF11_0193	conserved Plasmodium protein, unknown function	78689.4	4	6.902	0.232847
PF11_0197	PF11_0197	conserved Plasmodium protein, unknown function	42964.7	13	35.849	3.32876
PF11_0200	PF11_0200	U2 snRNP auxiliary factor, small subunit, putative	35287	2	12.245	0.29155
PF11_0201	PF11_0201	ubiquitin-protein ligase, putative	256660	4	2.003	0.123105
PF11_0206	PF11_0206	conserved Plasmodium protein, unknown function	208458	5	3.716	0.134867
PF11_0207	PF11_0207	conserved Plasmodium protein, unknown function	128873	32	41.495	4.89975
PF11_0208	PF11_0208	phosphoglycerate mutase, putative	28752.1	32	89.2	872.326
PF11_0211	PF11_0211	conserved Plasmodium protein, unknown function	44697.5	2	4.712	0.245197
PF11_0212	PF11_0212	tRNA nucleotidyltransferase, putative	94344.6	15	21.492	0.995262
PF11_0218	PF11_0218	conserved Plasmodium protein, unknown function	184803	23	17.876	0.611414
PF11_0224	PF11_0224	circumsporozoite-related antigen	17285	11	39.506	99999
PF11_0225	PF11_0225	PfGCN20	95315.5	12	16.81	0.800193
PF11_0227	PF11_0227	serine/threonine protein kinase, putative	61643.3	4	9.714	0.333521
PF11_0229	PF11_0229	conserved Plasmodium protein, unknown function	60741.5	3	6.031	0.29155
PF11_0230	PF11_0230	conserved Plasmodium protein, unknown function	53767.1	3	6.726	0.258925
PF11_0231	PF11_0231	conserved Plasmodium protein, unknown function	42580.9	2	8.033	0.311134
PF11_0232	PF11_0232	conserved Plasmodium protein, unknown function	101874	3	5.17	0.136464
PF11_0238	PF11_0238	conserved Plasmodium protein, unknown function	30522.6	3	8.661	0.584893
PF11_0242	PF11_0242	calcium-dependent protein kinase, putative	264973	14	7.241	0.299634
PF11_0245	PF11_0245	translation elongation factor EF-1, subunit alpha, putative	62841.7	15	43.423	5.52852
PF11_0246	PF11_0246	conserved Plasmodium protein, unknown function	153603	30	27.695	1.91601
PF11_0250	PF11_0250	high mobility group-like protein NHP2, putative	16002.4	4	34.483	4.17947
PF11_0251	PF11_0251	endoplasmic reticulum oxidoreductin, putative	55010.5	9	24.516	1.78256
PF11_0252	PF11_0252	neutral-sphingomyelinase activation factor protein, putative	195711	2	1.149	0.0502111
PF11_0253	PF11_0253	conserved Plasmodium protein, unknown function	46053.5	2	5.357	0.221677
PF11_0254	PF11_0254	conserved Plasmodium protein, unknown function	62295.5	5	9.524	0.389495
PF11_0257	PF11_0257	ethanolamine kinase, putative	49882.3	34	74.468	180.66
PF11_0258	PF11_0258	co-chaperone GrpE, putative	35020.7	8	30.897	2.54813
PF11_0260	PF11_0260	60S ribosomal protein L35, putative	14738.5	6	27.419	55.2341
PF11_0262	PF11_0262	conserved Plasmodium protein, unknown function	59213.6	6	11.492	0.519911
PF11_0265	PF11_0265	mitochondrial inner membrane translocase subunit TIM44, putative	55774.7	8	18.511	0.930698
PF11_0266	PF11_0266	small nuclear ribonucleoprotein D1, putative	14327.9	4	46.032	4.17947
PF11_0267	PF11_0267	kelch protein, putative	78027.2	2	3.288	0.105295
PF11_0268	PF11_0268	kelch motif containing protein, putative	67578.9	3	7.77	0.258925
PF11_0270	PF11_0270	threonine -- tRNA ligase, putative	119471	44	42.646	4.43618
PF11_0272	PF11_0272	40S ribosomal protein S18, putative	17879.8	10	59.615	165.81
PF11_0275	PF11_0275	conserved Plasmodium protein, unknown function	163432	4	3.801	0.140625
PF11_0277	PF11_0277	conserved Plasmodium protein, unknown function	110047	10	11.771	0.487352
PF11_0280	PF11_0280	small nuclear ribonucleoprotein F, putative	9883.17	4	45.349	9
PF11_0281	PF11_0281	protein phosphatase, putative	34439.1	10	50.523	6.74264
PF11_0282	PF11_0282	deoxyuridine 5'-triphosphate nucleotidohydrolase, putative	19561	6	42.775	4.01187
PF11_0284	PF11_0284	methyltransferase, putative	35534.1	2	6.485	0.29155
PF11_0286	PF11_0286	conserved Plasmodium protein, unknown function	51152.7	5	16.509	0.687612
PF11_0287	PF11_0287	conserved protein, unknown function	34944.3	17	60.943	10.1034
PF11_0291	PF11_0291	conserved Plasmodium protein, unknown function	212731	6	2.739	0.160155
PF11_0292	PF11_0292	conserved Plasmodium protein, unknown function	29123	10	52.823	3.46684
PF11_0293	PF11_0293	multiprotein bridging factor type 1, putative	15515.6	6	38.235	2.51119
PF11_0295	PF11_0295	farnesyl pyrophosphate synthase, putative	44433.3	13	45.213	3.36516
PF11_0300	PF11_0300	conserved Plasmodium protein, unknown function	76321.3	9	21.028	1.10634
PF11_0301	PF11_0301	spermidine synthase	36571.7	13	37.383	7.85867
PF11_0302	PF11_0302	conserved Plasmodium protein, unknown function	51919	18	47.788	14.8489
PF11_0303	PF11_0303	26S proteasome regulatory complex subunit, putative	46594.6	17	45.802	12.5031
PF11_0305	PF11_0305	RNA methyltransferase, putative	74322.9	2	4.101	0.211528
PF11_0310	PF11_0310	transporter, putative	70093.5	6	11.166	0.711328
PF11_0311	PF11_0311	N-acetyl glucosamine phosphate mutase, putative	111587	3	3.723	0.145048
PF11_0312	PF11_0312	60S ribosomal protein L38e, putative	10307.1	6	39.08	250.189
PF11_0313	PF11_0313	60S ribosomal protein P0	34945.3	20	73.734	182.298
PF11_0314	PF11_0314	26S protease subunit regulatory subunit 6a, putative	49509.6	25	66.97	36.2759
PF11_0315	PF11_0315	conserved Plasmodium protein, unknown function	118257	5	5.787	0.193777
PF11_0317	PF11_0317	structural maintenance of chromosome protein, putative	214543	13	7.481	0.329871
PF11_0321	PF11_0321	serpentine receptor, putative	94367.1	4	5.433	0.353876
PF11_0329	PF11_0329	ubiquitin-like protein, putative	101061	6	7.596	0.350314
PF11_0331	PF11_0331	TCP-1/cpn60 chaperonin family	60222.7	31	65.993	17.9574
PF11_0332	PF11_0332	conserved Plasmodium protein, unknown function	31711.1	8	30.769	2.38386
PF11_0342	PF11_0342	conserved Plasmodium protein, unknown function	244889	7	3.958	0.145048
PF11_0344	PF11_0344	apical membrane antigen 1, AMA1	71995.6	12	24.116	3.39397
PF11_0348	PF11_0348	RNA (Uracil-5-)methyltransferase, putative	101496	10	13.886	0.632172
PF11_0351	PF11_0351	heat shock protein hsp70 homologue	73252.3	38	63.198	53.5559
PF11_0352	PF11_0352	protein disulfide isomerase	49163.5	24	57.21	25.4897
PF11_0354	PF11_0354	conserved Plasmodium protein, unknown function	262680	2	0.988	0.0363439
PF11_0359	PF11_0359	coatomer delta subunit, putative	56804.3	14	31.006	3.36516
PF11_0362	PF11_0362	protein phosphatase, putative	79881.6	13	22.787	1.42446
PF11_0364	PF11_0364	conserved Plasmodium protein, unknown function	28477.8	14	63.673	5.95193
PF11_0373	PF11_0373	conserved Plasmodium protein, unknown function	76522.7	5	9.426	0.778279
PF11_0374	PF11_0374	tudor staphylococcal nuclease	128465	41	35.064	3.74304
PF11_0375	PF11_0375	conserved Plasmodium protein, unknown function	107042	10	12.19	0.708276
PF11_0377-a	PF11_0377-a	casein kinase 1, PfCK1	37764.6	20	51.852	87.5867
PF11_0379	PF11_0379	conserved Plasmodium protein, unknown function	49086.8	4	13.064	0.492496
PF11_0380	PF11_0380	DNAJ protein, putative	44499.9	6	21.138	0.668101
PF11_0384	PF11_0384	cleft lip and palate associated transmembrane protein-related	81554.4	7	13.933	0.603719
PF11_0385	PF11_0385	UVB-resistance protein UVR8 homologue	48084	7	21.412	0.858792
PF11_0392	PF11_0392	conserved Plasmodium protein, unknown function	335712	11	4.072	0.173871
PF11_0393	PF11_0393	ubiquitin related modifier homologue	14598.4	1	9.524	0.333521
PF11_0396	PF11_0396	Protein phosphatase 2C	105339	31	37.229	12.895
PF11_0397	PF11_0397	Beta-catenin-like protein 1, putative	62379.2	4	9.867	0.389495
PF11_0407	PF11_0407	adrenodoxin reductase, putative	59947.9	1	2.178	0.0660505
PF11_0408	PF11_0408	conserved Plasmodium protein, unknown function	265097	2	0.904	0.0391223
PF11_0409	PF11_0409	conserved Plasmodium protein, unknown function	23218.4	8	52.525	3.12463
PF11_0412	PF11_0412	vacuolar ATP synthase subunit F, putative	14614.7	4	39.062	2.16228
PF11_0413	PF11_0413	conserved Plasmodium protein, unknown function	52581.1	10	24.385	2.79269
PF11_0415	PF11_0415	conserved Plasmodium protein, unknown function	18589.6	3	23.353	45.4159
PF11_0424	PF11_0424	conserved Plasmodium protein, unknown function	120306	11	12.747	0.504594
PF11_0427	PF11_0427	dolichol phosphate mannose synthase	30081.8	6	30.502	1.51189
PF11_0429	PF11_0429	conserved Plasmodium protein, unknown function	46636.6	5	17.259	0.687612
PF11_0433	PF11_0433	conserved Plasmodium protein, unknown function	324626	10	5.077	0.155828
PF11_0436	PF11_0436	coproporphyrinogen oxidase, putative	56306.5	7	14.255	0.681924
PF11_0437	PF11_0437	60S ribosomal protein L28, putative	14397.8	6	44.094	16.7828
PF11_0438	PF11_0438	60S ribosomal protein L35Ae, putative	16255.1	6	32.143	12.895
PF11_0439	PF11_0439	conserved protein, unknown function	71844	10	20	1.92864
PF11_0440	PF11_0440	conserved Plasmodium protein, unknown function	35430.2	6	20.875	0.930698
PF11_0441a	PF11_0441a	alpha/beta hydrolase, putative	44724.8	1	4.188	0.0926009
PF11_0442	PF11_0442	transcription factor with AP2 domain(s), putative	186013	3	2.182	0.110336
PF11_0443	PF11_0443	DNAJ protein, putative	39336.2	9	17.445	2.35982
PF11_0445	PF11_0445	DNA-directed RNA polymerase I, putative	38937.7	4	13.514	0.492496
PF11_0447	PF11_0447	translation initiation factor eIF-1A, putative	17855.8	6	37.419	4.99484
PF11_0454	PF11_0454	40S ribosomal protein S21e, putative	9139.61	3	32.927	3.64159
PF11_0457	PF11_0457	Ubiquitin activating enzyme (E1) subunit Aos1, putative	39662.7	7	26.923	1.44844
PF11_0458	PF11_0458	conserved Plasmodium protein, unknown function	36645.6	5	14.511	0.778279
PF11_0461	PF11_0461	PfRab6, GTPase	23594.9	16	73.43	70.9686
PF11_0463	PF11_0463	coat protein, gamma subunit, putative	124291	32	35.112	2.62512
PF11_0465	PF11_0465	dynamin-like protein	96313.1	37	45.4	9.47129
PF11_0471	PF11_0471	nucleolar preribosomal assembly protein, putative	73082.9	9	20.62	0.863246
PF11_0482	PF11_0482	conserved Plasmodium protein, unknown function	158799	6	4.996	0.214806
PF11_0487	PF11_0487	conserved Plasmodium protein, unknown function	24900	3	11.982	0.995262
PF11_0488	PF11_0488	Ser/Thr protein kinase	170598	3	2.449	0.0846612
PF11_0503	PF11_0503	Plasmodium exported protein (PHISTc), unknown function	43759	3	8.108	0.623777
PF11_0506	PF11_0506	Antigen 332, DBL-like protein	688870	111	24.142	3.15357
PF11_0508	PF11_0508	Plasmodium exported protein, unknown function	51125	10	40.444	9
PF11_0509	PF11_0509	ring-infected erythrocyte surface antigen, putative	126839	2	2.294	0.0985411
PF11_0511	PF11_0511	Plasmodium exported protein, unknown function	25363.6	9	41.148	7.37678
PF11_0524	PF11_0524	lsm4 homologue, putative	14193.1	2	24.603	1.6827
PF11_0526	PF11_0526	conserved Plasmodium protein, unknown function	33640.5	6	26.978	1.92864
PF13_0011	PF13_0011	plasmodium falciparum gamete antigen 27/25	25988.3	22	77.419	491.388
PF13_0014	PF13_0014	40S ribosomal protein S7, putative	22466.6	13	55.155	20.5443
PF13_0016	PF13_0016	methyl transferase-like protein, putative	26093.5	2	7.658	0.359356
PF13_0020	PF13_0020	conserved Plasmodium protein, unknown function	72454	8	14.519	0.645191
PF13_0021	PF13_0021	small heat shock protein, putative	25179.3	9	46.445	27.9427
PF13_0023	PF13_0023	DNA-directed RNA polymerase 2, putative	14116.5	3	25.397	1.78256
PF13_0024	PF13_0024	conserved Plasmodium protein, unknown function	174364	5	3.989	0.163562
PF13_0027	PF13_0027	conserved protein, unknown function	92217.6	2	2.724	0.115884
PF13_0031	PF13_0031	conserved Plasmodium protein, unknown function	57887.7	3	5.684	0.301025
PF13_0032	PF13_0032	hydrolase, putative	56775	18	43.933	4.99484
PF13_0033	PF13_0033	26S proteasome regulatory subunit, putative	44648.6	21	60.305	42.2876
PF13_0034	PF13_0034	vacuolar ATP synthase subunit h, putative	53794.6	16	37.143	3.41734
PF13_0036	PF13_0036	DNAJ protein, putative	38888.6	3	12.422	0.539927
PF13_0044	PF13_0044	carbamoyl phosphate synthetase	273265	43	21.263	1.30623
PF13_0045	PF13_0045	40S ribosomal protein S27, putative	9135.58	4	45.122	30.6228
PF13_0048	PF13_0048	NUDIX hydrolase, putative	137440	3	2.472	0.102183
PF13_0049	PF13_0049	60S ribosomal protein L24, putative	19232.5	8	38.889	6.74264
PF13_0051	PF13_0051	snornp protein gar1 homologue, putative	24965.6	4	23.923	1.15443
PF13_0058	PF13_0058	RNA binding protein, putative	16515.4	4	41.259	6.19686
PF13_0061	PF13_0061	ATP synthase gamma chain, mitochondrial precursor, putative	35732.6	2	7.395	0.333521
PF13_0062	PF13_0062	clathrin-adaptor medium chain, putative	50778.7	4	10.069	0.44544
PF13_0063	PF13_0063	26S proteasome regulatory subunit 7, putative	46805.1	25	65.714	14.0859
PF13_0065	PF13_0065	vacuolar ATP synthase, catalytic subunit a	68532.5	39	70.049	32.4965
PF13_0070	PF13_0070	branched-chain alpha keto-acid dehydrogenase, putative	49839.9	10	27.972	1.91263
PF13_0071	PF13_0071	probable protein, unknown function	66905	4	6.94	0.245197
PF13_0073	PF13_0073	Plasmodium exported protein (hyp12), unknown function	45997.4	2	5.512	0.311134
PF13_0076	PF13_0076	Plasmodium exported protein, unknown function	36509.6	7	23.397	2.72759
PF13_0082	PF13_0082	cop-coated vesicle membrane protein p24 precursor, putative	24426.6	4	28.155	3.32876
PF13_0083	PF13_0083	lipoate-protein ligase a, putative	47912.7	3	9.069	0.389495
PF13_0086	PF13_0086	conserved Plasmodium protein, unknown function	56306.9	13	32.495	3.80638
PF13_0087	PF13_0087	methyltransferase, putative	37180.7	5	17.405	1.15443
PF13_0095	PF13_0095	DNA replication licensing factor MCM4-related	115144	31	37.612	2.89192
PF13_0096	PF13_0096	Ubiquitin Carboxyl-terminal Hydrolase-like zinc finger protein	74589.3	10	19.844	0.895736
PF13_0098	PF13_0098	conserved Plasmodium protein, unknown function	34841.7	3	9.797	0.539927
PF13_0099	PF13_0099	conserved Plasmodium protein, unknown function	23178.4	4	19.512	1.31013
PF13_0102	PF13_0102	DnaJ/SEC63 protein, putative	75824	25	39.171	9.68
PF13_0109	PF13_0109	N2,N2-dimethylguanosine tRNA methyltransferase, putative	94757.3	10	12.935	0.615598
PF13_0116	PF13_0116	conserved Plasmodium protein, unknown function	149085	32	32.194	2.06791
PF13_0119;IPI00429190.4	PF13_0119	Rab11a, GTPase	24736.9	18	76.389	57.7802
PF13_0120	PF13_0120	conserved Plasmodium protein, unknown function	170566	6	4.3	0.167927
PF13_0121	PF13_0121	dihydrolipamide succinyltransferase component of 2-oxoglutarate dehydrogenase complex	47600.4	4	12.114	0.730196
PF13_0122	PF13_0122	RRM containing cyclophilin	14558	1	10.4	0.333521
PF13_0129	PF13_0129	60S ribosomal protein L6, putative	21587.8	8	54.737	42.2876
PF13_0130	PF13_0130	vacuolar ATP synthase subunit G, putative	14183.5	7	55.285	36.2759
PF13_0131	PF13_0131	acetyltransferase, GNAT family, putative	42568.6	3	11.364	0.333521
PF13_0132	PF13_0132	60S ribosomal protein L23a, putative	22078.5	10	39.474	41.1697
PF13_0133	PF13_0133	plasmepsin V	68436.2	8	16.271	1.15443
PF13_0134	PF13_0134	conserved Plasmodium protein, unknown function	48585.2	8	23.445	1.46209
PF13_0140	PF13_0140	dihydrofolate synthase/folylpolyglutamate synthase	60026.3	20	44.061	5.89779
PF13_0141	PF13_0141	L-lactate dehydrogenase	34086	26	77.848	184784
PF13_0143	PF13_0143	phosphoribosylpyrophosphate synthetase	49351.5	22	49.428	23.2446
PF13_0147	PF13_0147	conserved Plasmodium protein, unknown function	62844.1	6	18.975	1.22754
PF13_0149	PF13_0149	chromatin assembly factor 1 subunit, putative	66469.5	8	17.182	0.995262
PF13_0151	PF13_0151	conserved Plasmodium protein, unknown function	48221.1	10	29.471	1.87298
PF13_0153	PF13_0153	conserved Plasmodium protein, unknown function	115818	20	25.199	3.19008
PF13_0154	PF13_0154	conserved Plasmodium protein, unknown function	38751.7	10	32.229	4.99484
PF13_0156	PF13_0156	proteasome subunit beta type 7 precursor, putative	29942.2	5	17.407	1.15443
PF13_0157	PF13_0157	ribose-phosphate pyrophosphokinase, putative	63979	11	23.75	1.43835
PF13_0160	PF13_0160	conserved Plasmodium protein, unknown function	36085.6	7	25.166	1.15443
PF13_0165	PF13_0165	conserved Plasmodium protein, unknown function	67969	6	9.899	0.737801
PF13_0170	PF13_0170	glutaminyl-tRNA synthetase, putative	108464	28	31.699	3.19413
PF13_0171	PF13_0171	60S ribosomal protein L23, putative	14983	7	51.079	55.2341
PF13_0173	PF13_0173	conserved Plasmodium protein, unknown function	113484	6	7.692	0.285556
PF13_0174	PF13_0174	sedlin, putative	18553.3	3	33.129	1.15443
PF13_0176	PF13_0176	apurinic/apyrimidinic endonuclease Apn1	69678.2	14	25.628	2.0654
PF13_0178	PF13_0178	translation initiation factor 6, putative	27232.8	3	18.219	1.37137
PF13_0179	PF13_0179	isoleucine - tRNA ligase, putative	151214	59	48.349	9
PF13_0180	PF13_0180	cochaperonin	29045.3	5	30.62	1.51189
PF13_0185	PF13_0185	histone H3, putative	19615.7	3	18.235	1.15443
PF13_0186	PF13_0186	conserved Plasmodium protein, unknown function	27385.8	6	34.615	1.6827
PF13_0190	PF13_0190	conserved Plasmodium protein, unknown function	62634.9	19	31.679	4.29832
PF13_0191	PF13_0191	conserved Plasmodium protein, unknown function	54319.1	3	8.061	0.333521
PF13_0192	PF13_0192	conserved Plasmodium protein, unknown function	75511.1	13	21.643	2.80755
PF13_0193	PF13_0193	MSP7-like protein	34936.3	5	15.101	0.687612
PF13_0197	PF13_0197	Merozoite Surface Protein 7 precursor, MSP7	41251.1	21	43.02	68.5193
PF13_0204	PF13_0204	nuclear movement protein, putative	45987.6	16	45.337	4.17947
PF13_0205	PF13_0205	tryptophan--tRNA ligase, putative	73053.4	21	45.886	4.36698
PF13_0213	PF13_0213	60S ribosomal protein L6-2, putative	25516.4	12	52.036	629.957
PF13_0214	PF13_0214	elongation factor 1-gamma, putative	47746.6	27	53.528	186.382
PF13_0222	PF13_0222	phosphatase, putative	67513	13	23.826	1.6827
PF13_0224	PF13_0224	60S ribosomal protein L18, putative	21732.7	15	61.413	99
PF13_0225	PF13_0225	conserved Plasmodium protein, unknown function	58805.4	5	12.402	0.615598
PF13_0227	PF13_0227	vacuolar ATP synthase subunit D, putative	27783.7	9	31.579	2.79269
PF13_0228	PF13_0228	40S ribosomal protein S6, putative	35362.8	14	35.621	120.153
PF13_0229	PF13_0229	aconitase	103313	15	14.631	0.94295
PF13_0232	PF13_0232	casein kinase II beta chain	45256.6	7	25.714	2.98107
PF13_0233	PF13_0233	myosin A	92218.8	44	62.592	28.4705
PF13_0234	PF13_0234	phosphoenolpyruvate carboxykinase	66166.4	14	29.331	3.10113
PF13_0236	PF13_0236	tRNA guanosine-2'-O-methyltransferase, putative	60423.2	3	6.383	0.412538
PF13_0237	PF13_0237	conserved Plasmodium protein, unknown function	114514	13	16.191	0.723311
PF13_0238	PF13_0238	kelch protein, putative	83612.6	26	34.573	4.39147
PF13_0239	PF13_0239	conserved Plasmodium protein, unknown function	150262	2	1.929	0.0680004
PF13_0242	PF13_0242	isocitrate dehydrogenase (NADP), mitochondrial precursor	53559.6	20	48.718	5.30957
PF13_0243	PF13_0243	conserved Plasmodium protein, unknown function	118845	8	10.161	0.359356
PF13_0252	PF13_0252	nucleoside transporter 1	47599.8	5	10.19	3.12463
PF13_0253	PF13_0253	ethanolamine-phosphate cytidylyltransferase, putative	65998.5	11	27.749	2.16228
PF13_0255	PF13_0255	conserved Plasmodium protein, unknown function	44341.9	6	15.633	0.668101
PF13_0257	PF13_0257	glutamate--tRNA ligase, putative	101354	36	42.874	5.50968
PF13_0262	PF13_0262	lysine - tRNA ligase	67547.7	30	53.002	10.9378
PF13_0265	PF13_0265	conserved Plasmodium protein, unknown function	133498	9	9.266	0.389495
PF13_0268	PF13_0268	60S ribosomal protein L17, putative	23400	9	39.409	78.4328
PF13_0272	PF13_0272	thioredoxin-related protein, putative	23972.4	9	36.538	76.4264
PF13_0273	PF13_0273	conserved Plasmodium protein, unknown function	304114	14	6.632	0.256871
PF13_0274	PF13_0274	MON1 protein	103774	2	3.394	0.0873357
PF13_0275	PF13_0275	Plasmodium exported protein, unknown function	32763.4	6	23.158	2.16228
PF13_0276	PF13_0276	membrane-associated histidine rich protein 2, (MARHP2)	15838.8	2	18.248	2.16228
PF13_0280	PF13_0280	ER lumen protein retaining receptor	26429.2	3	15.837	0.873817
PF13_0282	PF13_0282	proteasome subunit, putative	27930.4	9	54.878	9
PF13_0285	PF13_0285	inositol-polyphosphate 5-phosphatase	94983.7	8	9.714	0.467799
PF13_0287	PF13_0287	adenylosuccinate synthetase	50032.8	20	50.905	15.156
PF13_0290	PF13_0290	conserved Plasmodium protein, unknown function	76518.3	2	4.082	0.145048
PF13_0291	PF13_0291	replication licensing factor, putative	105607	24	30.571	1.74534
PF13_0296	PF13_0296	splicing factor 3b subunit, putative	10103.2	2	26.744	1.6827
PF13_0299	PF13_0299	conserved Plasmodium protein, unknown function	113686	16	21.266	1.01174
PF13_0300	PF13_0300	mitochondrial inner membrane translocase, putative	18159.4	3	24.551	1.6827
PF13_0301	PF13_0301	ubiquitin conjugating enzyme, putative	22868.8	6	41.584	2.51119
PF13_0304	PF13_0304	elongation factor-1 alpha	48927.9	45	83.07	1507.59
PF13_0309	PF13_0309	conserved Plasmodium protein, unknown function	143270	6	5.419	0.188502
PF13_0313	PF13_0313	zinc finger protein, putative	70241.2	7	11.419	0.654817
PF13_0315	PF13_0315	RNA binding protein, putative	57078.9	7	17.682	2.4807
PF13_0316	PF13_0316	40S ribosomal protein S13, putative	17239.6	9	52.98	20.5443
PF13_0318	PF13_0318	RNA binding protein, putative	21133.8	2	21.111	0.584893
PF13_0322	PF13_0322	falcilysin	138776	77	60.52	30.1535
PF13_0323	PF13_0323	binding protein, putative	85497.2	3	4.42	0.174269
PF13_0324	PF13_0324	Sec24 subunit, putative	106617	21	34.574	8.23671
PF13_0328	PF13_0328	proliferating cell nuclear antigen	30567.5	19	71.168	20.5443
PF13_0329	PF13_0329	conserved Plasmodium protein, unknown function	23739.1	2	12.06	0.668101
PF13_0330	PF13_0330	ATP-dependent DNA helicase, putative	54595.1	17	40.373	3.41734
PF13_0331	PF13_0331	conserved protein, unknown function	22049.5	4	22.751	1.78256
PF13_0333	PF13_0333	conserved Plasmodium protein, unknown function	124675	6	6.543	0.274275
PF13_0334	PF13_0334	polynucleotide kinase, putative	55298.7	5	12.554	0.353876
PF13_0335	PF13_0335	conserved Plasmodium protein, unknown function	107546	16	18.453	0.867181
PF13_0337	PF13_0337	conserved Plasmodium protein, unknown function	27339.2	3	15.419	0.637894
PF13_0338	PF13_0338	cysteine-rich surface protein	92668.7	27	45.226	3.79569
PF13_0340	PF13_0340	exosome complex exonuclease, putative	54991.9	1	2.935	0.089023
PF13_0341	PF13_0341	DNA-directed RNA polymerase 2, putative	24138.6	5	24.39	0.968419
PF13_0345	PF13_0345	aminomethyltransferase, mitochondrial precursor	46873.6	12	30.788	2.03027
PF13_0348	PF13_0348	rhoptry protein	148663	8	7.845	0.316446
PF13_0349	PF13_0349	nucleoside diphosphate kinase b, putative	17000.9	12	78.523	42.2876
PF13_0350	PF13_0350	signal recognition particle receptor alpha subunit, putative	65747.7	8	20.66	0.778279
PF13_0353	PF13_0353	NADH-cytochrome B5 reductase, putative	42568.3	4	13.812	0.467799
PF13_0354	PF13_0354	alanine--tRNA ligase, putative	165031	42	30.824	3.2873
PF13_0356	PF13_0356	conserved Plasmodium protein, unknown function	38241	8	29.375	1.4041
PF13_0358	PF13_0358	mitochondrial import inner membrane translocase, putative	10867.3	2	20.652	1.15443
PF13_0362	PF13_0362	U2 small nuclear ribonucleoprotein A, putative	20405.6	4	26.286	1.61016
PF14_0013	PF14_0013	DNAJ protein, putative	57058.1	7	21.545	1.15443
PF14_0016	PF14_0016	early transcribed membrane protein 14.1, etramp14.1	11420.1	1	12.15	0.467799
PF14_0018	PF14_0018	Plasmodium exported protein (PHISTb), unknown function	55791.4	14	35.774	3.52035
PF14_0020	PF14_0020	choline kinase	52173.3	12	34.773	2.16228
PF14_0022	PF14_0022	exopolyphosphatase, putative	59270.8	5	12.651	0.449741
PF14_0025	PF14_0025	proteosome subunit, putative	78331.5	29	44.294	13.5265
PF14_0031a	PF14_0031a	conserved Plasmodium protein, unknown function	229389	4	2.506	0.0985411
PF14_0036	PF14_0036	phosphatase, putative	35196.7	12	40.604	10.6591
PF14_0038	PF14_0038	cytochrome c, putative	12885.6	1	8.696	0.29155
PF14_0046	PF14_0046	conserved Plasmodium protein, unknown function	34702.6	8	33.333	3.08424
PF14_0049	PF14_0049	Sybindin-like protein, putative	22764.9	2	12.5	0.778279
PF14_0053	PF14_0053	ribonucleotide reductase small subunit	40573.6	18	51.289	16.7828
PF14_0058	PF14_0058	conserved Plasmodium protein, unknown function	162316	1	0.808	0.0295756
PF14_0059	PF14_0059	conserved Plasmodium protein, unknown function	338172	20	8.121	0.396135
PF14_0060	PF14_0060	glycerophodiester phosphodiesterase, putative	56281.2	29	74.105	17.8739
PF14_0061	PF14_0061	PPR repeat protein	71483.2	1	1.974	0.0592537
PF14_0063	PF14_0063	ATP-dependent CLP protease, putative	155926	3	3.281	0.0926009
PF14_0064	PF14_0064	phosphatase, putative	21760	6	37.629	4.3367
PF14_0065	PF14_0065	conserved Plasmodium membrane protein, unknown function	32866.2	4	15.845	1.84804
PF14_0068	PF14_0068	fibrillarin, putative	34107.4	14	39.308	11.5893
PF14_0069	PF14_0069	conserved Plasmodium protein, unknown function	34390.1	4	15.225	0.492496
PF14_0072	PF14_0072	nucleolar preribosomal GTPase, putative	14225.1	4	32.8	1.78256
PF14_0075	PF14_0075	plasmepsin IV	51013.9	15	42.094	6.40568
PF14_0076	PF14_0076	plasmepsin I	51428.2	17	44.248	12.6887
PF14_0077	PF14_0077	plasmepsin II	51447.9	15	45.254	17.7382
PF14_0078	PF14_0078	HAP protein	51660.5	19	50.333	11.798
PF14_0083	PF14_0083	40S ribosomal protein S8e, putative	25035.4	8	49.083	20.5443
PF14_0084;PFC0770c	PF14_0084	conserved Plasmodium protein, unknown function	851346	3	0.432	0.0183445
PF14_0090	PF14_0090	DNA-damage inducible protein, putative	43811.4	11	26.44	7.65964
PF14_0092	PF14_0092	conserved Plasmodium membrane protein, unknown function	30518.6	7	28.626	9
PF14_0094	PF14_0094	conserved Plasmodium protein, unknown function	92690.9	10	15.625	0.778279
PF14_0096	PF14_0096	RNA binding protein, putative	59237.1	18	38.521	8.18254
PF14_0098	PF14_0098	Tetratricopeptide repeat family protein, putative	34930.4	10	36.986	2.16228
PF14_0100	PF14_0100	cytidine triphosphate synthetase	98455.1	21	28.322	1.75423
PF14_0101	PF14_0101	conserved Plasmodium protein, unknown function	526401	4	0.999	0.0415955
PF14_0102	PF14_0102	rhoptry-associated protein 1, RAP1	89996.3	47	53.197	190.694
PF14_0104	PF14_0104	eukaryotic translation initiation factor 2 gamma subunit, putative	51212.1	25	65.591	29.3027
PF14_0105	PF14_0105	conserved Plasmodium protein, unknown function	39806.1	20	55.689	24.1189
PF14_0106	PF14_0106	ankyrin-repeat protein, putative	19501.1	3	16.86	0.778279
PF14_0111	PF14_0111	conserved Plasmodium protein, unknown function	67306.3	3	7.042	0.211528
PF14_0119	PF14_0119	p1/s1 nuclease, putative	37779.3	2	6.875	0.29155
PF14_0120	PF14_0120	conserved Plasmodium protein, unknown function	112703	9	13.598	0.612676
PF14_0122	PF14_0122	nuclear transport factor 2, putative	14428.2	7	69.6	73.9894
PF14_0124	PF14_0124	actin II	42578.1	14	53.191	5.57933
PF14_0125	PF14_0125	deoxyhypusine synthase	57206	9	23.185	1.27585
PF14_0127	PF14_0127	N-myristoyltransferase	47939.6	14	43.171	3.36516
PF14_0128	PF14_0128	ubiquitin conjugating enzyme, putative	34395.8	3	12.04	0.701254
PF14_0133	PF14_0133	SufC ATPase, putative	40247	1	3.458	0.115884
PF14_0137	PF14_0137	DNAJ protein, putative	45210.1	4	10.236	0.584893
PF14_0138	PF14_0138	conserved protein, unknown function	29469	8	35.573	7.25404
PF14_0141	PF14_0141	60S ribosomal protein L10, putative	25200.2	9	44.292	5.30957
PF14_0142;IPI00027423.3	PF14_0142	serine/threonine protein phosphatase	34881.6	18	74.013	43.3669
PF14_0143	PF14_0143	Atypical protein kinase, ABC-1 family, putative	326241	11	4.85	0.190864
PF14_0144	PF14_0144	RNA guanylyltransferase	61116.2	1	3.077	0.0826367
PF14_0146	PF14_0146	ribonucleoprotein, putative	22317.6	7	37.811	2.83119
PF14_0148	PF14_0148	uracil-DNA glycosylase, putative	37436.7	12	33.54	4.17947
PF14_0151	PF14_0151	RNA-binding protein Nova-1, putative	37480.7	10	38.279	2.00788
PF14_0152	PF14_0152	conserved Plasmodium protein, unknown function	178392	3	3.867	0.0901845
PF14_0159	PF14_0159	Root hair defective 3 GTP-binding protein (RHD3) homolog, putative	110540	32	42.583	2.80755
PF14_0164	PF14_0164	NADP-specific glutamate dehydrogenase	52512.6	29	73.83	41.9866
PF14_0167	PF14_0167	prefoldin subunit 2, putative	16642.5	5	37.415	3.64159
PF14_0170	PF14_0170	NOT family protein, putative	519499	8	2.082	0.0853144
PF14_0171	PF14_0171	conserved Plasmodium protein, unknown function	132633	2	1.868	0.0784174
PF14_0174	PF14_0174	pseudouridine synthase, putative	52908.4	10	24.678	1.20673
PF14_0176	PF14_0176	conserved Plasmodium protein, unknown function	26725.5	2	8.225	0.389495
PF14_0177	PF14_0177	DNA replication licensing factor MCM2	111427	25	30.484	2.04322
PF14_0178	PF14_0178	Ubiquitin fusion degradation protein UFD1, putative	32457.5	3	14.184	0.701254
PF14_0184	PF14_0184	conserved Plasmodium protein, unknown function	136856	2	1.63	0.0680004
PF14_0186	PF14_0186	conserved Plasmodium protein, unknown function	80188.8	18	31.893	3.84969
PF14_0187	PF14_0187	glutathione S-transferase	24773.5	4	23.697	1.89427
PF14_0191	PF14_0191	conserved Plasmodium protein, unknown function	59656	11	30.845	4.3367
PF14_0192	PF14_0192	glutathione reductase	56456.7	30	68	44.0657
PF14_0196	PF14_0196	Tetratricopeptide repeat family protein, putative	147931	16	15.502	0.613586
PF14_0198	PF14_0198	glycine-tRNA ligase, putative	104240	37	42.745	6.07946
PF14_0200	PF14_0200	pantothenate kinase, putative	59878.1	12	27.938	1.47708
PF14_0201	PF14_0201	surface protein, Pf113	112505	36	34.881	7.34773
PF14_0204	PF14_0204	conserved Plasmodium protein, unknown function	150619	7	7.662	0.247069
PF14_0205	PF14_0205	40S ribosomal protein S25, putative	11656.5	11	63.81	680.292
PF14_0211	PF14_0211	Ctr copper transporter domain containing protein, putative	18739.2	1	5.625	0.467799
PF14_0213	PF14_0213	conserved Plasmodium protein, unknown function	38140.5	5	15.113	0.832981
PF14_0213a	PF14_0213a	DNAJ protein, putative	42564.4	2	4.802	0.221677
PF14_0214	PF14_0214	conserved Plasmodium protein, unknown function	195241	1	0.859	0.0265111
PF14_0215	PF14_0215	conserved Plasmodium membrane protein, unknown function	59746.4	2	3.922	0.185971
PF14_0216	PF14_0216	conserved Plasmodium protein, unknown function	75192.6	2	4.056	0.128838
PF14_0217	PF14_0217	conserved Plasmodium protein, unknown function	140430	4	3.613	0.253254
PF14_0218	PF14_0218	actin-related protein homolog, arp4 homolog	60618.9	3	5.556	0.279802
PF14_0224	PF14_0224	serine/threonine protein phosphatase	112513	17	21.585	1.01876
PF14_0228	PF14_0228	conserved Plasmodium protein, unknown function	183463	11	7.895	0.443512
PF14_0230	PF14_0230	60S ribosomal protein L5, putative	33977.1	19	58.844	45.4159
PF14_0231	PF14_0231	60S ribosomal protein L7-3, putative	32660.6	17	42.403	82.7678
PF14_0232	PF14_0232	conserved Plasmodium protein, unknown function	48228.6	8	24.138	0.978319
PF14_0233	PF14_0233	conserved Plasmodium protein, unknown function	36546.1	2	12.052	0.274275
PF14_0237	PF14_0237	conserved Plasmodium protein, unknown function	42796.9	2	5.85	0.221677
PF14_0239	PF14_0239	conserved Plasmodium protein, unknown function	43133.3	11	34.511	3.15956
PF14_0240	PF14_0240	60S ribosomal protein L21e, putative	18783.1	12	52.795	45.4159
PF14_0241	PF14_0241	basic transcription factor 3b, putative	19381.2	7	41.52	3.32876
PF14_0242	PF14_0242	arginine-N-methyltransferase, putative	47415.8	13	37.406	3.06159
PF14_0246	PF14_0246	phosphoenolpyruvate carboxylase, putative	133875	36	39.373	2.77976
PF14_0250	PF14_0250	Lipase, putative	155572	1	0.985	0.0372251
PF14_0252	PF14_0252	conserved Plasmodium protein, unknown function	175651	13	9.614	0.384536
PF14_0254	PF14_0254	DNA mismatch repair protein Msh2p, putative	94677.6	14	18.249	0.930698
PF14_0255	PF14_0255	CorA-like Mg2+ transporter protein, putative	56646	1	2.72	0.0926009
PF14_0257	PF14_0257	conserved protein, unknown function	32985.9	15	48.399	241.446
PF14_0261	PF14_0261	proliferation-associated protein 2g4, putative	42614.2	22	53.581	21.2754
PF14_0267	PF14_0267	transcription initiation TFIID-like, putative	41951.4	7	22.343	0.957342
PF14_0275	PF14_0275	conserved Plasmodium protein, unknown function	26147.6	3	17.352	0.584893
PF14_0277	PF14_0277	coatamer protein, beta subunit, putative	159871	38	30.73	3.64159
PF14_0280	PF14_0280	phosphotyrosyl phosphatase activator, putative	37418	10	34.796	1.72134
PF14_0281	PF14_0281	plasmepsin IX	74135.8	4	7.974	0.26638
PF14_0282	PF14_0282	conserved protein, unknown function	306617	2	0.828	0.0332
PF14_0286	PF14_0286	glutamate dehydrogenase, putative	57306.4	2	5.882	0.160155
PF14_0288	PF14_0288	cytochrome c oxidase subunit II precursor, putative	19773.1	3	23.837	0.778279
PF14_0295	PF14_0295	ATP-specific succinyl-CoA synthetase beta subunit, putative	52136.8	13	40.909	1.58086
PF14_0296	PF14_0296	60S ribosomal protein L14, putative	19284.9	9	44.242	34.9381
PF14_0301	PF14_0301	conserved protein, unknown function	33245.8	16	59.862	51.75
PF14_0309	PF14_0309	protein-L-isoaspartate O-methyltransferase beta-aspartate methyltransferase, putative	27421.5	7	27.917	1.92864
PF14_0310	PF14_0310	conserved Plasmodium protein, unknown function	85654.6	4	7.913	0.28265
PF14_0311	PF14_0311	SF-assemblin, putative	31228.8	6	27.509	1.06914
PF14_0314	PF14_0314	chromatin assembly factor 1 P55 subunit, putative	50142.7	5	11.449	0.832981
PF14_0315	PF14_0315	conserved Plasmodium membrane protein, unknown function	682022	4	0.799	0.0318236
PF14_0316	PF14_0316	DNA topoisomerase II, putative	169122	30	22.418	1.49799
PF14_0321	PF14_0321	ABC transporter, putative	30179.6	2	8.171	0.389495
PF14_0322	PF14_0322	queuine tRNA-ribosyltransferase, putative	47798.4	4	12.285	0.492496
PF14_0323	PF14_0323	calmodulin	16920.1	8	53.02	11.9155
PF14_0324	PF14_0324	Hsp70/Hsp90 organizing protein, putative	66015.4	42	67.908	23.041
PF14_0325	PF14_0325	conserved Plasmodium membrane protein, unknown function	33697.5	3	12.281	0.43845
PF14_0327	PF14_0327	methionine aminopeptidase, type II, putative	71698.9	10	20.223	1.02095
PF14_0328	PF14_0328	mitochondrial import inner membrane translocase subunit Tim17, putative	17897	2	14.198	0.930698
PF14_0329	PF14_0329	conserved protein, unknown function	28854	5	19.048	3.64159
PF14_0332	PF14_0332	conserved Plasmodium protein, unknown function	43398.4	3	8.914	0.389495
PF14_0335	PF14_0335	conserved protein, unknown function	21820.4	4	23.158	2.16228
PF14_0336	PF14_0336	conserved Plasmodium protein, unknown function	30460.7	3	10.236	0.701254
PF14_0337	PF14_0337	conserved Plasmodium protein, unknown function	210581	10	7.718	0.21957
PF14_0341	PF14_0341	glucose-6-phosphate isomerase	67325.1	36	74.439	66.3863
PF14_0343	PF14_0343	conserved Plasmodium protein, unknown function	270309	6	3.129	0.120201
PF14_0344	PF14_0344	conserved Plasmodium protein, unknown function	112340	24	32.125	5.1268
PF14_0346	PF14_0346	cGMP-dependent protein kinase	97632	27	40.094	2.87468
PF14_0348	PF14_0348	ATP-dependent Clp protease proteolytic subunit, putative	28306.9	3	15.574	0.637894
PF14_0350	PF14_0350	N-acetyltransferase, putative	64148.9	11	24.449	1.25393
PF14_0352	PF14_0352	ribonucleoside-diphosphate reductase, large subunit	96842	40	56.434	12.1826
PF14_0353	PF14_0353	conserved Plasmodium protein, unknown function	25470.9	2	11.792	0.389495
PF14_0354	PF14_0354	pantothenate kinase, putative	90983.6	9	13.316	0.584893
PF14_0357	PF14_0357	succinyl CoA ligase, putative	111208	5	6.372	0.21957
PF14_0358	PF14_0358	41-2 protein antigen precursor	21497.9	2	11.413	0.668101
PF14_0359	PF14_0359	HSP40, subfamily A, putative	48438.4	32	70.047	255.502
PF14_0360	PF14_0360	eIF2A	76785.1	19	32.678	2.66524
PF14_0361	PF14_0361	Sec62, putative	43908.3	15	42.44	22.1013
PF14_0364	PF14_0364	cleavage and polyadenylation specificity factor protein, putative	101120	2	2.626	0.118872
PF14_0365	PF14_0365	conserved Plasmodium protein, unknown function	33128	2	8.303	0.333521
PF14_0366	PF14_0366	small subunit DNA primase	53455.1	15	39.159	1.78256
PF14_0368	PF14_0368	thioredoxin peroxidase 1	21793.3	14	82.564	40.2463
PF14_0369	PF14_0369	copper transporter putative	27132.7	3	10.213	0.778279
PF14_0373	PF14_0373	ubiquinol-cytochrome C reductase iron-sulfur subunit, putative	40955.3	4	10.141	0.519911
PF14_0375	PF14_0375	conserved Plasmodium protein, unknown function	22544.9	2	15.556	0.519911
PF14_0376	PF14_0376	leucine carboxyl methyltransferase, putative	39110.7	7	23.242	2.38386
PF14_0377	PF14_0377	vesicle-associated membrane protein, putative	27669.4	10	50.207	4.275
PF14_0378	PF14_0378	triosephosphate isomerase	27917.3	17	73.387	134.936
PF14_0380	PF14_0380	conserved Plasmodium protein, unknown function	118429	1	1.381	0.0452755
PF14_0390	PF14_0390	conserved Plasmodium protein, unknown function	26291	3	20.264	5.30957
PF14_0391	PF14_0391	60S ribosomal protein L1, putative	24789.8	18	65.438	70.9686
PF14_0393	PF14_0393	structure specific recognition protein	58750.3	29	59.684	10.4062
PF14_0397	PF14_0397	SNF7 family protein, putative	26740.9	2	10.48	0.467799
PF14_0401	PF14_0401	tRNA binding protein, putative	46412.1	28	63.682	17.8739
PF14_0403	PF14_0403	protein prenyltransferase alpha subunit, putative	87427.5	5	8.149	0.253254
PF14_0407	PF14_0407	guanine nucleotide exchange factor, putative	404330	8	3.073	0.10839
PF14_0412	PF14_0412	conserved Plasmodium protein, unknown function	95764.3	7	10.379	0.363375
PF14_0417	PF14_0417	HSP90	106932	15	19.957	0.832981
PF14_0421	PF14_0421	apicoplast 1-acyl-sn-glycerol-3-phosphate acyltransferase, putative	33724.7	5	26.712	3.92388
PF14_0422	PF14_0422	conserved Plasmodium protein, unknown function	61255	1	2.584	0.0624678
PF14_0425	PF14_0425	fructose-bisphosphate aldolase	40079.9	29	80.759	999
PF14_0427	PF14_0427	conserved Plasmodium protein, unknown function	47969.4	4	11.084	0.44544
PF14_0428	PF14_0428	histidine --tRNA ligase, putative	133583	41	37.721	3.38506
PF14_0434	PF14_0434	conserved Plasmodium protein, unknown function	41908.7	8	26.496	1.21898
PF14_0437	PF14_0437	helicase, putative	59998.2	19	44.402	4.43618
PF14_0439	PF14_0439	M17 leucyl aminopeptidase	67777.7	26	50.909	32.7115
PF14_0442	PF14_0442	conserved Plasmodium protein, unknown function	346706	6	2.266	0.106688
PF14_0443	PF14_0443	centrin-2	19298.5	9	58.333	11.3285
PF14_0444	PF14_0444	conserved Plasmodium protein, unknown function	42604.1	15	56.863	9
PF14_0447	PF14_0447	glutaminyl-peptide cyclotransferase, putative	44670.8	6	19.06	1.33572
PF14_0448	PF14_0448	40S ribosomal protein S2, putative	29938.8	15	58.456	28.5521
PF14_0450	PF14_0450	conserved Plasmodium protein, unknown function	62417.7	2	3.781	0.245197
PF14_0453	PF14_0453	conserved Plasmodium protein, unknown function	40668.6	6	20.468	0.823348
PF14_0454	PF14_0454	conserved Plasmodium protein, unknown function	237903	1	0.554	0.0195379
PF14_0455	PF14_0455	multidrug resistance protein 2 (heavy metal transport family)	118937	21	24.219	1.35983
PF14_0456	PF14_0456	conserved Plasmodium protein, unknown function	149224	6	5.333	0.208347
PF14_0464	PF14_0464	SNARE protein, putative	29935.8	4	18.182	0.930698
PF14_0468	PF14_0468	conserved Plasmodium protein, unknown function	121036	1	1.166	0.0329624
PF14_0471	PF14_0471	transcription factor with AP2 domain(s), putative	84380.9	3	3.916	0.218188
PF14_0472	PF14_0472	conserved Plasmodium protein, unknown function	60588.4	1	2.976	0.0926009
PF14_0473	PF14_0473	Rrp6 homologue, putative	135543	1	0.968	0.0339338
PF14_0474	PF14_0474	conserved Plasmodium protein, unknown function	20645	1	9.04	0.178769
PF14_0476	PF14_0476	serine/threonine protein kinase, putative	43748.2	3	8.245	0.29155
PF14_0477	PF14_0477	signal recognition particle SRP54, putative	55943.1	13	31.8	3.12463
PF14_0479	PF14_0479	conserved Plasmodium protein, unknown function	220259	3	1.464	0.0648115
PF14_0486	PF14_0486	elongation factor 2	93462.4	55	79.447	228.986
PF14_0490	PF14_0490	conserved Plasmodium protein, unknown function	17246.7	2	14.966	0.519911
PF14_0492	PF14_0492	protein phosphatase 2b regulatory subunit, putative	20066	4	23.729	1.03092
PF14_0493	PF14_0493	sortilin, putative	102205	22	31.508	3.19008
PF14_0495;PF08_0130	PF14_0495	rhoptry neck protein 2	249331	44	23.344	2.09169
PF14_0497	PF14_0497	aminomethyltransferase, putative	62312.6	2	5.153	0.136464
PF14_0500	PF14_0500	SNARE protein, putative	24684.7	6	39.336	2.83119
PF14_0506	PF14_0506	conserved Plasmodium protein, unknown function	178230	2	1.204	0.0525003
PF14_0510	PF14_0510	p23 co-chaperone, putative	30471.9	11	34.545	23712.7
PF14_0511	PF14_0511	glucose-6-phosphatedehydrogenase-6-phosphogluconolactonase	106919	28	35.275	2.35982
PF14_0517	PF14_0517	peptidase, putative	88447.1	50	66.099	89.8518
PF14_0520	PF14_0520	6-phosphogluconate dehydrogenase, decarboxylating, putative	52959.9	27	72.65	21.1222
PF14_0526	PF14_0526	conserved Plasmodium protein, unknown function	23875.8	7	40.686	2.16228
PF14_0527	PF14_0527	conserved Plasmodium protein, unknown function	69484.3	13	32.951	4.92553
PF14_0528	PF14_0528	hemolysin, putative	33049.7	2	6.738	0.389495
PF14_0529	PF14_0529	gamma-adaptin, putative	124164	18	21.092	1.30181
PF14_0538	PF14_0538	conserved Plasmodium protein, unknown function	283025	8	3.137	0.160155
PF14_0540	PF14_0540	conserved Plasmodium protein, unknown function	77759.6	18	34.357	3.84969
PF14_0541	PF14_0541	V-type H(+)-translocating pyrophosphatase, putative	76367.1	19	26.639	8.15247
PF14_0543	PF14_0543	signal peptide peptidase	47547.2	5	10.194	1.15443
PF14_0545	PF14_0545	thioredoxin, putative	11708.8	7	50.962	629.957
PF14_0546	PF14_0546	conserved Plasmodium protein, unknown function	75938.2	33	57.433	30.6228
PF14_0548	PF14_0548	ATPase, putative	48228.4	5	15.99	0.557068
PF14_0553	PF14_0553	cysteine proteinase falcipain-1	66872	3	5.975	0.232847
PF14_0554	PF14_0554	conserved Plasmodium protein, unknown function	6891.67	2	18.966	3.64159
PF14_0556	PF14_0556	conserved Plasmodium protein, unknown function	183428	1	1.113	0.023774
PF14_0557	PF14_0557	conserved Plasmodium protein, unknown function	37488.1	11	34.494	4.45559
PF14_0560	PF14_0560	conserved Plasmodium protein, unknown function	42041.9	3	9.915	0.519911
PF14_0563	PF14_0563	DEAD box helicase, putative	84261.7	21	31.039	3.27007
PF14_0567	PF14_0567	conserved Plasmodium protein, unknown function	40042.9	21	62.647	22.1013
PF14_0569	PF14_0569	conserved Plasmodium protein, unknown function	93535	10	14.732	0.730196
PF14_0571	PF14_0571	conserved Plasmodium membrane protein, unknown function	27877.5	1	7.407	0.389495
PF14_0574	PF14_0574	conserved Plasmodium protein, unknown function	37655.3	2	7.692	0.389495
PF14_0576	PF14_0576	ubiquitin carboxyl-terminal hydrolase, putative	26882.4	2	15.948	0.584893
PF14_0578	PF14_0578	conserved Plasmodium protein, unknown function	17106.5	7	64.189	16.7828
PF14_0579	PF14_0579	60S ribosomal protein L27, putative	16734.5	13	56.849	236.137
PF14_0585	PF14_0585	40S ribosomal protein S28e, putative	7489.16	3	46.269	20.5443
PF14_0586	PF14_0586	conserved Plasmodium protein, unknown function	36937.4	16	55.28	9
PF14_0589	PF14_0589	valine-tRNA ligase, putative	127989	33	34.404	3.06794
PF14_0591	PF14_0591	conserved Plasmodium protein, unknown function	161095	2	1.499	0.054359
PF14_0593	PF14_0593	conserved Plasmodium protein, unknown function	161117	33	30.582	2.7106
PF14_0597	PF14_0597	cytochrome c1 precursor, putative	46156.8	2	5.076	0.311134
PF14_0598	PF14_0598	glyceraldehyde-3-phosphate dehydrogenase	36611.9	34	86.35	26826
PF14_0601	PF14_0601	replication factor C3	39207.1	11	37.209	2.51119
PF14_0602	PF14_0602	DNA polymerase alpha subunit, putative	63995.8	17	43.228	2.85662
PF14_0604	PF14_0604	conserved Plasmodium protein, unknown function	30327.4	8	37.984	3.43669
PF14_0607	PF14_0607	conserved Plasmodium membrane protein, unknown function	127056	14	13.539	0.760411
PF14_0614	PF14_0614	phosphatase, putative	170374	43	33.703	3.00196
PF14_0615	PF14_0615	ATP synthase (C/AC39) subunit, putative	44503.2	22	57.853	21.2754
PF14_0616	PF14_0616	ATP-dependent protease la, putative	79764.5	6	11.473	0.400688
PF14_0617	PF14_0617	conserved Plasmodium protein, unknown function	33232	3	11.151	0.584893
PF14_0618	PF14_0618	conserved Plasmodium protein, unknown function	104830	1	2.191	0.0404983
PF14_0627	PF14_0627	40S ribosomal protein S3, putative	24652.4	19	68.326	183.785
PF14_0630	PF14_0630	protein serine/threonine phosphatase	100712	8	9.786	0.435036
PF14_0632	PF14_0632	26S proteasome subunit, putative	132683	47	42.577	11.5893
PF14_0633	PF14_0633	transcription factor with AP2 domain(s), putative	92036.1	4	6.888	0.433013
PF14_0635	PF14_0635	RNA binding protein, putative	20397.7	2	16.76	0.519911
PF14_0636	PF14_0636	conserved Plasmodium protein, unknown function	105382	8	9.091	0.415609
PF14_0637	PF14_0637	rhoptry protein, putative	169238	13	11.441	0.394583
PF14_0647	PF14_0647	conserved Plasmodium protein, unknown function	195934	2	1.329	0.0461834
PF14_0649	PF14_0649	conserved Plasmodium protein, unknown function	295648	39	19.664	1.24905
PF14_0652	PF14_0652	conserved Plasmodium protein, unknown function	99666.3	4	5.336	0.221677
PF14_0655	PF14_0655	helicase 45	45281.4	35	87.437	2992.58
PF14_0656	PF14_0656	U2 snRNP auxiliary factor, putative	97368.8	2	2.521	0.107757
PF14_0657	PF14_0657	conserved Plasmodium protein, unknown function	97284.1	21	29.889	1.33572
PF14_0660	PF14_0660	protein phosphatase, putative	42298.3	7	22.346	2.16228
PF14_0665	PF14_0665	conserved Plasmodium protein, unknown function	24552.2	2	11.22	0.389495
PF14_0666	PF14_0666	conserved Plasmodium protein, unknown function	25152.3	2	10.233	0.467799
PF14_0674	PF14_0674	conserved Plasmodium protein, unknown function	68624.1	4	7.069	0.321941
PF14_0676	PF14_0676	20S proteasome beta 4 subunit, putative	22847.5	18	84.615	24.8086
PF14_0678	PF14_0678	exported protein 2	33390.8	15	39.721	82.7678
PF14_0679	PF14_0679	inorganic anion exchanger, inorganic anion antiporter	75418.4	5	9.187	0.433013
PF14_0681	PF14_0681	diacylglycerol kinase, putative	57606	6	12.625	0.610262
PF14_0688	PF14_0688	Pre-mRNA-splicing factor ISY1 homolog, putative	23984.8	1	6.468	0.389495
PF14_0690	PF14_0690	histone deacetylase, putative	268804	4	1.777	0.0907767
PF14_0694	PF14_0694	protein disulfide isomerase	66476	10	22.242	0.968419
PF14_0697	PF14_0697	dihydroorotase, putative	41691.2	10	36.592	2.3246
PF14_0699	PF14_0699	GTPase activator, putative	71520.6	8	15.709	0.678804
PF14_0700	PF14_0700	DNAJ protein, putative	52422.1	21	38.987	12.1826
PF14_0713	PF14_0713	conserved Plasmodium protein, unknown function	83697.7	4	4.85	0.274275
PF14_0714	PF14_0714	conserved Plasmodium membrane protein, unknown function	46159.2	6	14.467	1.51189
PF14_0716	PF14_0716	proteosome subunit alpha type 1, putative	28819.4	11	53.15	30.6228
PF14_0717	PF14_0717	conserved Plasmodium protein, unknown function	38545.6	7	32.317	1.23872
PF14_0724	PF14_0724	bromodomain protein, putative	85749.4	4	7.133	0.34596
PF14_0730	PF14_0730	Plasmodium exported protein (PHISTb), unknown function	61435.3	3	6.055	0.304321
PF14_0732	PF14_0732	Plasmodium exported protein (PHISTb), unknown function	68099.7	20	37.063	5.97831
PF14_0746	PF14_0746	Plasmodium exported protein (PHISTb), unknown function	60514.8	7	16.6	1.15443
PF14_0756	PF14_0756	probable protein, unknown function	46660.8	1	3.483	0.0964782
PF14_0758	PF14_0758	Plasmodium exported protein (hyp17), unknown function	143762	6	7.284	0.285556
PF14_0774	PF14_0774	mannose-1-phosphate guanyltransferase, putative	46675.3	8	22.549	1.15443
PF14_0775	PF14_0775	conserved Plasmodium protein, unknown function	20721.2	3	26.554	0.995262
PFA0125c	PFA0125c	erythrocyte binding antigen-181	181037	2	1.34	0.0481131
PFA0145c	PFA0145c	aspartyl-tRNA synthetase, putative	73402.8	28	50.958	10.7877
PFA0160c	PFA0160c	nucleoside transporter, putative	49977.1	4	9.447	0.968419
PFA0195w	PFA0195w	conserved Plasmodium protein, unknown function	67759.5	23	45.217	9.77105
PFA0205w	PFA0205w	conserved Plasmodium membrane protein, unknown function	92677.4	6	9.861	0.400688
PFA0210c	PFA0210c	conserved Plasmodium protein, unknown function	53592.8	14	34.12	5.52852
PFA0225w	PFA0225w	LytB protein	62430.5	4	10.841	0.333521
PFA0230c	PFA0230c	conserved Plasmodium protein, unknown function	30543.7	5	20	1.15443
PFA0245w	PFA0245w	transporter, putative	65382.9	3	3.986	0.350314
PFA0255c	PFA0255c	conserved Plasmodium protein, unknown function	67113.9	19	39.085	3.02394
PFA0260c	PFA0260c	adenylate cyclase-associated protein, putative	18516.3	5	30.864	4.62341
PFA0265c	PFA0265c	conserved Plasmodium protein, unknown function	16844.8	2	17.857	1.37137
PFA0285c	PFA0285c	conserved Plasmodium protein, unknown function	99248	4	7.091	0.189794
PFA0300c	PFA0300c	v-type ATPase, subunit C, putative	45231.2	16	45.431	4.99484
PFA0305c	PFA0305c	conserved Plasmodium protein, unknown function	25954.4	2	10.233	0.333521
PFA0310c	PFA0310c	calcium-transporting ATPase, putative	139326	20	22.313	1.38259
PFA0335w	PFA0335w	Rab5c, GTPase	24313.3	9	49.533	6.01704
PFA0345w	PFA0345w	centrin-1	19586.8	9	69.643	20.5443
PFA0370w	PFA0370w	conserved Plasmodium protein, unknown function	18750.7	2	13.072	0.668101
PFA0375c	PFA0375c	lipid/sterol:H+ symporter	170193	6	5.102	0.249609
PFA0400c	PFA0400c	beta3 proteasome subunit, putative	23065.5	7	40.686	11.3285
PFA0410w	PFA0410w	conserved Plasmodium protein, unknown function	254883	34	17.83	1.38534
PFA0420w	PFA0420w	conserved Plasmodium protein, unknown function	19722.9	2	17.877	9
PFA0430c	PFA0430c	conserved Plasmodium protein, unknown function	135537	15	15.625	0.829343
PFA0435w	PFA0435w	conserved Plasmodium protein, unknown function	42474.1	3	10	0.368875
PFA0440w	PFA0440w	photosensitized INA-labeled protein 1, PhIL1, putative	25461.2	6	31.25	5.57933
PFA0450c	PFA0450c	mRNA cleavage factor-like protein, putative	27301.4	4	27.586	0.930698
PFA0480w	PFA0480w	phenylalanyl-tRNA synthetase beta chain, putative	67677.6	21	38.261	6.0548
PFA0505c	PFA0505c	DNA-directed RNA polymerase 2, putative	29669	3	12.048	0.501311
PFA0510w	PFA0510w	bromodomain protein, putative	268042	2	1.05	0.0401453
PFA0515w	PFA0515w	phosphatidylinositol-4-phosphate-5-kinase	199922	3	2.515	0.0715193
PFA0520c	PFA0520c	chromatin assembly factor 1 protein WD40 domain, putative	50701.1	11	32.735	6.07946
PFA0525w	PFA0525w	transcription initiation factor TFIIB, putative	41975.9	7	21.526	1.01534
PFA0555c	PFA0555c	UMP-CMP kinase, putative	44216.2	11	36.119	4.48442
PFA0580c	PFA0580c	TatD-like deoxyribonuclease, putative	51336.6	9	23.733	0.910953
PFA0620c	PFA0620c	glutamic acid-rich protein (garp)	79747	4	7.132	0.930698
PFA0630c	PFA0630c	Plasmodium exported protein, unknown function	70068.3	7	11.824	0.84785
PFA0670c	PFA0670c	Plasmodium exported protein (hyp8), unknown function	28215.6	7	27.572	7.57696
PFA0675w	PFA0675w	RESA-like protein with DnaJ domain, putative	170878	16	16.405	0.727826
PFB0105c	PFB0105c	Plasmodium exported protein (PHISTc), unknown function	35303.5	5	15.894	0.832981
PFB0106c	PFB0106c	Plasmodium exported protein, unknown function	33720.4	7	24.828	2.41455
PFB0115w	PFB0115w	conserved Plasmodium protein, unknown function	141763	34	31.292	5.35739
PFB0120w	PFB0120w	early transcribed membrane protein 2, ETRAMP2	11509.3	1	11.321	0.778279
PFB0190c	PFB0190c	conserved Plasmodium protein, unknown function	271320	15	7.93	0.289122
PFB0194w	PFB0194w	conserved Plasmodium protein, unknown function	33393.2	11	36.232	12.895
PFB0200c	PFB0200c	aminotransferase, classes I and II, putative	46975.2	17	48.148	4.50479
PFB0210c	PFB0210c	hexose transporter, PfHT1	56379.9	7	12.5	1.4041
PFB0220w	PFB0220w	ubiE/COQ5 methyltransferase family, putative	41142.9	4	17.232	0.550516
PFB0240w	PFB0240w	conserved Plasmodium protein, unknown function	54316.4	5	11.816	0.584893
PFB0245c	PFB0245c	DNA-directed RNA polymerase II 16 kDa subunit, putative	15103.9	2	20.455	0.995262
PFB0250w	PFB0250w	conserved Plasmodium protein, unknown function	76401.3	4	6.614	0.29155
PFB0260w	PFB0260w	proteasome 26S regulatory subunit, putative	108289	44	60.455	9.85711
PFB0280w	PFB0280w	EPSP-SK, putative	302315	5	2.048	0.0776247
PFB0295w	PFB0295w	adenylosuccinate lyase	55141	17	43.949	4.87802
PFB0300c	PFB0300c	merozoite surface protein 2 precursor	27940.2	5	30.147	3.92388
PFB0305c-a	PFB0305c-a	merozoite surface protein 5	30954.7	1	6.25	0.136464
PFB0330c	PFB0330c	serine repeat antigen 7 (SERA-7)	109569	24	29.915	2.16228
PFB0335c	PFB0335c	serine repeat antigen 6 (SERA-6)	118761	70	64.694	49.4807
PFB0340c	PFB0340c	serine repeat antigen 5 (SERA-5)	111698	76	65.196	999
PFB0345c;PFB0360c	PFB0345c	serine repeat antigen 4 (SERA-4)	108612	49	57.277	13.4122
PFB0350c	PFB0350c	serine repeat antigen 3 (SERA-3)	105356	31	40.645	3.58448
PFB0355c	PFB0355c	serine repeat antigen 2 (SERA-2)	124817	17	20.271	0.930698
PFB0360c	PFB0360c	serine repeat antigen 1 (SERA-1)	115423	4	4.225	0.160155
PFB0370c	PFB0370c	RNA binding protein, putative	36052.3	1	3.333	0.128838
PFB0395w	PFB0395w	conserved Plasmodium protein, unknown function	28145.5	7	38.298	3.12463
PFB0410c	PFB0410c	phospholipase A2, putative	78256.1	3	5.007	0.142069
PFB0415c	PFB0415c	3' exoribonuclease, putative	31229	3	12.364	0.467799
PFB0420w	PFB0420w	2C-methyl-D-erythritol 2,4-cyclodiphosphate synthase	27143.7	1	6.667	0.211528
PFB0423c	PFB0423c	conserved protein, unknown function	54432.7	19	40.889	3.86968
PFB0445c	PFB0445c	DEAD box helicase, UAP56	52190.6	24	61.926	74.8578
PFB0450w	PFB0450w	sec61 gamma subunit, putative	9279.8	2	51.852	3.64159
PFB0455w	PFB0455w	60S ribosomal protein L37ae, putative	10791.9	4	42.708	30.6228
PFB0460c	PFB0460c	conserved Plasmodium protein, unknown function	307952	3	1.205	0.0509516
PFB0480w	PFB0480w	Qa-SNARE protein	37103.8	6	18.471	1.6827
PFB0490c	PFB0490c	conserved Plasmodium protein, unknown function	32521.7	4	14.789	1.61016
PFB0500c	PFB0500c	Rab5a, GTPase	26654.5	8	39.149	2.72759
PFB0525w	PFB0525w	asparagine-tRNA ligase, putative	70453.4	28	47.705	21.0673
PFB0550w	PFB0550w	peptide chain release factor subunit 1, putative	48034.1	17	49.649	5.42233
PFB0555c	PFB0555c	conserved Plasmodium membrane protein, unknown function	493899	2	0.538	0.0199613
PFB0560w	PFB0560w	conserved Plasmodium protein, unknown function	477552	5	1.203	0.0544876
PFB0585w	PFB0585w	Leu/Phe-tRNA protein transferase, putative	42911.6	15	50.959	3.36516
PFB0595w	PFB0595w	heat shock 40 kDa protein, putative	37332.9	14	42.988	16.7828
PFB0610c	PFB0610c	conserved Plasmodium protein, unknown function	55190	4	9.348	0.29155
PFB0620w	PFB0620w	conserved Plasmodium protein, unknown function	17796.3	2	18.831	0.584893
PFB0630c	PFB0630c	conserved Plasmodium protein, unknown function	139304	2	1.801	0.0734189
PFB0635w	PFB0635w	T-complex protein 1, putative	60919.7	31	68.819	12.7686
PFB0640c	PFB0640c	sec31p putative	166604	28	26.173	2.52269
PFB0670c	PFB0670c	conserved Plasmodium protein, unknown function	35676.4	11	34.551	1.87298
PFB0680w	PFB0680w	rhoptry neck protein 6	112132	20	26.632	2.08884
PFB0685c	PFB0685c	acyl-CoA synthetase, PfACS9	102083	8	10.282	0.619207
PFB0715w	PFB0715w	DNA-directed RNA polymerase II second largest subunit, putative	151627	31	28.806	1.7922
PFB0750w	PFB0750w	vacuolar protein-sorting protein VPS45, putative	86201.9	8	11.911	0.601568
PFB0760w	PFB0760w	MtN3-like protein	77546.1	2	3.353	0.221677
PFB0795w	PFB0795w	ATP synthase F1, alpha subunit, putative	61731.5	8	16.697	0.692667
PFB0815w	PFB0815w	Calcium-dependent protein kinase 1	60760.9	21	40.076	3.18429
PFB0830w	PFB0830w	40S ribosomal protein S26e, putative	12500.6	3	26.168	2.98107
PFB0835c	PFB0835c	conserved Plasmodium protein, unknown function	60558.6	20	34.682	16.378
PFB0840w	PFB0840w	replication factor C, subunit 2	37898.7	16	55.758	7.96151
PFB0865w	PFB0865w	small nuclear ribonucleoprotein, putative	11706.4	5	45.545	4.17947
PFB0875c	PFB0875c	chromatin-binding protein, putative	57491	1	3.32	0.089023
PFB0888w-b	PFB0888w-b	ribosome associated membrane protein RAMP4, putative	11568.6	3	19.802	9
PFB0895c	PFB0895c	replication factor C subunit 1, putative	104120	16	22.345	0.95393
PFB0900c	PFB0900c	Plasmodium exported protein (PHISTc), unknown function	35311.4	2	7.458	0.29155
PFB0915w	PFB0915w	liver stage antigen 3	175553	40	31.322	5.81292
PFB0920w	PFB0920w	DNAJ protein, putative	117215	4	5.517	0.168952
PFB0930w	PFB0930w	Plasmodium exported protein (hyp9), unknown function	25864.5	4	24.444	1.15443
PFB0935w	PFB0935w	cytoadherence linked asexual protein 2	171051	11	7.847	0.474142
PFB0953w	PFB0953w	Plasmodium exported protein (hyp15), unknown function	24604.8	4	18.447	0.84785
PFC0070c	PFC0070c	Plasmodium exported protein, unknown function	29619.2	5	18.93	1.89427
PFC0080c	PFC0080c	Plasmodium exported protein (hyp1), unknown function	87453.9	1	1.913	0.0563541
PFC0085c	PFC0085c	Plasmodium exported protein, unknown function	37366	5	17.981	0.968419
PFC0100c	PFC0100c	regulatory protein, putative	69529.1	2	5.167	0.140625
PFC0105w	PFC0105w	serine/threonine protein kinase, putative	157274	3	2.84	0.108603
PFC0110w	PFC0110w	Cytoadherence linked asexual protein 3.2	167382	11	12.641	0.436493
PFC0110w;PFC0120w	PFC0120w	Cytoadherence linked asexual protein 3.1	167134	90	59.633	93.786
PFC0130c	PFC0130c	conserved Plasmodium protein, unknown function	48050.4	2	7.637	0.221677
PFC0135c	PFC0135c	exportin 1, putative	147843	66	53.19	19.4969
PFC0140c	PFC0140c	N-ethylmaleimide sensitive fusion protein, putative	89078.3	25	40.996	3.12463
PFC0145c	PFC0145c	conserved Plasmodium protein, unknown function	170067	6	4.788	0.172102
PFC0150w	PFC0150w	HAD superfamily protein, putative	135782	21	22.374	1.02095
PFC0155c	PFC0155c	DNA-directed RNA polymerase subunit I, putative	17823.4	2	26.797	0.930698
PFC0170c	PFC0170c	dihydrolipoamide acyltransferase, putative	50958	7	22.991	1.21898
PFC0175w	PFC0175w	IBR domain protein, putative	71826.2	2	3.541	0.136464
PFC0185w	PFC0185w	membrane skeletal protein IMC1-related	61726.3	9	23.81	0.968419
PFC0190c	PFC0190c	EH (Eps15 homology) protein	62262.8	16	34.522	2.16228
PFC0200w	PFC0200w	60S Ribosomal protein L44, putative	12148.6	3	19.231	9
PFC0235w	PFC0235w	conserved Plasmodium protein, unknown function	135640	17	25.373	0.885221
PFC0240c	PFC0240c	conserved Plasmodium membrane protein, unknown function	114431	4	5.544	0.389495
PFC0245c	PFC0245c	conserved Plasmodium protein, unknown function	467587	12	3.305	0.162984
PFC0250c	PFC0250c	AP endonuclease (DNA-[apurinic or apyrimidinic site] lyase), putative	72397.6	13	26.58	1.19839
PFC0255c	PFC0255c	ubiquitin conjugating enzyme E2, putative	16129.9	8	54.93	6.74264
PFC0270w	PFC0270w	activator of Hsp90 ATPase, putative	41564.7	15	44.126	5.57933
PFC0271c	PFC0271c	glutaredoxin 1	12410.5	4	45.045	9
PFC0275w	PFC0275w	FAD-dependent glycerol-3-phosphate dehydrogenase, putative	74641.3	18	34.609	2.93183
PFC0280c	PFC0280c	conserved Plasmodium protein, unknown function	36367.5	3	11.037	0.389495
PFC0282w	PFC0282w	conserved Plasmodium protein, unknown function	13258.7	2	24.138	0.930698
PFC0285c	PFC0285c	T-complex protein beta subunit, putative	59030.3	36	80.451	61.2469
PFC0290w	PFC0290w	40S ribosomal protein S23, putative	16119.9	3	33.103	5.30957
PFC0295c	PFC0295c	40S ribosomal protein S12, putative	15386.8	8	52.482	5.57933
PFC0300c	PFC0300c	60S ribosomal protein L7, putative	30503.9	15	45.914	99
PFC0315c	PFC0315c	conserved Plasmodium protein, unknown function	46299.6	9	25.45	2.98107
PFC0325c	PFC0325c	conserved Plasmodium protein, unknown function	216125	5	3.998	0.148791
PFC0340w	PFC0340w	DNA polymerase epsilon subunit B, putative	57685	7	15.462	1.01534
PFC0345w	PFC0345w	conserved Plasmodium protein, unknown function	202018	5	3.624	0.105295
PFC0350c	PFC0350c	TCP-1/cpn60 chaperonin family	59539.8	24	60.111	9.77105
PFC0355c	PFC0355c	conserved Plasmodium protein, unknown function	38919.6	10	40.059	3.46684
PFC0360w	PFC0360w	Activator of Hsp90 ATPase homolog 1-like protein, putative	16146.2	4	35	4.17947
PFC0365w	PFC0365w	PRP19-like protein, putative	60716.4	7	21.617	1.03092
PFC0370w	PFC0370w	conserved Plasmodium protein, unknown function	57922.5	3	8.537	0.373824
PFC0375c	PFC0375c	U2 snRNP spliceosome subunit, putative	159945	10	10.101	0.543142
PFC0380w	PFC0380w	protein phosphatase	67743.4	4	8.174	0.301025
PFC0395w	PFC0395w	asparagine synthetase, putative	69820.2	34	56.23	41.1697
PFC0400w	PFC0400w	60S Acidic ribosomal protein P2, putative	11940.9	8	85.714	999
PFC0430w	PFC0430w	conserved Plasmodium protein, unknown function	138221	14	12.532	0.701254
PFC0435w	PFC0435w	conserved Plasmodium protein, unknown function	153993	39	34.776	4.67052
PFC0440c	PFC0440c	DEAD box helicase, putative	267066	5	1.983	0.107255
PFC0441c	PFC0441c	SAC3/GNAP family-related protein, putative	28016.8	4	26.809	2.16228
PFC0445w	PFC0445w	Sybindin-like protein, putative	17007.7	5	34.483	1.89427
PFC0475c	PFC0475c	phosphatidylinositol 3- and 4-kinase, putative	110490	13	14.376	0.633484
PFC0500w	PFC0500w	conserved protein, unknown function	73477.8	6	9.36	0.400688
PFC0520w	PFC0520w	26S proteasome regulatory subunit S14, putative	35081.3	11	52.961	7.57696
PFC0525c	PFC0525c	glycogen synthase kinase 3	51582.7	14	34.318	3.12463
PFC0530w	PFC0530w	transporter, putative	67725.4	3	6.563	0.389495
PFC0535w	PFC0535w	60S ribosomal protein L26, putative	14803.4	5	32.54	2153.43
PFC0545c	PFC0545c	conserved Plasmodium protein, unknown function	40559.1	4	14.162	0.519911
PFC0575w	PFC0575w	conserved Plasmodium protein, unknown function	79871.5	4	7.716	0.232847
PFC0581w	PFC0581w	co-chaperone p23, putative	32590.3	13	49.455	6.74264
PFC0582c	PFC0582c	vesicle transport v-SNARE protein, putative	23732.4	7	33.838	2.83119
PFC0610c	PFC0610c	zinc finger protein, putative	135556	3	3.641	0.112126
PFC0635c	PFC0635c	translation initiation factor E4, putative	26930.8	10	48.458	3.43669
PFC0710w-a	PFC0710w-a	inorganic pyrophosphatase, putative	51279.8	26	69.838	32.1131
PFC0720w	PFC0720w	conserved Plasmodium protein, unknown function	54643.6	22	55.315	5.04296
PFC0725c	PFC0725c	formate-nitrate transporter, putative	34435.7	7	19.741	2.72759
PFC0730w	PFC0730w	HVA22/TB2/DP1 family protein, putative	26023.9	7	35.294	11.3285
PFC0735w	PFC0735w	40S ribosomal protein S15A, putative	14864.1	11	72.308	52.367
PFC0745c	PFC0745c	proteasome component C8, putative	29270.4	10	58.73	12.895
PFC0755c	PFC0755c	protein kinase, putative	182105	2	1.159	0.0502111
PFC0760c	PFC0760c	conserved Plasmodium protein, unknown function	402704	17	5.392	0.258925
PFC0775w	PFC0775w	40S ribosomal protein S11, putative	18748	8	42.236	5.57933
PFC0785c	PFC0785c	proteasome regulatory protein, putative	26449.8	6	30.222	2.45511
PFC0800w	PFC0800w	band 7-related protein	43056.7	8	28.075	1.51189
PFC0805w	PFC0805w	DNA-directed RNA polymerase II, putative	278501	41	18.6	1.25393
PFC0810c	PFC0810c	conserved Plasmodium protein, unknown function	132900	5	5.183	0.207723
PFC0835c	PFC0835c	conserved protein, unknown function	53081.4	3	7.5	0.333521
PFC0850c	PFC0850c	endonuclease/exonuclease/phosphatase family protein, putative	108238	6	8.499	0.268961
PFC0860w	PFC0860w	kinesin, putative	138178	2	1.917	0.0797752
PFC0865w	PFC0865w	RNA binding protein, putative	36589.4	1	4.531	0.178769
PFC0870w	PFC0870w	elongation factor 1 (EF-1), putative	17695	5	42.949	12.895
PFC0875w	PFC0875w	ABC transporter, putative	375568	1	0.479	0.0149663
PFC0885c	PFC0885c	conserved Plasmodium protein, unknown function	36120.1	6	21.019	1.92864
PFC0886w	PFC0886w	conserved Plasmodium protein, unknown function	16691.1	1	11.111	0.333521
PFC0890w	PFC0890w	SNARE protein	25917.7	8	32.579	9
PFC0900w	PFC0900w	T-complex protein 1 epsilon subunit, putative	59138.3	33	68.224	32.9821
PFC0910w	PFC0910w	conserved Plasmodium protein, unknown function	50119.3	14	34.266	7.03086
PFC0912w	PFC0912w	signal peptidase, putative	20998.1	5	37.989	3.64159
PFC0915w	PFC0915w	ATP-dependent RNA Helicase, putative	49381.6	8	23.557	1.15443
PFC0920w	PFC0920w	histone H2A variant, putative	16443.3	5	43.671	67.1292
PFC0945w	PFC0945w	protein kinase, putative	35602.5	6	24.579	2.51119
PFC0950c	PFC0950c	peptidase, putative	125813	5	4.749	0.253254
PFC0975c	PFC0975c	peptidyl-prolyl cis-trans isomerase	18940.3	9	71.345	38.8107
PFC10_API0028	PFC10_API0028	elongation factor	46606.1	2	7.073	0.193777
PFC1000w	PFC1000w	regulator of initiation factor 2 (eIF2)	108093	3	3.683	0.151395
PFC1020c	PFC1020c	40S ribosomal protein S3A, putative	30028.3	20	62.214	57.1709
PFC1025w	PFC1025w	conserved Plasmodium protein, unknown function	6061.45	1	27.778	2.16228
PFC1060c	PFC1060c	conserved Plasmodium protein, unknown function	82849.6	2	3.752	0.136464
PFD0080c	PFD0080c	Plasmodium exported protein (PHISTb), unknown function	60233.5	18	28.214	4.01187
PFD0090c	PFD0090c	Plasmodium exported protein (PHISTa), unknown function	49712.6	6	7.243	2.16228
PFD0095c	PFD0095c	Plasmodium exported protein (PHISTb), unknown function	67745.6	12	21.217	3.12463
PFD0110w	PFD0110w	reticulocyte-binding protein homologue 1	357558	82	30.461	1.83089
PFD0115c	PFD0115c	Plasmodium exported protein, unknown function	30999.7	8	27.559	7.48343
PFD0180c	PFD0180c	CGI-201 protein, short form	93958.9	5	6.667	0.29155
PFD0207c	PFD0207c	conserved Plasmodium protein, unknown function	75329	6	9.546	0.995262
PFD0230c	PFD0230c	protease, putative	110397	14	16.4	0.837177
PFD0240c	PFD0240c	6-cysteine protein, putative	43060.6	15	55.026	9
PFD0245c	PFD0245c	ATP-dependent RNA Helicase, putative	67644.8	1	2.116	0.0680004
PFD0250c	PFD0250c	Sec24-like protein, putative	155838	6	5.481	0.29689
PFD0265w	PFD0265w	pre-mRNA splicing factor, putative	366166	37	13.106	0.811609
PFD0275w	PFD0275w	secy-independent transporter protein, putative	37788.8	3	13.016	0.550516
PFD0295c	PFD0295c	apical sushi protein, ASP	85407.4	14	24.624	1.22754
PFD0305c	PFD0305c	vacuolar ATP synthase subunit b	55753.2	23	69.636	51.4807
PFD0310w	PFD0310w	sexual stage-specific protein precursor	16615.6	4	42.038	20.5443
PFD0311w	PFD0311w	cytosolic glyoxalase II	30508.6	12	57.414	10.5478
PFD0330w	PFD0330w	conserved Plasmodium protein, unknown function	101759	5	6.88	0.204052
PFD0355c	PFD0355c	Peptidyl-tRNA hydrolase PTH2, putative	21732.5	3	19.048	0.995262
PFD0385w	PFD0385w	conserved Plasmodium protein, unknown function	229981	27	17.5	0.949845
PFD0390c	PFD0390c	AAA family ATPase, putative	77762.6	2	3.448	0.122018
PFD0400w	PFD0400w	conserved Plasmodium protein, unknown function	132415	3	3.51	0.115884
PFD0420c	PFD0420c	flap endonuclease 1	76633.8	7	11.012	0.584893
PFD0450c	PFD0450c	pre-mRNA splicing factor, putative	61436.5	5	10.861	0.584893
PFD0470c	PFD0470c	replication factor a protein, putative	134118	18	15.808	0.930698
PFD0525w	PFD0525w	conserved Plasmodium protein, unknown function	37041.7	10	36.503	4.45559
PFD0535w	PFD0535w	conserved Plasmodium protein, unknown function	150176	17	14.407	1.15443
PFD0540c	PFD0540c	conserved Plasmodium protein, unknown function	117455	6	5.937	0.229001
PFD0550c	PFD0550c	conserved Plasmodium protein, unknown function	23949.9	1	6.341	0.178769
PFD0590c	PFD0590c	DNA polymerase alpha	225260	11	6.172	0.264305
PFD0595w	PFD0595w	conserved Apicomplexan protein, unknown function	92138.8	6	9.383	0.425103
PFD0605c	PFD0605c	conserved Plasmodium protein, unknown function	39076.9	7	25.904	1.44844
PFD0660w	PFD0660w	phosphoglycerate mutase, putative	35210.3	6	28.814	1.15443
PFD0665c	PFD0665c	26S proteasome AAA-ATPase subunit RPT3, putative	44638.5	26	73.469	64.7933
PFD0669c	PFD0669c	conserved Plasmodium protein, unknown function	13198.9	2	20.536	2.16228
PFD0670c	PFD0670c	lysine decarboxylase-like protein, putative	38996.2	13	48.817	5.95193
PFD0680c	PFD0680c	ubiquitin carboxyl-terminal hydrolase a, putative	98409.4	26	35.873	3.86968
PFD0685c	PFD0685c	chromosome associated protein, putative	141137	20	18.525	0.914482
PFD0720w	PFD0720w	conserved ARM repeats protein, unknown function	30798.6	8	35.636	4.4117
PFD0725c	PFD0725c	arsenical pump-driving ATPase, putative	43289.7	13	47.23	4.92553
PFD0745c	PFD0745c	nonclathrin coat protein zeta2-cop-related protein, putative	23776.3	1	11.058	0.389495
PFD0750w	PFD0750w	nuclear cap-binding protein, putative	27986.4	6	32.906	3.64159
PFD0760c	PFD0760c	conserved Plasmodium protein, unknown function	55951.7	8	21.475	1.61016
PFD0770c	PFD0770c	60S ribosomal protein L15, putative	24119.4	10	40.488	19.3092
PFD0795w	PFD0795w	conserved Plasmodium protein, unknown function	146635	14	13.503	0.794602
PFD0800c	PFD0800c	conserved Plasmodium protein, unknown function	46469.3	5	13.882	0.778279
PFD0810w	PFD0810w	small GTP-binding protein sar1	22006.4	12	74.479	40.2463
PFD0830w	PFD0830w	bifunctional dihydrofolate reductase-thymidylate synthase	71690.8	27	41.612	8.42668
PFD0835c	PFD0835c	LETM1-like protein, putative	95427.1	8	10.723	0.425103
PFD0850c	PFD0850c	Memo-like protein	34273.3	16	39.527	11.7427
PFD0880w	PFD0880w	proteasome regulatory component, putative	50997.7	27	62.238	18.307
PFD0895c	PFD0895c	Bet3 transport protein, putative	21302.7	4	37.968	1.42446
PFD0940w	PFD0940w	conserved Plasmodium protein, unknown function	296268	15	6.553	0.29155
PFD0950w	PFD0950w	ran binding protein 1, putative	33175.6	11	38.929	7.57696
PFD0955w	PFD0955w	apical merozoite protein	38810.4	9	26.769	1.72134
PFD0960c	PFD0960c	60S ribosomal protein L7Ae/L30e, putative	27545.6	3	12.712	0.778279
PFD1035w	PFD1035w	steroid dehydrogenase, putative	37190.9	4	17.134	0.719072
PFD1037w	PFD1037w	conserved Plasmodium protein, unknown function	44901.9	6	11.948	1.51189
PFD1050w	PFD1050w	alpha-tubulin ii	49659.2	4	13.778	0.730196
PFD1055w	PFD1055w	40S ribosomal protein S19, putative	19709.6	13	62.941	315.228
PFD1060w	PFD1060w	u5 small nuclear ribonucleoprotein-specific protein, putative	337696	34	14.649	0.71751
PFD1065c	PFD1065c	conserved Plasmodium protein, unknown function	16717.1	2	22.143	0.584893
PFD1070w	PFD1070w	eukaryotic initiation factor, putative	44771	10	33.59	1.5551
PFD1110w	PFD1110w	conserved Plasmodium membrane protein, unknown function	42590.6	4	19.892	3.64159
PFD1115c	PFD1115c	conserved Plasmodium protein, unknown function	190828	2	1.117	0.0660505
PFD1120c	PFD1120c	early transcribed membrane protein 4, ETRAMP4	14881.8	4	31.618	20.5443
PFD1130w	PFD1130w	conserved Plasmodium protein, unknown function	42748.2	12	34.807	3.21697
PFD1140w	PFD1140w	Plasmodium exported protein (PHISTc), unknown function	40320.5	5	15.452	1.51189
PFD1145c	PFD1145c	reticulocyte-binding protein homologue 5	62956	6	15.97	0.452654
PFD1150c	PFD1150c	reticulocyte binding protein homolog 4, Rh4	205720	2	1.573	0.0415955
PFD1165w	PFD1165w	Serine/Threonine protein kinase, FIKK family	74395.8	2	4.019	0.132541
PFD1170c	PFD1170c	Plasmodium exported protein (PHISTb), unknown function	35938.8	15	42.071	11.9155
PFD1180w	PFD1180w	Plasmodium exported protein (PHISTb), unknown function	36661.6	2	7.962	0.311134
PFE0040c	PFE0040c	Mature parasite-infected erythrocyte surface antigen (MESA) or PfEMP2	168186	53	45.049	10.5742
PFE0045c	PFE0045c	Serine/Threonine protein kinase, FIKK family	70346.1	13	26.833	1.5483
PFE0050w	PFE0050w	Plasmodium exported protein, unknown function	30696	9	36.538	33.1455
PFE0055c	PFE0055c	heat shock protein, putative	46338.4	10	38.308	2.4807
PFE0060w	PFE0060w	PIESP2 erythrocyte surface protein	48690.2	11	32.108	11.1153
PFE0065w	PFE0065w	skeleton-binding protein 1	36276.7	3	17.804	6.74264
PFE0070w	PFE0070w	interspersed repeat antigen, putative	189407	2	3.953	0.258925
PFE0075c	PFE0075c	rhoptry-associated protein 3, RAP3	46974	25	66.5	99
PFE0080c	PFE0080c	rhoptry-associated protein 2, RAP2	46708.7	23	56.784	163.965
PFE0090w	PFE0090w	chromosome assembly factor 1, CAF-1	125280	8	10.502	0.513561
PFE0095c	PFE0095c	conserved Plasmodium protein, unknown function	45436.2	3	8.399	0.389495
PFE0105c	PFE0105c	HCNGP-like protein	27822.4	2	8.974	0.389495
PFE0120c	PFE0120c	Merozoite Surface Protein 8, MSP8	69404.8	4	7.37	0.373824
PFE0160c	PFE0160c	Ser/Arg-rich splicing factor, putative	37676.6	6	16.883	1.92864
PFE0165w	PFE0165w	actin-depolymerizing factor, putative	13732	11	89.344	718.686
PFE0170c	PFE0170c	protein kinase, putative	100278	3	3.647	0.122018
PFE0185c	PFE0185c	60S ribosomal protein L31, putative	14055.8	3	26.667	38.8107
PFE0215w	PFE0215w	ATP-dependent helicase, putative	87543.6	3	4.503	0.178769
PFE0225w	PFE0225w	3-methyl-2-oxobutanoate dehydrogenase (lipoamide), putative	43003.7	9	38.845	3.43669
PFE0250w	PFE0250w	conserved Plasmodium protein, unknown function	328469	2	0.763	0.0301565
PFE0255w	PFE0255w	actin-like protein, putative	65826.9	15	30.796	3.36516
PFE0270c	PFE0270c	DNA repair protein, putative	156340	28	23.037	1.48349
PFE0280c	PFE0280c	conserved Plasmodium membrane protein, unknown function	112630	1	1.19	0.0435626
PFE0285c	PFE0285c	small ubiquitin-related modifier, putative	11053.3	5	59	13.678
PFE0290c	PFE0290c	conserved Plasmodium protein, unknown function	14818.6	3	26.19	1.6827
PFE0340c	PFE0340c	rhomboid protease ROM4	86598.9	8	13.702	0.668101
PFE0350c	PFE0350c	60S ribosomal protein L4, putative	46182.6	27	59.367	73.9894
PFE0355c	PFE0355c	serine protease belonging to subtilisin family, putative	87992.6	1	1.56	0.0746078
PFE0370c	PFE0370c	subtilisin-like protease 1	77598.3	13	21.657	1.33572
PFE0375w	PFE0375w	cell differentiation protein rcd1, putative	73378.6	13	31.288	2.30003
PFE0380c	PFE0380c	Nuclear pore associated protein (NLP4), putative	62535.6	20	42.561	3.83293
PFE0385w	PFE0385w	conserved Plasmodium protein, unknown function	177317	1	0.72	0.0268198
PFE0395c	PFE0395c	6-cysteine protein, putative	40561.1	16	48.997	22.3572
PFE0410w	PFE0410w	triose phosphate transporter	39014.8	2	9.357	0.389495
PFE0430w	PFE0430w	ATP-dependent RNA Helicase, putative	175699	3	1.812	0.0754221
PFE0435c	PFE0435c	single-strand binding protein, putative	33838.9	4	16.901	0.584893
PFE0440w	PFE0440w	conserved Plasmodium protein, unknown function	369953	4	1.308	0.0600258
PFE0445c	PFE0445c	SNAP protein (soluble N-ethylmaleimide-sensitive factor Attachment Protein), putative	34624.2	10	53.02	4.81709
PFE0450w	PFE0450w	chromosome condensation protein, putative	201543	9	5.269	0.218188
PFE0490w	PFE0490w	conserved Plasmodium protein, unknown function	37152.1	3	11.783	0.539927
PFE0500c	PFE0500c	conserved Plasmodium protein, unknown function	297387	9	4.813	0.157125
PFE0505w	PFE0505w	cyclophilin, putative	86984.7	3	4.016	0.193777
PFE0520c	PFE0520c	topoisomerase I	98048.1	7	9.297	0.389495
PFE0545c	PFE0545c	histamine-releasing factor, putative	19966.7	3	12.865	1.6827
PFE0570w	PFE0570w	RNA pseudouridylate synthase, putative	1.18684e+06	7	0.656	0.0336242
PFE0575c	PFE0575c	conserved Plasmodium protein, unknown function	24715.7	4	23.077	1.31013
PFE0585c	PFE0585c	myo-inositol 1-phosphate synthase, putative	69068.5	47	74.834	269.665
PFE0595w	PFE0595w	prefoldin subunit, putative	13658.3	4	36.134	2.59381
PFE0605c	PFE0605c	glutathione synthetase	77432.4	19	29.466	2.16228
PFE0610c	PFE0610c	CDK-activating kinase assembly factor, putative	31286.9	1	6.538	0.115884
PFE0625w	PFE0625w	Rab1b, GTPase	22871.7	15	75	9
PFE0630c	PFE0630c	orotate phosphoribosyltransferase	32985.1	17	56.228	14.0131
PFE0640w	PFE0640w	conserved Plasmodium protein, unknown function	31931.5	1	5.66	0.136464
PFE0650c	PFE0650c	conserved Plasmodium protein, unknown function	28834.4	6	31.076	2.98107
PFE0655w	PFE0655w	conserved Plasmodium protein, unknown function	331924	4	1.484	0.0567009
PFE0660c	PFE0660c	purine nucleotide phosphorylase, putative	26840.6	15	77.959	315.228
PFE0675c	PFE0675c	deoxyribodipyrimidine photolyase (photoreactivating enzyme, DNA photolyase), putative	129117	15	14.196	0.7626
PFE0690c	PFE0690c	PfRab1a	23844	4	24.155	0.930698
PFE0710w	PFE0710w	conserved Plasmodium protein, unknown function	104921	7	10.265	0.39905
PFE0745w	PFE0745w	conserved Plasmodium protein, unknown function	51867.4	1	3.653	0.0797752
PFE0750c	PFE0750c	RNA recognition motif, putative	98321.5	7	11.792	0.747528
PFE0770w	PFE0770w	conserved Plasmodium protein, unknown function	89912.6	3	4.205	0.151395
PFE0785c	PFE0785c	metabolite/drug transporter, putative	51766.4	4	7.675	0.930698
PFE0810c	PFE0810c	40S ribosomal protein S14, putative	16066.7	9	66.225	145.78
PFE0820c	PFE0820c	conserved Plasmodium protein, unknown function	39773.4	8	23.881	1.6827
PFE0835w	PFE0835w	ubiquitin carboxyl-terminal hydrolase 2, putative	156233	31	25.075	1.81838
PFE0840c	PFE0840c	transcription factor with AP2 domain(s), putative	276253	2	0.925	0.0401453
PFE0845c	PFE0845c	60S ribosomal protein L8, putative	27982.2	9	31.923	11.1153
PFE0850c	PFE0850c	60S ribosomal protein L12, putative	18100.8	8	57.576	11.3285
PFE0865c	PFE0865c	splicing factor, putative	34540.3	16	38.255	38.8107
PFE0870w	PFE0870w	transcriptional regulator, putative	132600	30	31.201	2.47523
PFE0885w	PFE0885w	eukaryotictranslation initiation factor 3 subunit, putative	84004	27	41.341	4.85385
PFE0895c	PFE0895c	zinc finger protein, putative	65016.7	4	10.179	0.406527
PFE0900w	PFE0900w	conserved protein, unknown function	31451.6	3	12.593	0.637894
PFE0910w	PFE0910w	conserved Plasmodium protein, unknown function	15486.2	6	45.038	15.681
PFE0915c	PFE0915c	proteasome subunit beta type 1, putative	27251	11	50.417	5.49382
PFE0925c	PFE0925c	snrnp protein, putative	131083	7	6.679	0.263134
PFE0975c	PFE0975c	40S ribosomal protein S24, putative	15381.8	9	43.609	1466.8
PFE0985w	PFE0985w	conserved Plasmodium protein, unknown function	90596.2	5	6.623	0.315369
PFE0990w	PFE0990w	conserved Plasmodium protein, unknown function	22720	8	39.583	34.9381
PFE0995c	PFE0995c	conserved protein, unknown function	78243.7	4	8.683	0.373824
PFE1000c	PFE1000c	conserved Plasmodium protein, unknown function	62784.2	2	4.762	0.149757
PFE1005w	PFE1005w	40S ribosomal protein S9, putative	22109.3	10	36.508	24.1189
PFE1015c	PFE1015c	conserved Plasmodium protein, unknown function	82343.2	7	10.473	0.619207
PFE1020w	PFE1020w	U6 snRNA-associated sm-like protein Lsm2, putative	12048.3	3	43.689	2.72759
PFE1025c	PFE1025c	conserved Plasmodium protein, unknown function	35636.6	6	21.927	2.65174
PFE1030c	PFE1030c	phosphomethylpyrimidine kinase, putative	34951.8	4	16.774	0.550516
PFE1050w	PFE1050w	adenosylhomocysteinase(S-adenosyl-L-homocystein e hydrolase)	53804.2	28	57.829	176.828
PFE1075c	PFE1075c	conserved Plasmodium protein, unknown function	66471.8	6	13.701	0.519911
PFE1085w	PFE1085w	DEAD-box subfamily ATP-dependent helicase, putative	97276.4	12	17.479	0.701254
PFE1105c	PFE1105c	conserved Plasmodium protein, unknown function	90166.9	5	7.995	0.299081
PFE1115c	PFE1115c	S-adenosylmethionine-dependent methyltransferase, putative	31572.2	1	5.109	0.258925
PFE1120w	PFE1120w	conserved Plasmodium protein, unknown function	1.11648e+06	3	0.258	0.012779
PFE1130w	PFE1130w	conserved protein, unknown function	55527.9	4	10.145	0.832981
PFE1140c	PFE1140c	G10 protein, putative	17377.6	5	32.653	2.16228
PFE1150w	PFE1150w	multidrug resistance protein	162150	52	40.803	13.925
PFE1155c	PFE1155c	mitochondrial processing peptidase alpha subunit, putative	61733.2	15	34.27	2.53498
PFE1165c	PFE1165c	conserved Plasmodium protein, unknown function	15592.8	3	20	2.98107
PFE1170w	PFE1170w	DNAJ protein, putative	61888.6	7	15.414	0.747528
PFE1195w	PFE1195w	karyopherin beta	127272	74	72.752	109.86
PFE1210c	PFE1210c	conserved Plasmodium protein, unknown function	49150.2	4	11.33	0.467799
PFE1215c	PFE1215c	cytosolic preribosomal GTP-binding protein, putative	40659	12	44.11	2.98107
PFE1225w	PFE1225w	organelle ribosomal protein L7/L12 precursor, putative	29859	2	9.728	0.333521
PFE1250w	PFE1250w	acyl-CoA synthetase, PfACS10	76802.7	26	47.994	11.1819
PFE1265w	PFE1265w	G-protein coupled receptor, putative	55667.9	4	9.422	0.406527
PFE1285w	PFE1285w	membrane skeletal protein IMC1-related	34319	14	41.333	13.3845
PFE1305c	PFE1305c	ADP-ribosylation factor GTPase-activating protein, putative	58562.8	12	28.261	1.5483
PFE1330c	PFE1330c	conserved Plasmodium protein, unknown function	93547.4	2	3.015	0.113042
PFE1335c	PFE1335c	conserved Plasmodium protein, unknown function	43754.8	2	7.337	0.211528
PFE1340w	PFE1340w	conserved Plasmodium protein, unknown function	24545	5	20.093	2.16228
PFE1345c	PFE1345c	minichromosome maintenance protein 3, putative	109729	27	32.952	1.9359
PFE1350c	PFE1350c	ubiquitin conjugating enzyme, putative	17400.1	2	23.026	0.584893
PFE1355c	PFE1355c	ubiquitin carboxyl-terminal hydrolase, putative	70688.5	29	52.562	20.5443
PFE1370w	PFE1370w	hsp70 interacting protein, putative	51092.2	13	33.624	10.3646
PFE1375c	PFE1375c	conserved Plasmodium protein, unknown function	52018.5	4	8.482	0.359356
PFE1390w	PFE1390w	RNA helicase-1	76157.3	4	8.421	0.216484
PFE1400c	PFE1400c	beta adaptin protein, putative	106087	23	26.911	1.83681
PFE1405c	PFE1405c	eukaryotic translation initiation factor 3, subunit 6, putative	61379.2	19	41.586	5.97831
PFE1430c	PFE1430c	cyclophilin, putative	23184.4	1	8.333	0.211528
PFE1445c	PFE1445c	conserved Plasmodium protein, unknown function	82852.7	7	10.292	0.747528
PFE1465w	PFE1465w	conserved Plasmodium protein, unknown function	187990	27	20.137	1.06641
PFE1470w	PFE1470w	cell cycle regulator protein, putative	20245.5	2	14.525	0.519911
PFE1530c	PFE1530c	XAP-5 DNA binding protein, putative	52001.9	2	6.935	0.202264
PFE1545c	PFE1545c	Formin 1, putative	309283	3	1.57	0.0498488
PFE1590w	PFE1590w	early transcribed membrane protein 5, ETRAMP5	19018.2	9	43.094	9999
PFE1600w	PFE1600w	Plasmodium exported protein (PHISTb), unknown function	60150.1	11	22.004	1.62636
PFE1605w	PFE1605w	Plasmodium exported protein (PHISTb), unknown function	61048.2	22	42.045	32.246
PFF0080c	PFF0080c	TPR-like domain containing protein, putative	33572.9	3	13.986	0.584893
PFF0090w	PFF0090w	conserved Plasmodium protein, unknown function	14716.3	3	48.438	9
PFF0100w	PFF0100w	ATP-dependent RNA Helicase, putative	157210	27	22.074	1.15443
PFF0105w	PFF0105w	MYND finger protein, putative	29422.4	7	29.762	2.16228
PFF0120w	PFF0120w	geranylgeranyltransferase, putative	43697.5	4	10.818	0.492496
PFF0150c	PFF0150c	conserved Plasmodium protein, unknown function	53541.3	2	4.425	0.232847
PFF0160c	PFF0160c	dihydroorotate dehydrogenase, mitochondrial precursor	65516.8	9	22.671	0.914482
PFF0165c	PFF0165c	conserved Plasmodium protein, unknown function	132388	5	5.712	0.161275
PFF0220w	PFF0220w	conserved Plasmodium protein, unknown function	334204	28	11.552	0.569655
PFF0250w	PFF0250w	RNA binding protein, putative	85577.1	16	22.384	1.57191
PFF0285c	PFF0285c	DNA repair-like protein, putative	267786	1	0.626	0.0174634
PFF0290w	PFF0290w	long chain polyunsaturated fatty acid elongation enzyme, putative	34709.5	3	12.628	0.778279
PFF0295c	PFF0295c	conserved Plasmodium protein, unknown function	123256	2	2.164	0.0797752
PFF0305c	PFF0305c	ubiquitin conjugating enzyme E2, putative	17803.8	6	60	4.99484
PFF0320c	PFF0320c	polypyrimidine tract binding protein, putative	77170.3	1	1.961	0.0722672
PFF0325c	PFF0325c	conserved Plasmodium protein, unknown function	280186	7	3.438	0.13532
PFF0330w	PFF0330w	coatomer alpha subunit, putative	176834	27	20.04	1.27585
PFF0335c	PFF0335c	probable protein, unknown function	34480.7	9	36.12	2.16228
PFF0340c	PFF0340c	glutaredoxin-like protein, putative	26018.1	9	58.447	4.17947
PFF0345w	PFF0345w	translation initiation factor IF-2, putative	112288	31	39.918	3.70682
PFF0375c	PFF0375c	conserved Plasmodium protein, unknown function	101173	15	20.674	1.4879
PFF0395c	PFF0395c	conserved protein, unknown function	40164.7	2	10.725	0.258925
PFF0410w	PFF0410w	conserved Plasmodium protein, unknown function	232952	6	2.875	0.159365
PFF0420c	PFF0420c	proteasome subunit alpha type 2, putative	26511.7	15	68.936	40.2463
PFF0430w	PFF0430w	chaperone, putative	61494.1	28	57.09	15.0651
PFF0435w	PFF0435w	ornithine aminotransferase	46025.5	37	90.338	3161.28
PFF0445w	PFF0445w	conserved Plasmodium protein, unknown function	720062	5	0.839	0.0377128
PFF0505c	PFF0505c	conserved Plasmodium protein, unknown function	115672	1	1.042	0.0452755
PFF0510w;PFF0865w;IPI00171611.7;IPI00219038.9;IPI00465070.7	PFF0510w	histone H3	15436.5	11	63.235	463.159
PFF0530w	PFF0530w	transketolase	75767.1	24	37.798	7.76712
PFF0535c	PFF0535c	trancription factor, putative	149274	10	7.656	0.34856
PFF0555w	PFF0555w	conserved Plasmodium protein, unknown function	33454.7	2	7.857	0.359356
PFF0560c	PFF0560c	SWI/SNF-related matrix-associated actin-dependent regulator of chromatin	97728	9	9.88	0.637894
PFF0590c	PFF0590c	homologue of human HSPC025	78080.3	16	33.079	3.86968
PFF0595c	PFF0595c	leucine-rich repeat protein 5, LRR5	220157	11	7.564	0.269912
PFF0615c	PFF0615c	6-cysteine protein, putative	39408.7	16	56.196	11.452
PFF0645c	PFF0645c	integral membrane protein, putative	171906	7	5.134	0.258925
PFF0655c	PFF0655c	adapter-related protein, putative	159674	2	1.541	0.0651169
PFF0665c	PFF0665c	syntaxin binding protein, putative	82715.7	10	17.923	0.804722
PFF0670w	PFF0670w	transcription factor with AP2 domain(s), putative	485281	15	4.137	0.17515
PFF0675c	PFF0675c	myosin E	254922	25	13.98	0.573873
PFF0690c	PFF0690c	organic anion transporter	96918.4	15	19.695	1.37137
PFF0700c	PFF0700c	60S ribosomal protein L19, putative	21566.5	7	28.571	67.1292
PFF0745c	PFF0745c	ribonuclease, putative	323673	5	2.086	0.0820481
PFF0755c	PFF0755c	conserved Plasmodium protein, unknown function	303867	5	2.294	0.0826367
PFF0785w	PFF0785w	Ndc80 homologue, putative	69831.7	18	34.856	2.26803
PFF0790c	PFF0790c	conserved Plasmodium protein, unknown function	26884.2	4	18.502	1.03092
PFF0815w	PFF0815w	malate:quinone oxidoreductase, putative	59469	12	28.023	1.37137
PFF0825c	PFF0825c	mitochondrial import receptor subunit tom40	43596.6	13	47.745	5.0619
PFF0830w	PFF0830w	alpha adaptin-like protein, putative	145272	8	6.392	0.296212
PFF0835w	PFF0835w	conserved Plasmodium protein, unknown function	52947.8	30	52.018	60.054
PFF0840w	PFF0840w	conserved Plasmodium protein, unknown function	16313.3	3	31.655	0.995262
IPI00141938.4;IPI00216456.5;IPI00216457.7;PFC0920w;PFF0860c	PFF0860c	histone h2a	14113.7	12	66.667	46414.9
PFF0865w	PFF0865w	histone H3	15431.6	2	31.618	2.16228
PFF0870w	PFF0870w	conserved Plasmodium membrane protein, unknown function	92697.1	18	25.157	1.95521
PFF0880c	PFF0880c	conserved Plasmodium protein, unknown function	23318.8	4	26.131	2.83119
PFF0885w	PFF0885w	60S ribosomal protein L27a, putative	16712.1	12	62.162	34.1119
PFF0895w	PFF0895w	malate dehydrogenase	34018.8	10	40.256	5.15848
PFF0905w	PFF0905w	Transport protein particle (TRAPP) component, putative	33677.2	5	16.549	1.15443
PFF0920c	PFF0920c	conserved Plasmodium protein, unknown function	213598	10	7.906	0.287924
PFF0940c	PFF0940c	cell division cycle protein 48 homologue, putative	92329	58	71.86	61.5599
PFF0945c	PFF0945c	acyl-CoA synthetase, PfACS12	163802	45	37.931	4.26646
PFF0960c	PFF0960c	conserved Plasmodium protein, unknown function	76510.2	2	3.16	0.125336
PFF0970w	PFF0970w	splicing factor 3a subunit, putative	27657.3	3	21.03	0.501311
PFF0995c	PFF0995c	Merozoite surface protein 10, MSP10	61342.4	8	17.714	1.29087
PFF1000w	PFF1000w	cleavage stimulation factor subunit 1-like protein, putative	76443.9	3	5.385	0.218188
PFF1010c	PFF1010c	DNAJ protein, putative	42765.1	4	12.431	0.550516
PFF1020c	PFF1020c	conserved Plasmodium protein, unknown function	159258	24	20.532	1.11496
PFF1025c	PFF1025c	pyridoxine/pyridoxal 5-phosphate biosynthesis enzyme	32992	24	69.767	580.709
PFF1050w	PFF1050w	nascent polypeptide associated complex alpha chain, putative	20610.3	8	50	99
PFF1055c	PFF1055c	conserved Plasmodium protein, unknown function	92393.7	21	29.897	2.16228
PFF1085a	PFF1085a	conserved Plasmodium protein, unknown function	11688.9	2	29.167	1.15443
PFF1085c	PFF1085c	RNA methyltransferase, putative	50721.7	2	4.608	0.172102
PFF1095w	PFF1095w	leucyl tRNA synthase	170133	61	51.279	9.57052
PFF1105c	PFF1105c	chorismate synthase	59627.6	7	15.37	0.654817
PFF1110c	PFF1110c	coronin binding protein	91088.4	5	7.888	0.365008
PFF1130c	PFF1130c	superoxide dismutase	31272.8	9	39.85	5.30957
PFF1150w	PFF1150w	ribonuclease HII, putative	33073.9	5	25.694	1.44844
PFF1155w	PFF1155w	hexokinase	55225.7	36	83.164	79.5842
PFF1165c	PFF1165c	conserved Plasmodium protein, unknown function	40105.1	1	3.892	0.122018
PFF1175c	PFF1175c	conserved Plasmodium protein, unknown function	73068.3	8	15.486	0.584893
PFF1185w	PFF1185w	Smarca -related protein	315423	30	12.909	0.575319
PFF1230c	PFF1230c	conserved Plasmodium protein, unknown function	48513.6	3	10.437	0.425103
PFF1240w	PFF1240w	poly(A) polymerase PAP, putative	75116.1	1	1.902	0.0608184
PFF1260c	PFF1260c	conserved Plasmodium protein, unknown function	209300	3	1.999	0.0807068
PFF1295w	PFF1295w	conserved Plasmodium protein, unknown function	43622.1	12	40.86	3.50657
PFF1300w	PFF1300w	pyruvate kinase	55625	40	86.301	741.964
PFF1305w	PFF1305w	mitochondrial ribosomal protein L46 precursor, putative	45070.5	1	3.226	0.100694
PFF1315w	PFF1315w	ankyrin-repeat protein, putative	198154	8	5.14	0.232847
PFF1335c	PFF1335c	4-methyl-5(B-hydroxyethyl)-thiazol monophosphate biosynthesis enzyme	20279.6	11	73.016	99
PFF1345w	PFF1345w	transportin	132754	43	42.895	6.19686
PFF1350c	PFF1350c	acetyl-CoA synthetase	113808	22	25.577	2.63078
PFF1365c	PFF1365c	HECT-domain (ubiquitin-transferase), putative	1.20526e+06	7	0.778	0.0275063
PFF1370w	PFF1370w	protein kinase PK4	364103	5	2.083	0.0692266
PFF1375c	PFF1375c	ethanolaminephosphotransferase, putative	45052	7	20.716	1.78256
PFF1385c	PFF1385c	conserved Plasmodium protein, unknown function	46527.8	3	7.532	0.29155
PFF1405c	PFF1405c	conserved protein, unknown function	35388.5	3	12.027	0.539927
PFF1410c	PFF1410c	conserved protein, unknown function	77076.9	23	34.436	3.46684
PFF1415c	PFF1415c	DNAJ domain protein, putative	44640.9	16	41.053	9
PFF1420w	PFF1420w	phosphatidylcholine-sterol acyltransferase precursor, putative	99170.1	8	10.313	0.778279
PFF1445c	PFF1445c	cullin-like protein, putative	136257	4	4.163	0.168952
PFF1450w	PFF1450w	sec14-like cytosolic factor or phosphatidylinositol/phosphatidylcholine transfer protein, putative	38048.8	6	22.561	1.33572
PFF1470c	PFF1470c	DNA polymerase epsilon, catalytic subunit a, putative	344390	3	1.066	0.0427539
PFF1475c	PFF1475c	conserved Plasmodium protein, unknown function	45771.1	6	19.28	2.16228
PFF1480w	PFF1480w	microtubule-associated protein ytm1 homologue, putative	58586	7	19.88	0.957342
PFF1485w	PFF1485w	conserved Plasmodium protein, unknown function	110216	16	20.406	1.35803
PFI0086w	PFI0086w	Plasmodium exported protein, unknown function	31502.2	4	15.953	1.05353
PFI0100c	PFI0100c	Serine/Threonine protein kinase, FIKK family	61848.7	2	5.182	0.132541
PFI0105c	PFI0105c	Serine/Threonine protein kinase, FIKK family	74415.1	3	5.055	0.199354
PFI0135c	PFI0135c	serine repeat antigen 9 (SERA-9)	105477	40	47.532	5.55642
IPI00016342.1;PFI0155c	PFI0155c	PfRab7, GTPase	23772.9	13	66.505	24.1189
PFI0165c	PFI0165c	DEAD/DEAH box helicase, putative	300735	64	27.839	1.83598
PFI0170w	PFI0170w	conserved Plasmodium protein, unknown function	155058	4	3.974	0.128838
PFI0175w-a	PFI0175w-a	conserved Plasmodium protein, unknown function	88615.7	3	5.391	0.148154
IPI00007750.1;IPI00180675.4;PFD1050w;PFI0180w	PFI0180w	alpha tubulin	50264.4	19	55.188	42.2876
PFI0190w	PFI0190w	60S ribosomal protein L32, putative	15516.6	8	45.038	214.443
PFI0195c	PFI0195c	GTPase activating protein, GAP	50269.4	10	25.117	2.16228
PFI0200c	PFI0200c	adapter-related protein, putative	161304	9	7.277	0.313473
PFI0215c	PFI0215c	signal peptidase, putative	22194.4	6	34.595	3.32876
PFI0230c	PFI0230c	bacterial histone-like protein	22500.6	9	51.323	16.0125
PFI0235w	PFI0235w	replication factor A-related protein, putative	56199.4	23	48.967	9.79775
PFI0240c	PFI0240c	Cu2+ -transporting ATPase, Cu2+ transporter	298622	21	8.818	0.505836
PFI0245c	PFI0245c	conserved Plasmodium protein, unknown function	34009.2	1	4.982	0.128838
PFI0250c	PFI0250c	conserved Plasmodium membrane protein, unknown function	235392	8	4.64	0.283612
PFI0265c	PFI0265c	RhopH3	104789	65	68.004	94.7485
PFI0290c	PFI0290c	beta subunit of coatomer complex, putative	118170	20	23.663	1.30181
PFI0300w	PFI0300w	developmental protein, putative	21837.8	5	26.154	4.01187
PFI0305c	PFI0305c	conserved Plasmodium protein, unknown function	69116.3	3	5.882	0.218188
PFI0320w	PFI0320w	arginase, putative	46464.3	6	18.005	1.22754
PFI0328c	PFI0328c	conserved Plasmodium protein, unknown function	58586.2	3	6.967	0.258925
PFI0336w	PFI0336w	conserved Plasmodium protein, unknown function	9494.65	1	18.75	0.389495
PFI0350c	PFI0350c	conserved Plasmodium protein, unknown function	30642.6	2	9.302	0.311134
PFI0355c	PFI0355c	ATP-dependent heat shock protein, putative	106396	16	17.137	1.01876
PFI0365w	PFI0365w	translation initiation factor SUI1, putative	95222.5	6	8.68	0.430723
PFI0370c	PFI0370c	subunit of proteaseome activator complex, putative	33105.2	16	65.591	12.895
PFI0380c	PFI0380c	formylmethionine deformylase, putative	28376.2	2	9.959	0.333521
PFI0385c	PFI0385c	P1 nuclease, putative	49324.1	15	43.75	5.30957
PFI0455w	PFI0455w	exoribonuclease, putative	154862	20	17.544	1.08663
PFI0465c	PFI0465c	conserved Plasmodium protein, unknown function	72198.9	17	25.497	2.35982
PFI0475w	PFI0475w	small nuclear ribonucleoprotein (snRNP), putative	12973	3	35.345	2.59381
PFI0480w	PFI0480w	helicase with Zn-finger motif, putative	160271	8	6.336	0.238863
PFI0490c	PFI0490c	ran-binding protein, putative	139088	30	28.548	3.31137
PFI0500w	PFI0500w	conserved Plasmodium protein, unknown function	51561.6	4	10.648	0.519911
PFI0515w	PFI0515w	SNARE protein, putative	23327.1	3	16.08	0.584893
PFI0525w	PFI0525w	nucleotide binding protein, putative	50969.6	3	6.935	0.304321
PFI0530c	PFI0530c	DNA primase large subunit, putative	63904.6	4	8.72	0.301025
PFI0545w	PFI0545w	conserved Plasmodium protein, unknown function	23345.8	4	23.35	0.84785
PFI0575c	PFI0575c	conserved Plasmodium protein, unknown function	32911.1	3	13.768	0.778279
PFI0580c	PFI0580c	Falstatin, putative	46929.2	3	10.654	0.615598
PFI0605c	PFI0605c	conserved Plasmodium protein, unknown function	52671.3	20	44.619	11.6896
PFI0610w	PFI0610w	conserved Plasmodium protein, unknown function	33164.9	5	21.181	0.832981
PFI0625c	PFI0625c	conserved Plasmodium protein, unknown function	72799.5	3	5.682	0.333521
PFI0630w	PFI0630w	26S proteasome regulatory subunit, putative	39111.9	12	46.746	9
PFI0645w	PFI0645w	elongation factor 1-beta	32007.1	18	53.261	134.936
PFI0650c	PFI0650c	conserved Plasmodium protein, unknown function	75799.1	3	6.192	0.193777
PFI0665w	PFI0665w	conserved Plasmodium protein, unknown function	147773	2	2.031	0.0690192
PFI0685w	PFI0685w	pseudouridylate synthase, putative	114158	2	2.618	0.0873357
PFI0690c	PFI0690c	conserved Plasmodium protein, unknown function	138198	3	3.087	0.106924
PFI0695c	PFI0695c	phospholipid or glycerol acyltransferase, putative	49306.8	2	6.459	0.211528
PFI0700c	PFI0700c	met-10+ like protein, putative	93696	8	11.78	0.505836
PFI0705w	PFI0705w	conserved Plasmodium protein, unknown function	28395.5	8	45.783	5.1054
PFI0720w	PFI0720w	transporter, putative	58382.7	7	18.411	1.29087
PFI0725c	PFI0725c	GINS complex subunit Psf3, putative	24828	2	12.019	0.668101
PFI0730w	PFI0730w	BSD domain, putative	83965	4	7.898	0.193777
PFI0745w	PFI0745w	conserved Plasmodium protein, unknown function	38648.2	4	15.217	0.584893
PFI0755c	PFI0755c	6-phosphofructokinase, putative	159351	80	72.214	42.0672
PFI0770c	PFI0770c	conserved Plasmodium protein, unknown function	22423.9	4	37.037	2.16228
PFI0810c	PFI0810c	apicoplast Ufd1 precursor	34919.5	2	7.77	0.258925
PFI0820c	PFI0820c	RNA binding protein, putative	45115.1	14	33.247	3.64159
PFI0823w	PFI0823w	conserved Plasmodium protein, unknown function	5756.08	3	71.429	4.62341
PFI0830c	PFI0830c	conserved Plasmodium protein, unknown function	215214	2	1.972	0.0466512
PFI0855w	PFI0855w	conserved Plasmodium protein, unknown function	79624.5	6	9.545	0.378907
PFI0860c	PFI0860c	ATP-dependent RNA Helicase, putative	94085.7	8	10.366	0.601568
PFI0875w	PFI0875w	Heat shock protein 70 (HSP70) homologue	72343	61	66.104	6223.69
PFI0880c	PFI0880c	glideosome-associated protein 50	44575.6	19	55.303	47.0638
PFI0895c	PFI0895c	eukaryotic translation initiation factor 3 subunit 5, putative	36796.8	14	61.562	6.94328
PFI0925w	PFI0925w	gamma-glutamylcysteine synthetase	124383	39	38.476	6.23394
PFI0930c	PFI0930c	nucleosome assembly protein	31806.8	17	58.364	337.386
PFI0935w	PFI0935w	DNAJ-like molecular chaperone protein, putative	43232.6	7	24.054	1.15443
PFI0950w	PFI0950w	protein disulfide isomerase	60961.9	18	43.689	10.8597
PFI0965w	PFI0965w	Pyridoxal 5'-phosphate dependent enzyme class III, putative	28376.7	9	41.736	3.21697
PFI0970c	PFI0970c	TLD domain-containing protein	124840	13	13.358	0.675475
PFI0975c	PFI0975c	conserved Plasmodium protein, unknown function	395909	15	6.921	0.229951
PFI1005w	PFI1005w	ADP-ribosylation factor-like protein	22100.4	2	14.66	0.467799
PFI1015w	PFI1015w	conserved Plasmodium protein, unknown function	70558	5	10.287	0.365008
PFI1020c	PFI1020c	inosine-5'-monophosphate dehydrogenase	56114.6	22	53.725	9
PFI1025w	PFI1025w	RNA binding protein, putative	56615.3	11	26.667	1.37137
PFI1060w	PFI1060w	Tetratricopeptide repeat family protein, putative	197906	3	1.636	0.0722672
PFI1070c	PFI1070c	nucleolar preribosomal assembly protein, putative	39145	3	8.841	0.412538
PFI1075w	PFI1075w	conserved Plasmodium protein, unknown function	28954.3	7	27.419	7.25404
PFI1085w	PFI1085w	ubiquitin-like protein, putative	181976	10	8.56	0.597312
PFI1090w	PFI1090w	S-adenosylmethionine synthetase	44815.8	29	71.891	186.382
PFI1105w	PFI1105w	phosphoglycerate kinase	45398.1	46	91.346	5297.32
PFI1110w	PFI1110w	glutamine synthetase, putative	63190.1	27	66.667	8.38042
PFI1115c	PFI1115c	pre-mRNA splicing factor, putative	40532.3	2	6.122	0.232847
PFI1120c	PFI1120c	conserved Plasmodium protein, unknown function	516129	4	0.729	0.0392892
PFI1130c	PFI1130c	DNA-directed RNA polymerase II, putative	38321.6	11	42.687	2.16228
PFI1170c	PFI1170c	thioredoxin reductase	68653.9	19	42.464	5.66085
PFI1175c	PFI1175c	RNA binding protein, putative	22964.6	6	31.188	2.83119
PFI1195c	PFI1195c	thiamin pyrophosphokinase, putative	46679.4	4	11.75	0.492496
PFI1215w	PFI1215w	splicing factor 3A	71339.7	6	10.696	0.501311
PFI1240c	PFI1240c	prolyl-t-RNA synthase, putative	68422.7	3	6.736	0.249609
PFI1260c	PFI1260c	histone deacetylase	51342.9	6	18.708	0.823348
PFI1270w	PFI1270w	conserved Plasmodium protein, unknown function	24682.6	12	50.23	80.1131
PFI1295c	PFI1295c	monocarboxylate transporter, putative	60668.5	4	8.129	0.492496
PFI1310w	PFI1310w	NAD synthase, putative	97701.1	21	27.771	2.01416
PFI1330c	PFI1330c	conserved Plasmodium protein, unknown function	22736.5	3	16.667	0.637894
PFI1340w	PFI1340w	fumarate hydratase, putative	78346.5	19	34.068	2.01416
PFI1355w	PFI1355w	conserved Plasmodium protein, unknown function	69509.6	8	17.815	0.668101
PFI1365w	PFI1365w	cytochrome c oxidase subunit, putative	32343	2	13.187	0.359356
PFI1370c	PFI1370c	phosphatidylserine decarboxylase	41521.5	11	35.977	2.16228
PFI1405c	PFI1405c	conserved Plasmodium protein, unknown function	13246	2	20.354	0.930698
PFI1420w	PFI1420w	guanylate kinase	23500.1	3	20.101	0.995262
PFI1435w	PFI1435w	RNA binding protein, putative	33576.8	11	43.599	6.35642
PFI1445w	PFI1445w	High molecular weight rhoptry protein-2	162561	123	79.826	949.119
PFI1463w	PFI1463w	conserved Plasmodium protein, unknown function	23062.1	4	23.56	0.968419
PFI1475w	PFI1475w	merozoite surface protein 1 precursor	195605	30	14.709	3.31811
PFI1505c	PFI1505c	elongation factor Tu family protein-related	107385	6	7.245	0.29155
PFI1525w	PFI1525w	conserved Plasmodium protein, unknown function	37137.5	16	38.387	13.678
PFI1545c	PFI1545c	proteasome precursor, putative	32580.9	11	40.78	12.3352
PFI1560c	PFI1560c	conserved Plasmodium membrane protein, unknown function	147301	2	1.884	0.0797752
PFI1565w	PFI1565w	profilin, putative	19005.2	8	58.48	5.57933
PFI1570c	PFI1570c	M18 aspartyl aminopeptidase	65593.7	22	53.86	9.82637
PFI1590c	PFI1590c	conserved Plasmodium protein, unknown function	159012	41	36.662	6.12756
PFI1610c	PFI1610c	calcyclin binding protein, putative	24637.6	6	29.756	1.51189
PFI1620c	PFI1620c	conserved Plasmodium protein, unknown function	180380	3	2.315	0.0816603
PFI1625c	PFI1625c	organelle processing peptidase, putative	55699.1	7	15.909	1.34623
PFI1670c	PFI1670c	vacuolar ATP synthase subunit E, putative	27173.4	7	34.043	7.25404
PFI1680w	PFI1680w	UBX domain, putative	62530.3	6	12.429	0.905461
PFI1685w	PFI1685w	cAMP-dependent protein kinase catalytic subunit	40170.8	20	45.906	15.8761
PFI1695c	PFI1695c	small nuclear ribonucleoprotein (snRNP), putative	22280.7	3	24.352	1.84804
PFI1715w	PFI1715w	Plasmodium exported protein, unknown function	37988.5	4	14.103	0.623777
PFI1730w	PFI1730w	cytoadherence linked asexual protein 9(CLAG9)	160313	60	47.761	15.4519
PFI1735c	PFI1735c	ring-exported protein 1	82991.4	21	39.551	6.12756
PFI1740c-a	PFI1740c-a		10764.4	1	11.702	0.778279
PFI1755c	PFI1755c	ring-exported protein 3	37566.2	6	23.006	6.74264
PFI1770w	PFI1770w	Plasmodium exported protein (PHISTb), unknown function	34886.6	6	16.835	1.92864
PFL0035c	PFL0035c	acyl-CoA synthetase, PfACS7	104555	4	6.587	0.189794
PFL0050c	PFL0050c	Plasmodium exported protein (PHISTb), unknown function	77069.1	18	29.862	4.12481
PFL0055c	PFL0055c	RESA-like protein with PHIST and DnaJ domains	107558	2	2.556	0.0985411
PFL0075w	PFL0075w	XPA binding protein 1, putative	57607.7	8	18.913	1.04336
PFL0095c	PFL0095c	conserved protein, unknown function	23662.9	1	8.696	0.178769
PFL0105w	PFL0105w	conserved Plasmodium protein, unknown function	46639.5	15	41.895	9
PFL0110c	PFL0110c	mitochondrial phosphate carrier protein	36776.8	8	26.543	2.16228
PFL0130c	PFL0130c	conserved Plasmodium protein, unknown function	251519	1	0.51	0.0175969
PFL0145c	PFL0145c	high mobility group protein	11324	6	43.299	176.828
PFL0160w	PFL0160w	signal recognition particle SRP14, putative	11854.3	3	41.346	2.98107
PFL0170w	PFL0170w	transporter, putative	149101	5	5.28	0.253254
PFL0175c	PFL0175c	conserved Plasmodium protein, unknown function	64847.1	15	26.439	2.27455
PFL0185c	PFL0185c	nucleosome assembly protein 1, putative	40462.8	22	61.96	132.352
PFL0190w	PFL0190w	ubiquitin conjugating enzyme E2, putative	16528.5	4	38.095	6.19686
PFL0210c	PFL0210c	eukaryotic initiation factor 5a, putative	17619.8	8	63.975	11.5893
PFL0255c	PFL0255c	UGA suppressor tRNA-associated antigenic protein, putative	66771.8	6	11.419	0.467799
PFL0260c	PFL0260c	conserved Plasmodium protein, unknown function	39171.4	2	8.876	0.311134
PFL0265w	PFL0265w	conserved Plasmodium protein, unknown function	35173.9	2	8.304	0.221677
PFL0275w	PFL0275w	conserved Plasmodium protein, unknown function	204726	2	1.289	0.0784174
PFL0280c	PFL0280c	histone binding protein, putative	38993.8	23	53.754	27.4804
PFL0285w	PFL0285w	targeted glyoxalase II	38389.5	12	41.304	3.80638
PFL0290w	PFL0290w	conserved Plasmodium protein, unknown function	266853	5	2.233	0.127414
PFL0295c	PFL0295c	conserved Plasmodium membrane protein, unknown function	124080	7	6.47	0.29689
PFL0300c	PFL0300c	protein phosphatase, putative	35663.3	8	33.224	2.54813
PFL0310c	PFL0310c	eukaryotic translation initiation factor 3 subunit 8, putative	115941	36	38.415	6.94328
PFL0335c	PFL0335c	eukaryotic translation initiation factor 5, putative	64503.5	14	30.442	2.27455
PFL0340w	PFL0340w	conserved Plasmodium protein, unknown function	86260.3	16	22.421	1.89427
PFL0350c	PFL0350c	conserved Plasmodium protein, unknown function	311232	13	5.015	0.193777
PFL0415w	PFL0415w	mitochondrial ACP precursor	18440.6	2	15.287	0.467799
PFL0430w	PFL0430w	tim10 homologue, putative	8531.17	2	33.333	2.16228
PFL0445w	PFL0445w	conserved Plasmodium protein, unknown function	166759	14	10.472	0.487352
PFL0450c	PFL0450c	conserved Plasmodium protein, unknown function	19554.1	4	25.15	1.78256
PFL0460w	PFL0460w	lsm7 homologue, putative	11988.3	1	7.407	0.389495
PFL0505c	PFL0505c	Qa-SNARE protein, putative	36824.7	9	26.452	1.97635
PFL0515w	PFL0515w	conserved Plasmodium protein, unknown function	24532	2	17.225	0.519911
PFL0565w	PFL0565w	heat shock protein DNAJ homologue Pfj4	28044.7	7	24.59	6.49894
PFL0580w	PFL0580w	DNA replication licensing factor MCM5, putative	85804.8	21	32.586	2.2407
IPI00798127.1;PFL0585w	PFL0585w	polyubiquitin	42803	5	61.68	12.895
PFL0590c	PFL0590c	non-SERCA-type Ca2+ -transporting P-ATPase	133789	31	31.374	2.72759
PFL0595c	PFL0595c	glutathione peroxidase	23937.2	12	72.195	17.4785
PFL0600w	PFL0600w	conserved Plasmodium protein, unknown function	66445.6	7	14.875	0.681924
PFL0615w	PFL0615w	Tetratricopeptide repeat family protein, putative	40080.5	5	14.118	0.737801
PFL0620c	PFL0620c	glycerol-3-phosphate acyltransferase	66875.6	10	18.353	1.00923
PFL0625c	PFL0625c	eukaryotic translation initiation factor 3 subunit 10, putative	165959	52	36.747	9
PFL0635c	PFL0635c	bromodomain protein, putative	125373	5	6.158	0.247825
PFL0640w	PFL0640w	conserved Plasmodium protein, unknown function	33234	3	14.029	0.412538
PFL0660w	PFL0660w	dynein light chain 1, putative	10757.4	4	49.462	5.30957
PFL0665c	PFL0665c	RNA polymerase subunit 8c, putative	16887.7	3	19.31	0.995262
PFL0670c	PFL0670c	bifunctional aminoacyl-tRNA synthetase, putative	86592.1	36	54.29	8.51176
PFL0675c	PFL0675c	conserved Plasmodium protein, unknown function	129203	22	19.945	1.51189
PFL0685w	PFL0685w	Phosphatidylinositol-glycan biosynthesis class O protein, putative	164524	2	1.529	0.0826367
PFL0725w	PFL0725w	thioredoxin peroxidase 2	24664.6	9	54.63	5.1054
PFL0740c	PFL0740c	10 kd chaperonin	11142.9	2	32.039	0.778279
PFL0745c	PFL0745c	conserved Plasmodium protein, unknown function	71461.4	3	7.305	0.333521
PFL0765w	PFL0765w	conserved Plasmodium membrane protein, unknown function	76807.5	4	7.328	0.519911
PFL0780w	PFL0780w	glycerol-3-phosphate dehydrogenase, putative	41207.2	14	43.324	15.681
PFL0785c	PFL0785c	signal recognition particle SRP19, putative	18013.7	3	26.316	1.37137
PFL0815w	PFL0815w	DNA-binding chaperone, putative	110996	24	25.772	2.43332
PFL0865w	PFL0865w	conserved protein, unknown function	56053.8	16	42.857	7.96151
PFL0870w	PFL0870w	Thrombospondin-related apical membrane protein	41233.8	4	12.5	0.687612
PFL0890c	PFL0890c	triose or hexose phosphate/phosphate translocator, putative	54687.4	1	2.51	0.0964782
PFL0895c	PFL0895c	conserved Plasmodium protein, unknown function	122678	38	45.052	3.03305
PFL0900c	PFL0900c	arginyl-tRNA synthetase, putative	68391.8	30	60.678	9.59254
PFL0920c	PFL0920c	conserved Plasmodium protein, unknown function	85145.3	5	6.416	0.343399
PFL0930w	PFL0930w	clathrin heavy chain, putative	232803	52	30.596	2.39184
PFL0950c	PFL0950c	aminophospholipid-transporting P-ATPase	179021	10	8.039	0.311134
PFL0970w	PFL0970w	pre-mRNA splicing factor, putative	72490.6	2	3.722	0.149757
PFL1005c	PFL1005c	chromodomain protein	30999.3	11	47.368	33.1455
PFL1020w	PFL1020w	conserved Plasmodium protein, unknown function	12219.5	2	16.981	1.51189
PFL1025c	PFL1025c	conserved Plasmodium protein, unknown function	84164.4	3	3.376	0.158323
PFL1065c	PFL1065c	conserved Plasmodium protein, unknown function	60144.3	7	17.181	0.606506
PFL1070c	PFL1070c	endoplasmin homolog precursor, putative	94958.7	58	65.773	142.504
PFL1090w	PFL1090w	glideosome-associated protein 45	23617.3	9	32.843	5.81292
PFL1110c	PFL1110c	CAMP-dependent protein kinase regulatory subunit, putative	50801	28	55.329	54.0479
PFL1115w	PFL1115w	conserved Plasmodium protein, unknown function	53224.3	2	5.066	0.274275
PFL1125w	PFL1125w	phospholipid-transporting ATPase, putative	190326	10	6.489	0.31972
PFL1135c	PFL1135c	conserved Plasmodium protein, unknown function	188116	1	0.769	0.0274595
PFL1140w	PFL1140w	integral membrane protein, putative	30963.7	7	21.978	4.62341
PFL1145w	PFL1145w	mitochondrial carrier protein, putative	34863.8	3	9.416	0.389495
PFL1155w	PFL1155w	GTP cyclohydrolase I	45847.7	2	5.141	0.232847
PFL1160c	PFL1160c	conserved Plasmodium protein, unknown function	22160.8	7	47.396	3.64159
PFL1170w	PFL1170w	polyadenylate-binding protein, putative	97169.5	38	48.457	66.3863
PFL1180w	PFL1180w	chromatin assembly protein (ASF1), putative	31527.3	8	43.59	7.48343
PFL1200c	PFL1200c	splicing factor 3b subunit, putative	12255.5	4	48.113	5.30957
PFL1215c	PFL1215c	erythrocyte membrane protein pfemp3, putative	138058	3	4.381	0.169989
PFL1235c	PFL1235c	conserved Plasmodium protein, unknown function	91295.3	3	3.651	0.16203
PFL1240c	PFL1240c	conserved Plasmodium protein, unknown function	177962	3	1.999	0.0746078
PFL1245w	PFL1245w	ubiquitin-activating enzyme E1, putative	131695	43	49.211	6.33959
PFL1250c	PFL1250c	conserved Plasmodium protein, unknown function	83876.9	2	3.399	0.113042
PFL1270w	PFL1270w	cof-like hydrolase, had-superfamily, subfamily iib	33247.2	22	65.763	99
PFL1285c	PFL1285c	proliferating cell nuclear antigen 2	30142.9	12	54.167	12.3352
PFL1295w	PFL1295w	conserved Plasmodium protein, unknown function	44951.3	8	29.921	1.61016
PFL1300c	PFL1300c	conserved Plasmodium protein, unknown function	57297.1	15	31.919	3.26216
PFL1310c	PFL1310c	DEAD-box helicase	86966.1	4	6.873	0.258925
PFL1335w	PFL1335w	cyclin related protein, putative	131451	9	8.52	0.362474
PFL1340c	PFL1340c	conserved Plasmodium protein, unknown function	91235.5	19	27.756	1.31945
PFL1385c	PFL1385c	Merozoite Surface Protein 9, MSP-9	86569	55	61.238	4831.93
PFL1415w	PFL1415w	conserved Plasmodium protein, unknown function	117409	29	31.919	3.57486
PFL1420w	PFL1420w	macrophage migration inhibitory factor homologue	12836.3	8	55.172	45.4159
PFL1425w	PFL1425w	t-complex protein 1, gamma subunit, putative	60623.9	39	72.325	20.5443
PFL1465c	PFL1465c	Heat shock protein hslv	22855.7	2	10.145	0.519911
PFL1480w	PFL1480w	protein transport protein Sec13, putative	90692	9	13.504	1.99358
PFL1485w	PFL1485w	conserved Plasmodium protein, unknown function	71264.5	6	10.959	0.501311
PFL1500w	PFL1500w	Rab2, GTPase	24408.3	18	70.423	41.1697
PFL1525c	PFL1525c	pre-mRNA splicing factor RNA helicase, putative	137111	1	1.541	0.0366329
PFL1545c	PFL1545c	chaperonin, cpn60	81433.5	30	47.493	15.9267
PFL1550w	PFL1550w	lipoamide dehydrogenase	57191.9	18	49.609	4.17947
PFL1620w	PFL1620w	asparagine/aspartate rich protein, putative	645929	16	3.309	0.137481
PFL1625w	PFL1625w	conserved Plasmodium protein, unknown function	68911.3	1	2.238	0.0857111
PFL1635w	PFL1635w	Ulp1 protease, putative	123149	2	3.119	0.0670113
PFL1655c	PFL1655c	DNA polymerase epsilon subunit B, putative	73583.7	2	4.006	0.145048
PFL1665c	PFL1665c	conserved Plasmodium protein, unknown function	46647	8	19.271	1.37137
PFL1670c	PFL1670c	conserved Plasmodium protein, unknown function	134440	4	3.982	0.160155
PFL1680w	PFL1680w	splicing factor 3b, subunit 3, 130kD, putative	151716	20	16.704	0.982884
PFL1685w	PFL1685w	conserved Plasmodium protein, unknown function	16205.6	2	23.841	0.778279
PFL1700c	PFL1700c	V-type K+-independent H+-translocating inorganic pyrophosphatase	117031	2	1.892	0.132541
PFL1705w	PFL1705w	RNA binding protein, putative	194556	8	5.174	0.238863
PFL1715w	PFL1715w	mRNA methyltransferase, putative	75005.4	3	5.418	0.268961
PFL1720w	PFL1720w	serine hydroxymethyltransferase	49748.5	24	52.941	33.3332
PFL1725w	PFL1725w	ATP synthase beta chain, mitochondrial precursor, putative	58357.4	17	47.85	3.53158
PFL1735c	PFL1735c	RNA-processing protein, putative	125317	3	2.619	0.12421
PFL1740w	PFL1740w	conserved Plasmodium protein, unknown function	49115.3	3	7.805	0.318257
PFL1745c	PFL1745c	clustered-asparagine-rich protein	51500.8	13	41.798	20.5443
PFL1755w	PFL1755w	conserved Plasmodium protein, unknown function	50728.6	2	4.941	0.202264
PFL1785c	PFL1785c	conserved Plasmodium protein, unknown function	43683.7	4	13.441	0.719072
PFL1790w	PFL1790w	ubiquitin-activating enzyme, putative	81068.7	11	17.784	0.947483
PFL1810w	PFL1810w	conserved Plasmodium protein, unknown function	51263.9	12	29.909	1.51189
PFL1815c	PFL1815c	conserved Plasmodium protein, unknown function	192675	9	6.722	0.299942
PFL1825w	PFL1825w	conserved Plasmodium membrane protein, unknown function	23643.7	8	40.476	14.1991
PFL1835w	PFL1835w	conserved Plasmodium protein, unknown function	140854	10	10.943	0.417474
PFL1845c	PFL1845c	calcyclin binding protein, putative	26626.5	12	55.702	14.8489
PFL1855w	PFL1855w	cell cycle control protein, putative	112786	2	2.275	0.102943
PFL1865w	PFL1865w	conserved Plasmodium protein, unknown function	212627	3	4.36	0.073811
PFL1870c	PFL1870c	sphingomyelin phosphodiesterase, putative	45984.4	5	14.504	0.687612
PFL1880w	PFL1880w	acyl-CoA synthetase, PfACS11	92034	31	45.076	9
PFL1885c	PFL1885c	calcium/calmodulin-dependent protein kinase 2	58876.5	1	3.143	0.0826367
PFL1890c	PFL1890c	HD superfamily phosphohydrolase protein	95944.1	5	7.421	0.242624
PFL1920c	PFL1920c	hydroxyethylthiazole kinase, putative	33860.5	6	24.503	1.95521
PFL1925w	PFL1925w	cell division protein FtsH, putative	100895	14	19.091	0.867181
PFL1930w	PFL1930w	conserved Plasmodium protein, unknown function	690984	6	0.936	0.0399959
PFL1940w	PFL1940w	3-hydroxyisobutyryl-coenzyme A hydrolase, putative	63814.8	1	2.033	0.0608184
PFL1980c	PFL1980c	conserved Plasmodium protein, unknown function	276359	6	2.772	0.116863
PFL2005w	PFL2005w	replication factor C subunit 4	37613.7	19	68.452	15.4965
PFL2015w	PFL2015w	similar to tetratricopeptide repeat domain 1, putative	79752.1	9	15.533	0.778279
PFL2020c	PFL2020c	conserved Plasmodium protein, unknown function	63685.7	1	2.072	0.0660505
PFL2055w	PFL2055w	40S ribosomal protein S17, putative	16056.7	11	56.934	561.341
PFL2060c	PFL2060c	rabGDI protein	52305.8	28	76.906	63.2233
PFL2065c	PFL2065c	mitochondrial import inner membrane translocase subunit, putative	10920.5	1	13.684	0.930698
PFL2070w	PFL2070w	SNARE protein, putative	35787.4	5	18.874	2.45511
PFL2095w	PFL2095w	translation initiation factor SUI1, putative	12882.8	2	18.261	2.98107
PFL2105c	PFL2105c	conserved protein, unknown function	42706.2	1	3.784	0.100694
PFL2120w	PFL2120w	conserved Plasmodium protein, unknown function	154804	38	31.173	3.17112
PFL2140c	PFL2140c	ADP-ribosylation factor GTPase-activating protein	37264.9	9	36.145	5.30957
PFL2150c	PFL2150c	CCCH-type Zn-finger protein, putative	39668.1	6	17.313	1.44844
PFL2165w	PFL2165w	kinesin-like protein, putative	153031	6	4.449	0.22528
PFL2185w	PFL2185w	conserved Plasmodium protein, unknown function	56223	3	6.739	0.211528
PFL2200w	PFL2200w	conserved Plasmodium protein, unknown function	36419.3	4	14.148	0.584893
PFL2215w	PFL2215w	actin I	41844	35	92.553	2014.34
PFL2225w	PFL2225w	myosin A tail domain interacting protein	23477	8	38.235	11.5893
PFL2245w	PFL2245w	signal recognition particle, beta subunit, putative	30604.4	7	31.034	3.39397
PFL2275c	PFL2275c	FK506-binding protein (FKBP)-type peptidyl-propyl isomerase	34804.5	20	56.579	18.9526
PFL2280w	PFL2280w	cyclin g-associated kinase, putative	105471	3	3.3	0.13921
PFL2325c	PFL2325c	conserved protein, unknown function	32253.8	2	10.381	1.15443
PFL2330w	PFL2330w	conserved Plasmodium protein, unknown function	87318.7	3	5.898	0.211528
PFL2335w	PFL2335w	conserved Plasmodium protein, unknown function	231173	15	8.346	0.656449
PFL2345c	PFL2345c	tat-binding protein homolog	49513.5	30	70.575	35.8695
PFL2355w	PFL2355w	conserved Plasmodium protein, unknown function	44805.4	9	25.51	1.75423
PFL2375c	PFL2375c	cutA, putative	18672.8	5	41.509	2.59381
PFL2390c	PFL2390c	conserved Plasmodium protein, unknown function	348458	11	4.536	0.176286
PFL2415w	PFL2415w	Hbeta58/Vps26 protein homolog, putative	34487	7	25.926	1.23872
PFL2435w	PFL2435w	conserved Plasmodium protein, unknown function	21262.5	3	19.209	0.873817
PFL2460w	PFL2460w	coronin	68971.3	19	38.704	3.43669
PFL2465c	PFL2465c	thymidylate kinase	24675.5	6	32.857	1.51189
PFL2505c	PFL2505c	rhoptry neck protein 3, putative	262988	111	52.506	14.4314
PFL2510w	PFL2510w	chitinase	42759.1	2	7.672	0.258925
PFL2535w	PFL2535w	Plasmodium exported protein (PHISTb), unknown function	51952.1	4	12.222	0.467799
PFL2540w	PFL2540w	Plasmodium exported protein (PHISTb), unknown function	74705.6	1	2.556	0.0563541

## Sheet: Peptides
Sequence	Residue Start	Residue End	Length	Modifications	Modified Sequence	Charge	m/z	mass accuracy (ppm)	PEP	Mascot Score	Mascot Delta	Peptide Intensity	Leading Proteins	Leading Razor Protein	Description	Protein MW	nr unique pept/prot	Sequence Coverage	emPAI
NIIFLSPAMLGGSGLVK	847	863	17	Unmodified	_NIIFLSPAMLGGSGLVK_	2	858.989	1.0785	2.8104e-09	50.31	50.31	14636	MAL13P1.186	MAL13P1.186	1-deoxy-D-xylulose 5-phosphate synthase	140143	2	2.905	0.0711511
TIYGDEIYKEIYELYVER	331	348	18	Unmodified	_TIYGDEIYKEIYELYVER_	3	766.051	0.78968	0.0042429	22.85	22.85	19956	MAL13P1.186	MAL13P1.186	1-deoxy-D-xylulose 5-phosphate synthase	140143	2	2.905	0.0711511
AIHDGVIEGTIDYENQYVESK	410	430	21	Unmodified	_AIHDGVIEGTIDYENQYVESK_	3	794.048	-1.1476	0.060588	44.83	44.83	682270	MAL13P1.190	MAL13P1.190	proteasome regulatory component, putative	59028.8	27	62.624	13.3301
AMQYPDENEKKENEEAK	462	478	17	Unmodified	_AMQYPDENEKKENEEAK_	3	684.977	-0.32541	0.038438	22.05	22.05	304650	MAL13P1.190	MAL13P1.190	proteasome regulatory component, putative	59028.8	27	62.624	13.3301
CYDEGMELSTIIINR	146	160	15	Unmodified	_CYDEGMELSTIIINR_	2	907.427	-0.015399	9.0848e-13	52.27	52.27	81099	MAL13P1.190	MAL13P1.190	proteasome regulatory component, putative	59028.8	27	62.624	13.3301
DIMTQTVVVNLILR	209	222	14	Oxidation (M)	_DIM(ox)TQTVVVNLILR_	2	815.963	3.3164	3.9807e-09	52.37	52.37	34474	MAL13P1.190	MAL13P1.190	proteasome regulatory component, putative	59028.8	27	62.624	13.3301
EISDFYNINEK	110	120	11	Unmodified	_EISDFYNINEK_	2	686.325	-1.175	0.0021966	57.83	57.83	104880	MAL13P1.190	MAL13P1.190	proteasome regulatory component, putative	59028.8	27	62.624	13.3301
ENYPIYNILNK	88	98	11	Unmodified	_ENYPIYNILNK_	2	690.862	1.5245	0.037531	41.63	41.63	99969	MAL13P1.190	MAL13P1.190	proteasome regulatory component, putative	59028.8	27	62.624	13.3301
FAQVMNNYTDLFIHDGVYLLIK	344	365	22	Oxidation (M)	_FAQVM(ox)NNYTDLFIHDGVYLLIK_	3	877.449	-1.7378	9.9571e-12	33.59	33.59	121480	MAL13P1.190	MAL13P1.190	proteasome regulatory component, putative	59028.8	27	62.624	13.3301
HNLYDLAVR	227	235	9	Unmodified	_HNLYDLAVR_	2	550.796	-1.9073	0.021421	29.98	29.98	1753600	MAL13P1.190	MAL13P1.190	proteasome regulatory component, putative	59028.8	27	62.624	13.3301
HVVSAVR	331	337	7	Unmodified	_HVVSAVR_	2	384.23	2.3566	0.053391	29.26	29.26	524330	MAL13P1.190	MAL13P1.190	proteasome regulatory component, putative	59028.8	27	62.624	13.3301
IAFCLQLYSDAIK	449	461	13	Unmodified	_IAFCLQLYSDAIK_	2	771.405	-0.25639	4.3066e-11	89.85	89.85	290630	MAL13P1.190	MAL13P1.190	proteasome regulatory component, putative	59028.8	27	62.624	13.3301
IFKENYPIYNILNK	85	98	14	Unmodified	_IFKENYPIYNILNK_	2	884.985	1.4304	1.0747e-06	47.55	47.55	89099	MAL13P1.190	MAL13P1.190	proteasome regulatory component, putative	59028.8	27	62.624	13.3301
IGIESSLDVVGITAK	395	409	15	Unmodified	_IGIESSLDVVGITAK_	2	751.427	-0.07501	4.8497e-17	94.39	94.39	124650	MAL13P1.190	MAL13P1.190	proteasome regulatory component, putative	59028.8	27	62.624	13.3301
IHHNVIK	367	373	7	Unmodified	_IHHNVIK_	2	430.759	2.4561	0.053391	23.37	23.37	159770	MAL13P1.190	MAL13P1.190	proteasome regulatory component, putative	59028.8	27	62.624	13.3301
IINLSYSR	378	385	8	Unmodified	_IINLSYSR_	2	483.274	0.7025	0.0185	36.12	36.12	381880	MAL13P1.190	MAL13P1.190	proteasome regulatory component, putative	59028.8	27	62.624	13.3301
ILAVQLDYSEAHR	262	274	13	Unmodified	_ILAVQLDYSEAHR_	2	757.902	0.86086	0.15744	31.78	31.78	161480	MAL13P1.190	MAL13P1.190	proteasome regulatory component, putative	59028.8	27	62.624	13.3301
ILAVQLDYSEAHRK	262	275	14	Unmodified	_ILAVQLDYSEAHRK_	3	548.302	-0.42671	0.023878	29.51	29.51	213280	MAL13P1.190	MAL13P1.190	proteasome regulatory component, putative	59028.8	27	62.624	13.3301
ISINDIGK	386	393	8	Unmodified	_ISINDIGK_	2	430.248	-0.35193	0.26776	35.67	35.67	1047300	MAL13P1.190	MAL13P1.190	proteasome regulatory component, putative	59028.8	27	62.624	13.3301
LLFIYR	197	202	6	Unmodified	_LLFIYR_	2	412.755	-1.1781	0.11699	30.33	0	170460	MAL13P1.190	MAL13P1.190	proteasome regulatory component, putative	59028.8	27	62.624	13.3301
NMSMPIIIYLIK	72	83	12	Unmodified	_NMSMPIIIYLIK_	2	718.406	0.33674	0.2058	32.51	32.51	771330	MAL13P1.190	MAL13P1.190	proteasome regulatory component, putative	59028.8	27	62.624	13.3301
QQEELAQAEEGDLGDDNDLL	484	503	20	Unmodified	_QQEELAQAEEGDLGDDNDLL_	2	1101.49	-0.48979	1.03e-05	101.77	101.77	215450	MAL13P1.190	MAL13P1.190	proteasome regulatory component, putative	59028.8	27	62.624	13.3301
RIHHNVIK	366	373	8	Unmodified	_RIHHNVIK_	2	508.809	2.5732	0.12826	23.8	23.8	33572	MAL13P1.190	MAL13P1.190	proteasome regulatory component, putative	59028.8	27	62.624	13.3301
SLDYINAK	168	175	8	Unmodified	_SLDYINAK_	2	462.245	1.5043	0.12826	39.67	39.67	1161000	MAL13P1.190	MAL13P1.190	proteasome regulatory component, putative	59028.8	27	62.624	13.3301
SNSDIYITGDPMK	431	443	13	Unmodified	_SNSDIYITGDPMK_	2	720.837	-0.2649	0.00022571	81.06	81.06	66602	MAL13P1.190	MAL13P1.190	proteasome regulatory component, putative	59028.8	27	62.624	13.3301
TSFPENLSSNAQYAR	240	254	15	Unmodified	_TSFPENLSSNAQYAR_	2	842.9	-1.6026	9.3542e-05	51.12	51.12	272760	MAL13P1.190	MAL13P1.190	proteasome regulatory component, putative	59028.8	27	62.624	13.3301
VFVNNLLTSVNYINNAIVHK	29	48	20	Unmodified	_VFVNNLLTSVNYINNAIVHK_	2	1136.63	3.0157	0.00011631	63.55	63.55	122110	MAL13P1.190	MAL13P1.190	proteasome regulatory component, putative	59028.8	27	62.624	13.3301
VYFYYSWIHELGGK	176	189	14	Unmodified	_VYFYYSWIHELGGK_	2	881.435	-1.5488	3.9807e-09	61.26	61.26	149390	MAL13P1.190	MAL13P1.190	proteasome regulatory component, putative	59028.8	27	62.624	13.3301
YMNIYEEGLYK	99	109	11	Unmodified	_YMNIYEEGLYK_	2	711.834	-0.75263	4.906e-18	64.13	64.13	2199400	MAL13P1.190	MAL13P1.190	proteasome regulatory component, putative	59028.8	27	62.624	13.3301
NDTITNIVNDILLVK	573	587	15	Unmodified	_NDTITNIVNDILLVK_	2	842.978	5.8848	0.0026905	50.91	50.91	66316	MAL13P1.202	MAL13P1.202	conserved Plasmodium protein, unknown function	231414	3	2.944	0.0619082
NLQNIINQK	564	572	9	2 Deamidated (NQ)	_N(de)LQNIINQ(de)K_	2	543.793	0.27853	0.10761	21.06	0	48294	MAL13P1.202	MAL13P1.202	conserved Plasmodium protein, unknown function	231414	3	2.944	0.0619082
RLENEKEDIIK	456	466	11	Unmodified	_RLENEKEDIIK_	3	462.924	0.70952	0.13001	22.01	22.01	168330	MAL13P1.202	MAL13P1.202	conserved Plasmodium protein, unknown function	231414	3	2.944	0.0619082
ATIGVEFATR	19	28	10	Unmodified	_ATIGVEFATR_	2	532.79	-2.0829	0.0036836	64	64	47881	MAL13P1.205	MAL13P1.205	Rab11b, GTPase	23567.3	7	39.423	1.73842
ENNLFFAEASAVSK	127	140	14	Unmodified	_ENNLFFAEASAVSK_	2	763.878	0.3362	0.00022852	61.22	61.22	48722	MAL13P1.205	MAL13P1.205	Rab11b, GTPase	23567.3	7	39.423	1.73842
HIFENLLQEIYNNR	145	158	14	Unmodified	_HIFENLLQEIYNNR_	2	901.963	0.99854	1.2574e-38	66.67	66.67	54505	MAL13P1.205	MAL13P1.205	Rab11b, GTPase	23567.3	7	39.423	1.73842
SAGAILVYDITK	62	73	12	Unmodified	_SAGAILVYDITK_	2	625.853	-1.5547	0.0048647	41.12	41.12	36364	MAL13P1.205	MAL13P1.205	Rab11b, GTPase	23567.3	7	39.423	1.73842
SITSAHYR	53	60	8	Unmodified	_SITSAHYR_	2	467.741	-0.077223	0.042262	23.93	23.93	23437	MAL13P1.205	MAL13P1.205	Rab11b, GTPase	23567.3	7	39.423	1.73842
SVATCESAIQLTK	170	182	13	Unmodified	_SVATCESAIQLTK_	2	704.361	-1.3745	0.00012501	75.73	75.73	79036	MAL13P1.205	MAL13P1.205	Rab11b, GTPase	23567.3	7	39.423	1.73842
VTYEQGANFAR	116	126	11	Unmodified	_VTYEQGANFAR_	2	628.307	-1.8192	0.0021966	54.33	54.33	122750	MAL13P1.205	MAL13P1.205	Rab11b, GTPase	23567.3	7	39.423	1.73842
IEDAGGECLTFDQLALK	112	128	17	Unmodified	_IEDAGGECLTFDQLALK_	2	940.459	-2.4978	1.08e-13	84.83	84.83	258700	MAL13P1.209	MAL13P1.209	60S ribosomal protein L18-2, putative	21440.1	4	30.481	36.2759
LQYHMANHPNDIAVVVGSITDDKR	67	90	24	Oxidation (M)	_LQYHM(ox)ANHPNDIAVVVGSITDDKR_	3	903.785	-1.707	1.7057e-05	43.47	43.47	126280	MAL13P1.209	MAL13P1.209	60S ribosomal protein L18-2, putative	21440.1	4	30.481	36.2759
LYNFLAR	32	38	7	Unmodified	_LYNFLAR_	2	448.753	-1.5723	0.00014031	38.11	38.11	194790	MAL13P1.209	MAL13P1.209	60S ribosomal protein L18-2, putative	21440.1	4	30.481	36.2759
YRPPLSLSK	58	66	9	Unmodified	_YRPPLSLSK_	2	530.811	0.17977	0.10761	34.98	34.98	70818	MAL13P1.209	MAL13P1.209	60S ribosomal protein L18-2, putative	21440.1	4	30.481	36.2759
DAILHLSLENK	128	138	11	Unmodified	_DAILHLSLENK_	2	626.848	-1.016	0.00040061	53.25	53.25	260420	MAL13P1.214	MAL13P1.214	phosphoethanolamine N-methyltransferase	31023.5	29	85.338	27383.2
DAILHLSLENKNK	128	140	13	Unmodified	_DAILHLSLENKNK_	3	498.947	-0.37728	0.02916	25.54	25.54	1258600	MAL13P1.214	MAL13P1.214	phosphoethanolamine N-methyltransferase	31023.5	29	85.338	27383.2
DLSDYWNQLLEVEHK	205	219	15	Deamidated (NQ)	_DLSDYWN(de)QLLEVEHK_	2	945.449	1.4513	9.0848e-13	68.39	68.39	377390	MAL13P1.214	MAL13P1.214	phosphoethanolamine N-methyltransferase	31023.5	29	85.338	27383.2
EFPENNFDLIYSR	115	127	13	Unmodified	_EFPENNFDLIYSR_	2	822.389	4.101	0.0055817	66.47	66.47		MAL13P1.214	MAL13P1.214	phosphoethanolamine N-methyltransferase	31023.5	29	85.338	27383.2
ENWDDEFKEYVK	166	177	12	Unmodified	_ENWDDEFKEYVK_	2	801.36	0.016778	0.2058	46.85	46.85	3852400	MAL13P1.214	MAL13P1.214	phosphoethanolamine N-methyltransferase	31023.5	29	85.338	27383.2
FISLDDGWSR	237	246	10	Unmodified	_FISLDDGWSR_	2	598.291	0.057372	0.00026223	66.3	66.3	316230	MAL13P1.214	MAL13P1.214	phosphoethanolamine N-methyltransferase	31023.5	29	85.338	27383.2
FISLDDGWSRK	237	247	11	Unmodified	_FISLDDGWSRK_	2	662.338	-0.40601	0.0034955	38.19	38.19	1312400	MAL13P1.214	MAL13P1.214	phosphoethanolamine N-methyltransferase	31023.5	29	85.338	27383.2
IIFEANDILTK	104	114	11	Unmodified	_IIFEANDILTK_	2	638.861	-0.61687	1.8099e-10	72.85	72.85	1532800	MAL13P1.214	MAL13P1.214	phosphoethanolamine N-methyltransferase	31023.5	29	85.338	27383.2
ILSDIELNENSK	47	58	12	Deamidated (NQ)	_ILSDIELNEN(de)SK_	2	688.351	0.73227	1.3621e-08	82	82	3546500	MAL13P1.214	MAL13P1.214	phosphoethanolamine N-methyltransferase	31023.5	29	85.338	27383.2
KFISLDDGWSR	236	246	11	Unmodified	_KFISLDDGWSR_	2	662.338	-0.39576	1.8099e-10	63.44	63.44	441700	MAL13P1.214	MAL13P1.214	phosphoethanolamine N-methyltransferase	31023.5	29	85.338	27383.2
KILSDIELNENSK	46	58	13	Unmodified	_KILSDIELNENSK_	2	751.907	0.6383	4.0505e-20	111.07	111.07	4855300	MAL13P1.214	MAL13P1.214	phosphoethanolamine N-methyltransferase	31023.5	29	85.338	27383.2
MTLIENLNSDK	1	11	11	Acetyl (Protein N-term)	_(ac)MTLIENLNSDK_	2	660.329	-0.73155	5.1218e-06	66.09	66.09	110000	MAL13P1.214	MAL13P1.214	phosphoethanolamine N-methyltransferase	31023.5	29	85.338	27383.2
NVVSKDLSDYWNQLLEVEHK	200	219	20	Unmodified	_NVVSKDLSDYWNQLLEVEHK_	3	806.076	-1.8549	6.6511e-10	58.15	58.15	179290	MAL13P1.214	MAL13P1.214	phosphoethanolamine N-methyltransferase	31023.5	29	85.338	27383.2
TFLENNQYTDEGVK	12	25	14	Unmodified	_TFLENNQYTDEGVK_	2	829.389	-0.74865	4.6635e-06	109.34	109.34	969240	MAL13P1.214	MAL13P1.214	phosphoethanolamine N-methyltransferase	31023.5	29	85.338	27383.2
TFLENNQYTDEGVKVYEFIFGENYISSGGLEATK	12	45	34	Unmodified	_TFLENNQYTDEGVKVYEFIFGENYISSGGLEATK_	3	1288.28	-1.9621	7.4133e-08	55.17	55.17	805290	MAL13P1.214	MAL13P1.214	phosphoethanolamine N-methyltransferase	31023.5	29	85.338	27383.2
TLIENLNSDK	2	11	10	Acetyl (Protein N-term)	_(ac)TLIENLNSDK_	2	594.809	0.20667	0.0058362	60.42	60.42	1436600	MAL13P1.214	MAL13P1.214	phosphoethanolamine N-methyltransferase	31023.5	29	85.338	27383.2
TLIENLNSDKTFLENNQYTDEGVK	2	25	24	Deamidated (NQ)	_TLIENLNSDKTFLEN(de)NQYTDEGVK_	3	929.45	-0.85714	4.5667e-12	63.8	63.8	336110	MAL13P1.214	MAL13P1.214	phosphoethanolamine N-methyltransferase	31023.5	29	85.338	27383.2
VLDIGSGLGGGCMYINEK	59	76	18	Unmodified	_VLDIGSGLGGGCMYINEK_	2	941.956	-0.67555	2.0494e-24	100.86	100.86	780910	MAL13P1.214	MAL13P1.214	phosphoethanolamine N-methyltransferase	31023.5	29	85.338	27383.2
VSGNNKIIFEANDILTK	98	114	17	Deamidated (NQ)	_VSGN(de)NKIIFEANDILTK_	3	626.339	-3.297	0.010205	25.73	25.73	180360	MAL13P1.214	MAL13P1.214	phosphoethanolamine N-methyltransferase	31023.5	29	85.338	27383.2
VYEFIFGENYISSGGLEATK	26	45	20	Unmodified	_VYEFIFGENYISSGGLEATK_	2	1112.54	3.428	2.251e-18	97.04	97.04	132290	MAL13P1.214	MAL13P1.214	phosphoethanolamine N-methyltransferase	31023.5	29	85.338	27383.2
VYEFIFGENYISSGGLEATKK	26	46	21	Unmodified	_VYEFIFGENYISSGGLEATKK_	2	1176.59	-2.2045	0.00037432	100.43	100.43	401000	MAL13P1.214	MAL13P1.214	phosphoethanolamine N-methyltransferase	31023.5	29	85.338	27383.2
WGYFKATKN	258	266	9	Unmodified	_WGYFKATKN_	2	557.788	-1.8885	0.08196	20.67	20.67		MAL13P1.214	MAL13P1.214	phosphoethanolamine N-methyltransferase	31023.5	29	85.338	27383.2
WLKPTGTLLITDYCATEK	148	165	18	Unmodified	_WLKPTGTLLITDYCATEK_	2	1055.55	-0.20464	3.012e-05	80.06	80.06	811410	MAL13P1.214	MAL13P1.214	phosphoethanolamine N-methyltransferase	31023.5	29	85.338	27383.2
WLKPTGTLLITDYCATEKENWDDEFK	148	173	26	Unmodified	_WLKPTGTLLITDYCATEKENWDDEFK_	3	1058.51	1.0979	1.2116e-12	48.76	48.76	444830	MAL13P1.214	MAL13P1.214	phosphoethanolamine N-methyltransferase	31023.5	29	85.338	27383.2
WLKPTGTLLITDYCATEKENWDDEFKEYVK	148	177	30	Unmodified	_WLKPTGTLLITDYCATEKENWDDEFKEYVK_	4	923.951	0.5766	5.7813e-07	37.56	37.56	2594600	MAL13P1.214	MAL13P1.214	phosphoethanolamine N-methyltransferase	31023.5	29	85.338	27383.2
YGAHTHGIDICSNIVNMANER	77	97	21	Unmodified	_YGAHTHGIDICSNIVNMANER_	3	791.367	-2.0946	0.010852	94.08	94.08	421730	MAL13P1.214	MAL13P1.214	phosphoethanolamine N-methyltransferase	31023.5	29	85.338	27383.2
YLHENK	220	225	6	Unmodified	_YLHENK_	2	402.206	1.3373	0.11699	22.89	22.89	13526	MAL13P1.214	MAL13P1.214	phosphoethanolamine N-methyltransferase	31023.5	29	85.338	27383.2
YLHENKEEFLK	220	230	11	Unmodified	_YLHENKEEFLK_	2	725.372	-0.6286	1.8099e-10	63.79	63.79	304790	MAL13P1.214	MAL13P1.214	phosphoethanolamine N-methyltransferase	31023.5	29	85.338	27383.2
YLHENKEEFLKLFSEK	220	235	16	Unmodified	_YLHENKEEFLKLFSEK_	3	685.358	1.3138	0.0010725	24.2	24.2	247410	MAL13P1.214	MAL13P1.214	phosphoethanolamine N-methyltransferase	31023.5	29	85.338	27383.2
NLNDLDDQSYTNEFVK	36	51	16	Unmodified	_NLNDLDDQSYTNEFVK_	2	957.939	3.108	9.9821e-09	76.38	76.38	18842	MAL13P1.215	MAL13P1.215	conserved Plasmodium protein, unknown function	37469.9	1	5.079	0.136464
NILSLEVNR	502	510	9	Unmodified	_NILSLEVNR_	2	529.304	-0.44116	0.056241	26.72	26.72	64895	MAL13P1.218	MAL13P1.218	UDP-N-acetylglucosamine pyrophosphorylase, putative	69939.8	2	3.204	0.154782
SSITNLNNIK	214	223	10	Unmodified	_SSITNLNNIK_	2	552.306	-0.97799	0.071467	35.49	35.49	105490	MAL13P1.218	MAL13P1.218	UDP-N-acetylglucosamine pyrophosphorylase, putative	69939.8	2	3.204	0.154782
AADLSLSPVHTAAIGIYADDK	840	860	21	Unmodified	_AADLSLSPVHTAAIGIYADDK_	3	710.036	-2.1388	1.9852e-06	39.18	39.18	122550	MAL13P1.22	MAL13P1.22	DNA ligase I	104440	15	21.82	1.0645
DSLLFTFLTNAFNQIEELK	173	191	19	Unmodified	_DSLLFTFLTNAFNQIEELK_	2	1122.08	5.2262	0.16412	37.93	37.93		MAL13P1.22	MAL13P1.22	DNA ligase I	104440	15	21.82	1.0645
DVDIENIK	639	646	8	Unmodified	_DVDIENIK_	2	473.248	-0.11503	0.042262	33.15	33.15	86441	MAL13P1.22	MAL13P1.22	DNA ligase I	104440	15	21.82	1.0645
DYVEGLSDSVDLVPIAGYYGK	742	762	21	Unmodified	_DYVEGLSDSVDLVPIAGYYGK_	2	1130.55	1.3085	0.0024066	66.51	66.51	89748	MAL13P1.22	MAL13P1.22	DNA ligase I	104440	15	21.82	1.0645
FNNVTFTCEYK	552	562	11	Unmodified	_FNNVTFTCEYK_	2	711.822	0.68783	0.0034955	44.69	44.69	75681	MAL13P1.22	MAL13P1.22	DNA ligase I	104440	15	21.82	1.0645
FNPVHFNINDLYLSEK	149	164	16	Unmodified	_FNPVHFNINDLYLSEK_	3	650.663	1.4363	0.053088	23.04	23.04	34313	MAL13P1.22	MAL13P1.22	DNA ligase I	104440	15	21.82	1.0645
GVQEVLDR	544	551	8	Unmodified	_GVQEVLDR_	2	458.248	-1.0393	0.12826	36.54	36.54	198700	MAL13P1.22	MAL13P1.22	DNA ligase I	104440	15	21.82	1.0645
INKPNIFYNLIEK	449	461	13	Unmodified	_INKPNIFYNLIEK_	2	803.454	0.70854	0.0023966	40.78	40.78	29245	MAL13P1.22	MAL13P1.22	DNA ligase I	104440	15	21.82	1.0645
LDGTNNLINK	387	396	10	Unmodified	_LDGTNNLINK_	2	551.299	-0.50771	0.18806	46.31	46.31	191960	MAL13P1.22	MAL13P1.22	DNA ligase I	104440	15	21.82	1.0645
LTIQSVFHELK	292	302	11	Unmodified	_LTIQSVFHELK_	2	657.874	2.9896	0.0085976	34.66	34.66	111420	MAL13P1.22	MAL13P1.22	DNA ligase I	104440	15	21.82	1.0645
NVSIILSNIFR	200	210	11	Unmodified	_NVSIILSNIFR_	2	638.375	0.31614	0.0021966	51.32	51.32	63613	MAL13P1.22	MAL13P1.22	DNA ligase I	104440	15	21.82	1.0645
SIPNLIGSNSQQK	303	315	13	Unmodified	_SIPNLIGSNSQQK_	2	693.373	-1.1443	0.15744	34.41	34.41	108290	MAL13P1.22	MAL13P1.22	DNA ligase I	104440	15	21.82	1.0645
SLNWLK	733	738	6	Unmodified	_SLNWLK_	2	380.721	-1.1901	0.19694	24.12	4.72	63627	MAL13P1.22	MAL13P1.22	DNA ligase I	104440	15	21.82	1.0645
TEEWLTQSGDR	401	411	11	Unmodified	_TEEWLTQSGDR_	2	661.305	0.27813	0.0021966	39.19	39.19	38819	MAL13P1.22	MAL13P1.22	DNA ligase I	104440	15	21.82	1.0645
VLIYYSPNDLIPAVYITLNK	211	230	20	Unmodified	_VLIYYSPNDLIPAVYITLNK_	2	1155.14	2.2415	8.532e-08	46.15	46.15	20472	MAL13P1.22	MAL13P1.22	DNA ligase I	104440	15	21.82	1.0645
CSFDAAILK	112	120	9	Unmodified	_CSFDAAILK_	2	512.76	-0.37152	0.0097156	31.5	31.5	87577	MAL13P1.221	MAL13P1.221	aspartate carbamoyltransferase	43224.5	22	58.667	22.1013
DIVNTITYNLK	255	265	11	Unmodified	_DIVNTITYNLK_	2	647.356	0.14234	0.0005515	71.24	71.24	678060	MAL13P1.221	MAL13P1.221	aspartate carbamoyltransferase	43224.5	22	58.667	22.1013
DIVNTITYNLKK	255	266	12	Unmodified	_DIVNTITYNLKK_	2	711.404	-1.3188	0.075834	29.45	29.45	114070	MAL13P1.221	MAL13P1.221	aspartate carbamoyltransferase	43224.5	22	58.667	22.1013
FTDVDEYNQYK	301	311	11	Unmodified	_FTDVDEYNQYK_	2	711.315	-2.022	0.0021966	51.66	51.66	1013700	MAL13P1.221	MAL13P1.221	aspartate carbamoyltransferase	43224.5	22	58.667	22.1013
ILSTYVDGIIYR	148	159	12	Unmodified	_ILSTYVDGIIYR_	2	706.893	-1.4358	0.00015797	65.61	65.61	115430	MAL13P1.221	MAL13P1.221	aspartate carbamoyltransferase	43224.5	22	58.667	22.1013
ILSTYVDGIIYRDPSK	148	163	16	Unmodified	_ILSTYVDGIIYRDPSK_	2	920.496	0.46865	7.4165e-06	63.57	63.57	109710	MAL13P1.221	MAL13P1.221	aspartate carbamoyltransferase	43224.5	22	58.667	22.1013
ILSTYVDGIIYRDPSKK	148	164	17	Unmodified	_ILSTYVDGIIYRDPSKK_	4	492.775	0.028446	0.14486	19	19	131670	MAL13P1.221	MAL13P1.221	aspartate carbamoyltransferase	43224.5	22	58.667	22.1013
KLNIAFVGDLK	213	223	11	Unmodified	_KLNIAFVGDLK_	2	609.366	-0.13442	0.0034955	37.35	37.35	200280	MAL13P1.221	MAL13P1.221	aspartate carbamoyltransferase	43224.5	22	58.667	22.1013
LDNMFYINSK	34	43	10	Unmodified	_LDNMFYINSK_	2	622.803	-0.11835	0.0065341	45.94	45.94	132480	MAL13P1.221	MAL13P1.221	aspartate carbamoyltransferase	43224.5	22	58.667	22.1013
LNIAFVGDLK	214	223	10	Unmodified	_LNIAFVGDLK_	2	545.319	0.66871	0.0041575	57.6	57.6	607230	MAL13P1.221	MAL13P1.221	aspartate carbamoyltransferase	43224.5	22	58.667	22.1013
MALLYLIFSSTS	364	375	12	Unmodified	_MALLYLIFSSTS_	2	673.357	1.3902	0.02157	24.86	24.86	28578	MAL13P1.221	MAL13P1.221	aspartate carbamoyltransferase	43224.5	22	58.667	22.1013
NAFILSNK	312	319	8	Unmodified	_NAFILSNK_	2	453.756	-0.58046	0.042262	36.65	36.65	718920	MAL13P1.221	MAL13P1.221	aspartate carbamoyltransferase	43224.5	22	58.667	22.1013
NNFYSDDSIK	267	276	10	Unmodified	_NNFYSDDSIK_	2	601.77	0.2449	0.0065341	33.57	33.57	725470	MAL13P1.221	MAL13P1.221	aspartate carbamoyltransferase	43224.5	22	58.667	22.1013
SVINIDDVDDEELLAILYTSK	59	79	21	Unmodified	_SVINIDDVDDEELLAILYTSK_	2	1183.1	1.0036	0.004334	60.11	60.11	13684	MAL13P1.221	MAL13P1.221	aspartate carbamoyltransferase	43224.5	22	58.667	22.1013
SVYFTQAENGLYVR	350	363	14	Unmodified	_SVYFTQAENGLYVR_	2	823.912	0.17092	2.2561e-15	75.21	75.21	352340	MAL13P1.221	MAL13P1.221	aspartate carbamoyltransferase	43224.5	22	58.667	22.1013
VFCSVFLEPSTR	98	109	12	Unmodified	_VFCSVFLEPSTR_	2	721.361	-1.756	0.00086337	46.68	46.68	512750	MAL13P1.221	MAL13P1.221	aspartate carbamoyltransferase	43224.5	22	58.667	22.1013
VLNITDMNSTSFYK	125	138	14	Unmodified	_VLNITDMNSTSFYK_	2	816.901	-0.6903	7.2072e-28	95.61	95.61	133220	MAL13P1.221	MAL13P1.221	aspartate carbamoyltransferase	43224.5	22	58.667	22.1013
VLNITDMNSTSFYKGETVEDAFK	125	147	23	Unmodified	_VLNITDMNSTSFYKGETVEDAFK_	3	870.419	-1.9066	0.018494	23.81	23.81	44961	MAL13P1.221	MAL13P1.221	aspartate carbamoyltransferase	43224.5	22	58.667	22.1013
VNEIKVEVDSNPK	337	349	13	Unmodified	_VNEIKVEVDSNPK_	2	735.894	-2.4122	0.00022571	53.09	53.09	161050	MAL13P1.221	MAL13P1.221	aspartate carbamoyltransferase	43224.5	22	58.667	22.1013
YFDNLEEGLEDVHIIYMTR	277	295	19	Unmodified	_YFDNLEEGLEDVHIIYMTR_	2	1179.06	1.5737	2.1419e-05	65.46	65.46	30941	MAL13P1.221	MAL13P1.221	aspartate carbamoyltransferase	43224.5	22	58.667	22.1013
YKIDLDK	44	50	7	Unmodified	_YKIDLDK_	2	447.75	-1.6161	0.053391	35.57	2.26	345770	MAL13P1.221	MAL13P1.221	aspartate carbamoyltransferase	43224.5	22	58.667	22.1013
YNVSFNFVSCK	238	248	11	Unmodified	_YNVSFNFVSCK_	2	682.819	-0.30136	5.1218e-06	74.11	74.11	301260	MAL13P1.221	MAL13P1.221	aspartate carbamoyltransferase	43224.5	22	58.667	22.1013
DTLEYMESIVSR	480	491	12	Unmodified	_DTLEYMESIVSR_	2	721.845	0.52657	0.00015797	55.11	55.11	26121	MAL13P1.102	MAL13P1.102	conserved Plasmodium protein, unknown function	88519.1	1	1.602	0.0435626
DILLEQFK	953	960	8	Unmodified	_DILLEQFK_	2	503.284	-1.0284	0.12826	27.19	0	49039	MAL13P1.103	MAL13P1.103	conserved Plasmodium protein, unknown function	127590	6	6.916	0.268961
EDLYSCIPILLSR	445	457	13	Unmodified	_EDLYSCIPILLSR_	2	789.913	0.04675	0.00072673	51.97	51.97	101940	MAL13P1.103	MAL13P1.103	conserved Plasmodium protein, unknown function	127590	6	6.916	0.268961
IWEDNEFYLK	750	759	10	Unmodified	_IWEDNEFYLK_	2	678.827	-0.93859	0.0065341	28.3	28.3	87435	MAL13P1.103	MAL13P1.103	conserved Plasmodium protein, unknown function	127590	6	6.916	0.268961
KQNLILSWLTFK	613	624	12	Unmodified	_KQNLILSWLTFK_	3	497.629	0.43896	0.034186	28.31	28.31	51372	MAL13P1.103	MAL13P1.103	conserved Plasmodium protein, unknown function	127590	6	6.916	0.268961
MSDFLNELK	534	542	9	Unmodified	_MSDFLNELK_	2	548.771	-1.14	0.10761	19.24	19.24	134020	MAL13P1.103	MAL13P1.103	conserved Plasmodium protein, unknown function	127590	6	6.916	0.268961
VYVDNKEFYEEIPSVDVIDGSK	716	737	22	Unmodified	_VYVDNKEFYEEIPSVDVIDGSK_	3	849.083	1.6539	0.12535	19.9	19.9	100910	MAL13P1.103	MAL13P1.103	conserved Plasmodium protein, unknown function	127590	6	6.916	0.268961
ISTGIEDLINMLK	650	662	13	Unmodified	_ISTGIEDLINMLK_	2	723.897	1.8997	0.00012501	49.2	49.2	72597	MAL13P1.118	MAL13P1.118	3',5'-cyclic nucleotide phosphodiesterase	133084	1	1.141	0.0412233
ADERDIYEFFSEVAGK	498	513	16	Unmodified	_ADERDIYEFFSEVAGK_	3	625.963	1.0945	0.12045	33.85	33.85	242260	MAL13P1.120	MAL13P1.120	splicing factor, putative	100882	11	15.162	0.995262
DIYEFFSEVAGK	502	513	12	Unmodified	_DIYEFFSEVAGK_	2	702.838	1.2641	0.00086337	45.34	45.34	161330	MAL13P1.120	MAL13P1.120	splicing factor, putative	100882	11	15.162	0.995262
GFGFIQFHK	631	639	9	Unmodified	_GFGFIQFHK_	2	540.785	-0.75284	0.056241	37.71	37.71	174570	MAL13P1.120	MAL13P1.120	splicing factor, putative	100882	11	15.162	0.995262
HQPIDPNDIPLK	576	587	12	Unmodified	_HQPIDPNDIPLK_	2	693.872	-2.0246	0.2058	20.14	20.14	332920	MAL13P1.120	MAL13P1.120	splicing factor, putative	100882	11	15.162	0.995262
LYIGGLLGPLSNITEQELK	588	606	19	Unmodified	_LYIGGLLGPLSNITEQELK_	2	1029.58	1.0145	9.8545e-16	94.48	94.48	118630	MAL13P1.120	MAL13P1.120	splicing factor, putative	100882	11	15.162	0.995262
NINTEEEEQDNEK	690	702	13	Unmodified	_NINTEEEEQDNEK_	2	796.34	0.33206	6.1278e-06	80.63	80.63	18372	MAL13P1.120	MAL13P1.120	splicing factor, putative	100882	11	15.162	0.995262
QLFNPFGDILDVEIHR	607	622	16	Unmodified	_QLFNPFGDILDVEIHR_	2	956.999	1.0243	0.060452	36.18	36.18	67533	MAL13P1.120	MAL13P1.120	splicing factor, putative	100882	11	15.162	0.995262
VINDNKIDNENK	68	79	12	Unmodified	_VINDNKIDNENK_	2	708.36	1.3206	0.075834	29.21	29.21	10268	MAL13P1.120	MAL13P1.120	splicing factor, putative	100882	11	15.162	0.995262
VVNIWLDTK	806	814	9	Unmodified	_VVNIWLDTK_	2	544.311	-1.2782	0.013541	47.79	47.79	177380	MAL13P1.120	MAL13P1.120	splicing factor, putative	100882	11	15.162	0.995262
YATGANAIMAR	741	751	11	Unmodified	_YATGANAIMAR_	2	569.787	-0.44116	0.0021966	63.04	63.04	189560	MAL13P1.120	MAL13P1.120	splicing factor, putative	100882	11	15.162	0.995262
YLLACDNTQENILK	670	683	14	Unmodified	_YLLACDNTQENILK_	2	847.925	-0.94011	3.9807e-09	61.17	61.17	95098	MAL13P1.120	MAL13P1.120	splicing factor, putative	100882	11	15.162	0.995262
AIVIDAGSTGTR	51	62	12	Unmodified	_AIVIDAGSTGTR_	2	580.817	1.4994	0.0014088	44.5	44.5	105730	MAL13P1.121	MAL13P1.121	adenosine-diphosphatase	66158.5	19	35.929	3.97702
AQEVCPLTIEEIR	472	484	13	Unmodified	_AQEVCPLTIEEIR_	2	779.401	-2.986	4.3066e-11	65.99	65.99	246670	MAL13P1.121	MAL13P1.121	adenosine-diphosphatase	66158.5	19	35.929	3.97702
FHINNLYK	373	380	8	Unmodified	_FHINNLYK_	2	524.782	0.32354	0.042262	23.78	23.78	743620	MAL13P1.121	MAL13P1.121	adenosine-diphosphatase	66158.5	19	35.929	3.97702
FIEMACFPK	361	369	9	Unmodified	_FIEMACFPK_	2	571.772	-2.1407	0.0097156	30.62	30.62	826650	MAL13P1.121	MAL13P1.121	adenosine-diphosphatase	66158.5	19	35.929	3.97702
FNTIILFR	129	136	8	Unmodified	_FNTIILFR_	2	512.303	-0.32923	0.0043327	51.08	51.08	1101500	MAL13P1.121	MAL13P1.121	adenosine-diphosphatase	66158.5	19	35.929	3.97702
INDDEYIGVGIGNINMCR	396	413	18	Unmodified	_INDDEYIGVGIGNINMCR_	2	1026.98	-0.68738	5.5384e-08	85.49	85.49	144720	MAL13P1.121	MAL13P1.121	adenosine-diphosphatase	66158.5	19	35.929	3.97702
INLFNQDIFLYCK	318	330	13	Unmodified	_INLFNQDIFLYCK_	2	844.429	-1.1392	0.00022571	86.6	86.6	48227	MAL13P1.121	MAL13P1.121	adenosine-diphosphatase	66158.5	19	35.929	3.97702
IVNLIR	547	552	6	Unmodified	_IVNLIR_	2	364.245	-0.14644	0.027136	25.63	25.63	314130	MAL13P1.121	MAL13P1.121	adenosine-diphosphatase	66158.5	19	35.929	3.97702
IYIPSINYR	80	88	9	Unmodified	_IYIPSINYR_	2	569.816	-1.0437	0.021421	29.34	29.34	1456700	MAL13P1.121	MAL13P1.121	adenosine-diphosphatase	66158.5	19	35.929	3.97702
KNSIIEENYK	302	311	10	Unmodified	_KNSIIEENYK_	2	619.325	0.67698	0.0036836	48.34	48.34	15330	MAL13P1.121	MAL13P1.121	adenosine-diphosphatase	66158.5	19	35.929	3.97702
MNDDIVNLFNYQHK	285	298	14	Unmodified	_MNDDIVNLFNYQHK_	2	875.914	0.74332	0.0076454	53.39	53.39	140360	MAL13P1.121	MAL13P1.121	adenosine-diphosphatase	66158.5	19	35.929	3.97702
NSIIEENYK	303	311	9	Unmodified	_NSIIEENYK_	2	555.277	0.90051	0.58322	33.26	33.26	105190	MAL13P1.121	MAL13P1.121	adenosine-diphosphatase	66158.5	19	35.929	3.97702
QEIQTILDYAQIDDLPFK	414	431	18	Unmodified	_QEIQTILDYAQIDDLPFK_	2	1075.55	2.3265	5.5384e-08	101.5	101.5	220560	MAL13P1.121	MAL13P1.121	adenosine-diphosphatase	66158.5	19	35.929	3.97702
SFIYDNVEEQKR	117	128	12	Unmodified	_SFIYDNVEEQKR_	2	764.376	-1.1347	0.00086337	67.67	67.67	405080	MAL13P1.121	MAL13P1.121	adenosine-diphosphatase	66158.5	19	35.929	3.97702
SILFYSTNYINK	519	530	12	Unmodified	_SILFYSTNYINK_	2	731.882	0.9999	1.3621e-08	53.12	53.12	196180	MAL13P1.121	MAL13P1.121	adenosine-diphosphatase	66158.5	19	35.929	3.97702
SYLVLGR	331	337	7	Unmodified	_SYLVLGR_	2	404.24	-0.43431	0.00014031	41.86	41.86	119530	MAL13P1.121	MAL13P1.121	adenosine-diphosphatase	66158.5	19	35.929	3.97702
TSIEEDLLEYDGNTK	381	395	15	Unmodified	_TSIEEDLLEYDGNTK_	2	863.905	-0.926	9.0848e-13	74.91	74.91	1235600	MAL13P1.121	MAL13P1.121	adenosine-diphosphatase	66158.5	19	35.929	3.97702
TYLHYILHK	343	351	9	Unmodified	_TYLHYILHK_	2	594.332	-1.0497	0.0097156	30.75	30.75	250370	MAL13P1.121	MAL13P1.121	adenosine-diphosphatase	66158.5	19	35.929	3.97702
VVRPESNIEK	486	495	10	Unmodified	_VVRPESNIEK_	2	585.827	0.40735	0.071467	36.61	36.61	113520	MAL13P1.121	MAL13P1.121	adenosine-diphosphatase	66158.5	19	35.929	3.97702
AISVYNIDLFLDDLSK	610	625	16	Unmodified	_AISVYNIDLFLDDLSK_	2	913.483	1.9354	9.9821e-09	92.16	92.16	40623	MAL13P1.124	MAL13P1.124	conserved Plasmodium protein, unknown function	401783	11	3.552	0.119152
ETILQYINELENK	2648	2660	13	Unmodified	_ETILQYINELENK_	2	803.92	-3.1362	0.00012501	45.26	45.26	33467	MAL13P1.124	MAL13P1.124	conserved Plasmodium protein, unknown function	401783	11	3.552	0.119152
ILNILFMNLNK	2257	2267	11	Unmodified	_ILNILFMNLNK_	2	666.889	1.6136	0.0021966	38.89	38.89	28841	MAL13P1.124	MAL13P1.124	conserved Plasmodium protein, unknown function	401783	11	3.552	0.119152
ILNNLLGR	2173	2180	8	Unmodified	_ILNNLLGR_	2	456.785	0.9474	0.042262	24.65	24.65	42010	MAL13P1.124	MAL13P1.124	conserved Plasmodium protein, unknown function	401783	11	3.552	0.119152
LDILINDNILNK	1346	1357	12	Unmodified	_LDILINDNILNK_	2	699.404	-0.52768	0.00045251	61.19	61.19	54326	MAL13P1.124	MAL13P1.124	conserved Plasmodium protein, unknown function	401783	11	3.552	0.119152
LVTLDFLLK	636	644	9	Unmodified	_LVTLDFLLK_	2	531.334	0.99748	0.10761	22.1	22.1	55508	MAL13P1.124	MAL13P1.124	conserved Plasmodium protein, unknown function	401783	11	3.552	0.119152
NLNLFIILLK	2071	2080	10	Unmodified	_NLNLFIILLK_	2	600.889	0.84299	0.023928	27.37	27.37	19237	MAL13P1.124	MAL13P1.124	conserved Plasmodium protein, unknown function	401783	11	3.552	0.119152
SGFLDLLLK	1689	1697	9	Unmodified	_SGFLDLLLK_	2	503.303	1.02	0.021421	32.58	32.58	18219	MAL13P1.124	MAL13P1.124	conserved Plasmodium protein, unknown function	401783	11	3.552	0.119152
SISSLIDITK	653	662	10	Unmodified	_SISSLIDITK_	2	538.814	0.12839	0.18806	24.32	24.32	52769	MAL13P1.124	MAL13P1.124	conserved Plasmodium protein, unknown function	401783	11	3.552	0.119152
SSILMLQILSK	1012	1022	11	Unmodified	_SSILMLQILSK_	2	616.868	0.73267	0.0085976	25.05	25.05	24728	MAL13P1.124	MAL13P1.124	conserved Plasmodium protein, unknown function	401783	11	3.552	0.119152
YSELYTLPFSFDK	2560	2572	13	Unmodified	_YSELYTLPFSFDK_	2	805.393	1.9446	0.0023966	36.13	36.13	40057	MAL13P1.124	MAL13P1.124	conserved Plasmodium protein, unknown function	401783	11	3.552	0.119152
FTSLHSFFNSFFSTSLK	4	20	17	Unmodified	_FTSLHSFFNSFFSTSLK_	3	666.332	0.99094	0.038438	27.17	27.17	85413	MAL13P1.128	MAL13P1.128	conserved Plasmodium protein, unknown function	13946.3	3	33.043	1.6827
IKYDLYLIDK	102	111	10	Unmodified	_IKYDLYLIDK_	2	642.366	1.3225	0.0036836	22.75	22.75	46747	MAL13P1.128	MAL13P1.128	conserved Plasmodium protein, unknown function	13946.3	3	33.043	1.6827
YSEELFLQYVK	70	80	11	Unmodified	_YSEELFLQYVK_	2	709.864	2.0368	0.00040061	60.2	60.2	42256	MAL13P1.128	MAL13P1.128	conserved Plasmodium protein, unknown function	13946.3	3	33.043	1.6827
AIVLNENLAEK	1509	1519	11	Unmodified	_AIVLNENLAEK_	2	607.343	-0.2337	0.12323	20.69	20.69	26270	MAL13P1.13	MAL13P1.13	conserved Plasmodium protein, unknown function	324966	2	0.838	0.0293869
SLLFSMPIYIIR	1069	1080	12	Unmodified	_SLLFSMPIYIIR_	2	726.918	4.515	0.0014088	51.14	51.14	14735	MAL13P1.13	MAL13P1.13	conserved Plasmodium protein, unknown function	324966	2	0.838	0.0293869
MFFTYVVRPGEAPEGR	1	16	16	Unmodified	_MFFTYVVRPGEAPEGR_	3	619.31	-0.62924	5.3379e-05	50.24	50.24	1298300	MAL13P1.130	MAL13P1.130	conserved Plasmodium membrane protein, unknown function	33956.9	2	8.581	1.37137
NPLGMLNFLR	56	65	10	Unmodified	_NPLGMLNFLR_	2	587.824	0.00016882	0.0036836	48.51	48.51	314950	MAL13P1.130	MAL13P1.130	conserved Plasmodium membrane protein, unknown function	33956.9	2	8.581	1.37137
DLDEVKDVMLK	168	178	11	Unmodified	_DLDEVKDVMLK_	2	652.842	-1.2807	0.0034955	58.45	58.45	31126	MAL13P1.135	MAL13P1.135	SNARE protein, putative	25731.1	8	48.416	3.86968
EGMLIQNELNDLLK	138	151	14	Unmodified	_EGMLIQNELNDLLK_	2	815.429	3.779	0.00022852	59.47	59.47	101460	MAL13P1.135	MAL13P1.135	SNARE protein, putative	25731.1	8	48.416	3.86968
ENNISVLVLSTSSYPLR	92	108	17	Unmodified	_ENNISVLVLSTSSYPLR_	2	946.51	2.3885	2.8104e-09	60.26	60.26	109740	MAL13P1.135	MAL13P1.135	SNARE protein, putative	25731.1	8	48.416	3.86968
GEKLDDLMK	187	195	9	Unmodified	_GEKLDDLMK_	3	350.183	0.22245	0.088313	19.78	19.78	44543	MAL13P1.135	MAL13P1.135	SNARE protein, putative	25731.1	8	48.416	3.86968
IAFSLIDLTHK	109	119	11	Unmodified	_IAFSLIDLTHK_	2	629.364	-3.1204	0.0085976	45.44	45.44	254250	MAL13P1.135	MAL13P1.135	SNARE protein, putative	25731.1	8	48.416	3.86968
NIEDLLQR	179	186	8	Unmodified	_NIEDLLQR_	2	500.775	1.3963	0.0185	35.16	0	539070	MAL13P1.135	MAL13P1.135	SNARE protein, putative	25731.1	8	48.416	3.86968
SQDLSNSSYQFYR	197	209	13	Unmodified	_SQDLSNSSYQFYR_	2	797.86	0.92134	0.00022571	77.82	77.82	265010	MAL13P1.135	MAL13P1.135	SNARE protein, putative	25731.1	8	48.416	3.86968
YESSNQPIFLTSALDLSSFPFFHR	27	50	24	Unmodified	_YESSNQPIFLTSALDLSSFPFFHR_	3	935.129	0.39545	8.3702e-05	32.53	32.53	160310	MAL13P1.135	MAL13P1.135	SNARE protein, putative	25731.1	8	48.416	3.86968
EKETLKNELDIIK	2012	2024	13	Deamidated (NQ)	_EKETLKN(de)ELDIIK_	2	787.438	2.2468	0.01587	21.98	21.98	41931	MAL13P1.137	MAL13P1.137	conserved Plasmodium protein, unknown function	418824	3	1.25	0.0370256
FTTLQYISR	1800	1808	9	Unmodified	_FTTLQYISR_	2	564.806	-0.25462	0.021421	29.95	29.95	42663	MAL13P1.137	MAL13P1.137	conserved Plasmodium protein, unknown function	418824	3	1.25	0.0370256
NFTNIIIPK	1387	1395	9	Unmodified	_NFTNIIIPK_	2	530.313	-0.67303	0.0097156	22.98	22.98	21811	MAL13P1.137	MAL13P1.137	conserved Plasmodium protein, unknown function	418824	3	1.25	0.0370256
FMWSVEHA	156	163	8	Unmodified	_FMWSVEHA_	2	503.726	0.36158	0.042262	20.65	20.65	68684	MAL13P1.141	MAL13P1.141	conserved Plasmodium protein, unknown function	19271.8	2	14.724	0.467799
INTNAQNDVIENINVK	29	44	16	Unmodified	_INTNAQNDVIENINVK_	2	899.968	-0.50642	6.2019e-10	66.58	66.58	177590	MAL13P1.141	MAL13P1.141	conserved Plasmodium protein, unknown function	19271.8	2	14.724	0.467799
ANLLFCVSR	347	355	9	Unmodified	_ANLLFCVSR_	2	540.287	-0.34264	0.10761	30.51	30.51	95787	MAL13P1.144	MAL13P1.144	translation initiation factor EIF-2B gamma subunit, putative	55006.1	4	7.822	0.389495
YDLIPYLVK	261	269	9	Unmodified	_YDLIPYLVK_	2	562.324	2.2302	0.056241	32.18	32.18	183630	MAL13P1.144	MAL13P1.144	translation initiation factor EIF-2B gamma subunit, putative	55006.1	4	7.822	0.389495
YITIVVNSK	64	72	9	Unmodified	_YITIVVNSK_	2	518.806	1.274	0.021421	23.16	23.16	28339	MAL13P1.144	MAL13P1.144	translation initiation factor EIF-2B gamma subunit, putative	55006.1	4	7.822	0.389495
YNMYNTLIEK	286	295	10	Unmodified	_YNMYNTLIEK_	2	644.816	-0.75983	0.0036836	43.04	43.04	147300	MAL13P1.144	MAL13P1.144	translation initiation factor EIF-2B gamma subunit, putative	55006.1	4	7.822	0.389495
ASVIQSGYEPAFK	630	642	13	Unmodified	_ASVIQSGYEPAFK_	2	698.859	-1.2493	0.051255	33.23	33.23	92678	MAL13P1.146	MAL13P1.146	AMP deaminase, putative	79258.1	4	6.845	0.251875
LSTVDLCEIAR	619	629	11	Unmodified	_LSTVDLCEIAR_	2	638.832	-3.4614	0.037531	36.57	36.57	74838	MAL13P1.146	MAL13P1.146	AMP deaminase, putative	79258.1	4	6.845	0.251875
SPVLLYLYYLK	546	556	11	Unmodified	_SPVLLYLYYLK_	2	686.4	1.4699	0.00040061	48.36	48.36	45276	MAL13P1.146	MAL13P1.146	AMP deaminase, putative	79258.1	4	6.845	0.251875
WVLNNQLSSIR	386	396	11	Unmodified	_WVLNNQLSSIR_	2	665.367	-0.35013	0.0085976	33.61	33.61	123270	MAL13P1.146	MAL13P1.146	AMP deaminase, putative	79258.1	4	6.845	0.251875
ALDIYDIVNNYANK	1546	1559	14	Unmodified	_ALDIYDIVNNYANK_	2	813.412	0.60762	1.0747e-06	81.18	81.18	42730	MAL13P1.148	MAL13P1.148	myosin	250131	17	8.426	0.367729
ANFILSSLYVTK	788	799	12	Unmodified	_ANFILSSLYVTK_	2	678.382	-0.49673	0.00045251	60.14	60.14	72196	MAL13P1.148	MAL13P1.148	myosin	250131	17	8.426	0.367729
EIQEYINNLK	800	809	10	Unmodified	_EIQEYINNLK_	2	632.333	0.96062	0.18806	44.1	44.1	27095	MAL13P1.148	MAL13P1.148	myosin	250131	17	8.426	0.367729
FLACAGSDIK	176	185	10	Unmodified	_FLACAGSDIK_	2	541.271	-0.72065	0.023928	29.67	29.67	26347	MAL13P1.148	MAL13P1.148	myosin	250131	17	8.426	0.367729
GILTTLYVK	2067	2075	9	Unmodified	_GILTTLYVK_	2	504.31	0.21957	0.056241	19.32	19.32	23079	MAL13P1.148	MAL13P1.148	myosin	250131	17	8.426	0.367729
GLQPVYEITLK	1748	1758	11	Unmodified	_GLQPVYEITLK_	2	630.864	-1.2599	0.0021966	38.02	38.02	67507	MAL13P1.148	MAL13P1.148	myosin	250131	17	8.426	0.367729
INLNFNK	1520	1526	7	Deamidated (NQ)	_IN(de)LNFNK_	2	432.235	0.34746	0.32988	20	0	105250	MAL13P1.148	MAL13P1.148	myosin	250131	17	8.426	0.367729
ISVNEQLK	727	734	8	Unmodified	_ISVNEQLK_	2	465.766	-1.3868	0.12826	28.76	28.76	74347	MAL13P1.148	MAL13P1.148	myosin	250131	17	8.426	0.367729
LGDEDNLGLLR	1411	1421	11	Unmodified	_LGDEDNLGLLR_	2	607.822	-1.1371	0.00040061	89.92	89.92	86727	MAL13P1.148	MAL13P1.148	myosin	250131	17	8.426	0.367729
LVSLLGQIK	1296	1304	9	Unmodified	_LVSLLGQIK_	2	485.818	-1.1906	0.021421	44.17	44.17	54382	MAL13P1.148	MAL13P1.148	myosin	250131	17	8.426	0.367729
LYLFENIFNEK	1509	1519	11	Unmodified	_LYLFENIFNEK_	2	715.372	-1.5715	0.00040061	56.02	56.02	53487	MAL13P1.148	MAL13P1.148	myosin	250131	17	8.426	0.367729
NLDLFDSSGLSAPSDLTK	57	74	18	Unmodified	_NLDLFDSSGLSAPSDLTK_	2	940.468	-0.85082	3.012e-05	65.37	65.37	50480	MAL13P1.148	MAL13P1.148	myosin	250131	17	8.426	0.367729
NVEESLFNYIK	1461	1471	11	Unmodified	_NVEESLFNYIK_	2	678.346	1.3668	0.037531	35.31	35.31	28833	MAL13P1.148	MAL13P1.148	myosin	250131	17	8.426	0.367729
NVNNVYNNMDK	1825	1835	11	Unmodified	_NVNNVYNNMDK_	2	662.801	-0.68785	0.0085976	47.04	47.04	51937	MAL13P1.148	MAL13P1.148	myosin	250131	17	8.426	0.367729
SDAYNILSTLR	898	908	11	Unmodified	_SDAYNILSTLR_	2	626.83	1.4764	0.00040061	67.73	67.73	51580	MAL13P1.148	MAL13P1.148	myosin	250131	17	8.426	0.367729
TSLLEDLFVR	1401	1410	10	Unmodified	_TSLLEDLFVR_	2	596.832	1.135	0.0041575	52.77	52.77	66942	MAL13P1.148	MAL13P1.148	myosin	250131	17	8.426	0.367729
YGGVLQAIK	735	743	9	Unmodified	_YGGVLQAIK_	2	474.779	-1.2633	0.10761	21.68	21.68	57331	MAL13P1.148	MAL13P1.148	myosin	250131	17	8.426	0.367729
FTWLYER	78	84	7	Unmodified	_FTWLYER_	2	507.756	-2.2485	0.053391	33.52	33.52	71649	MAL13P1.15	MAL13P1.15	conserved Plasmodium protein, unknown function	13778.9	3	24.786	1.37137
LNKEEILSDR	68	77	10	Unmodified	_LNKEEILSDR_	2	608.83	-1.2056	0.0065341	25.96	25.96	50622	MAL13P1.15	MAL13P1.15	conserved Plasmodium protein, unknown function	13778.9	3	24.786	1.37137
TLLDNLSSYNFK	93	104	12	Unmodified	_TLLDNLSSYNFK_	2	707.864	-1.1071	0.00086337	73.3	73.3	191000	MAL13P1.15	MAL13P1.15	conserved Plasmodium protein, unknown function	13778.9	3	24.786	1.37137
EYFLILNR	592	599	8	Unmodified	_EYFLILNR_	2	534.298	-0.70032	0.12826	28.87	28.87	30925	MAL13P1.155	MAL13P1.155	conserved Plasmodium protein, unknown function	145490	2	1.647	0.0734189
SIDVEFLCLLLR	64	75	12	Unmodified	_SIDVEFLCLLLR_	2	739.408	2.8717	0.0014088	31.29	31.29	59986	MAL13P1.155	MAL13P1.155	conserved Plasmodium protein, unknown function	145490	2	1.647	0.0734189
EDIDFGNINDFK	104	115	12	Unmodified	_EDIDFGNINDFK_	2	713.828	-3.3431	0.00086337	54.78	54.78	77780	MAL13P1.159	MAL13P1.159	thioredoxin, putative	23302.6	2	13.592	0.425103
ISSLFLIGGEEGTYPR	80	95	16	Unmodified	_ISSLFLIGGEEGTYPR_	2	869.954	1.1602	9.9821e-09	73.38	73.38	47576	MAL13P1.159	MAL13P1.159	thioredoxin, putative	23302.6	2	13.592	0.425103
ELGFLTPYAFLEQISK	69	84	16	Unmodified	_ELGFLTPYAFLEQISK_	3	619.333	2.0817	0.0010725	36.61	36.61	169180	MAL13P1.16	MAL13P1.16	SNARE protein, putative	24930.9	11	71.154	10.9378
IDILVNK	152	158	7	Unmodified	_IDILVNK_	2	407.755	-0.9986	0.053391	35.24	35.24	88344	MAL13P1.16	MAL13P1.16	SNARE protein, putative	24930.9	11	71.154	10.9378
LLLEIIPPHTSR	31	42	12	Unmodified	_LLLEIIPPHTSR_	2	694.917	-0.14094	0.0014088	34.88	34.88	105270	MAL13P1.16	MAL13P1.16	SNARE protein, putative	24930.9	11	71.154	10.9378
LYQENINFR	162	170	9	Unmodified	_LYQENINFR_	2	598.807	0.148	0.0047479	57.83	57.83	825290	MAL13P1.16	MAL13P1.16	SNARE protein, putative	24930.9	11	71.154	10.9378
NFNNTSDLITLSLDEEFKPVLK	89	110	22	Unmodified	_NFNNTSDLITLSLDEEFKPVLK_	3	846.443	2.2237	0.022714	22.83	22.83	60724	MAL13P1.16	MAL13P1.16	SNARE protein, putative	24930.9	11	71.154	10.9378
NGITFMAMTDK	58	68	11	Deamidated (NQ)	_N(de)GITFMAMTDK_	2	615.281	1.1124	0.037531	29.6	29.6	19845	MAL13P1.16	MAL13P1.16	SNARE protein, putative	24930.9	11	71.154	10.9378
NQISNIQNIIIENIEK	129	144	16	Unmodified	_NQISNIQNIIIENIEK_	2	942.015	2.8104	5.5587e-10	87.61	87.61	27781	MAL13P1.16	MAL13P1.16	SNARE protein, putative	24930.9	11	71.154	10.9378
SIIYGLIAR	2	10	9	Acetyl (Protein N-term)	_(ac)SIIYGLIAR_	2	524.313	-0.91481	0.056241	43.53	43.53	20584	MAL13P1.16	MAL13P1.16	SNARE protein, putative	24930.9	11	71.154	10.9378
SYIYDDYVFHQLIK	44	57	14	Unmodified	_SYIYDDYVFHQLIK_	2	902.451	0.33841	1.0747e-06	67.57	67.57	141530	MAL13P1.16	MAL13P1.16	SNARE protein, putative	24930.9	11	71.154	10.9378
TVLAEYTEYGGNFSNISR	13	30	18	Unmodified	_TVLAEYTEYGGNFSNISR_	2	1010.98	-1.0148	5.5384e-08	94.87	94.87	116870	MAL13P1.16	MAL13P1.16	SNARE protein, putative	24930.9	11	71.154	10.9378
VFNEYETNDVHNIK	115	128	14	Unmodified	_VFNEYETNDVHNIK_	2	861.41	0.19829	4.6635e-06	60.71	60.71	193620	MAL13P1.16	MAL13P1.16	SNARE protein, putative	24930.9	11	71.154	10.9378
MTDEEIENVFK	141	151	11	Unmodified	_MTDEEIENVFK_	2	677.813	-0.25324	0.00040061	72.09	72.09	23985	MAL13P1.162	MAL13P1.162	DNAJ like protein, putative	29235.6	3	14.575	0.873817
NVFGNMNLNDIFK	152	164	13	Unmodified	_NVFGNMNLNDIFK_	2	763.377	-0.13554	0.00022571	61.05	61.05	35655	MAL13P1.162	MAL13P1.162	DNAJ like protein, putative	29235.6	3	14.575	0.873817
SNIFNENSFSSR	165	176	12	Unmodified	_SNIFNENSFSSR_	2	701.323	-2.5297	0.0014088	47.19	47.19	65081	MAL13P1.162	MAL13P1.162	DNAJ like protein, putative	29235.6	3	14.575	0.873817
GVNDFFR	3	9	7	Unmodified	_GVNDFFR_	2	427.711	0.0072015	0.17227	40.34	40.34	501430	MAL13P1.163	MAL13P1.163	ER lumen protein retaining receptor 1, putative	32783.7	4	17.606	1.31013
GVSFDNLLNENV	273	284	12	Unmodified	_GVSFDNLLNENV_	2	660.825	-1.7737	0.0048647	50.27	50.27	97069	MAL13P1.163	MAL13P1.163	ER lumen protein retaining receptor 1, putative	32783.7	4	17.606	1.31013
LISIVPFEGYLPYDK	97	111	15	Unmodified	_LISIVPFEGYLPYDK_	2	877.474	0.13498	1.9719e-09	50.57	50.57	50188	MAL13P1.163	MAL13P1.163	ER lumen protein retaining receptor 1, putative	32783.7	4	17.606	1.31013
VAAFTTHFLASQAFSK	204	219	16	Unmodified	_VAAFTTHFLASQAFSK_	3	575.97	-1.6018	0.053088	20.06	20.06	100270	MAL13P1.163	MAL13P1.163	ER lumen protein retaining receptor 1, putative	32783.7	4	17.606	1.31013
LLDACDNYIEEPK	303	315	13	Unmodified	_LLDACDNYIEEPK_	2	790.369	1.5605	0.00022571	48.79	48.79	34635	MAL13P1.164	MAL13P1.164	elongation factor Tu, putative	57594.7	5	11.485	0.403004
LNDQVEILGIK	350	360	11	Unmodified	_LNDQVEILGIK_	2	621.359	1.0866	0.0085976	47.58	47.58	355960	MAL13P1.164	MAL13P1.164	elongation factor Tu, putative	57594.7	5	11.485	0.403004
SYEEIDKTPEEQKR	155	168	14	Unmodified	_SYEEIDKTPEEQKR_	3	584.62	0.32726	1.6996e-06	35.91	35.91	101980	MAL13P1.164	MAL13P1.164	elongation factor Tu, putative	57594.7	5	11.485	0.403004
TVITGIEMFR	366	375	10	Unmodified	_TVITGIEMFR_	2	583.816	-1.574	0.0065341	40.92	40.92	50380	MAL13P1.164	MAL13P1.164	elongation factor Tu, putative	57594.7	5	11.485	0.403004
YDGDNIPFIK	272	281	10	Unmodified	_YDGDNIPFIK_	2	591.295	1.3309	0.023928	27.09	27.09	177270	MAL13P1.164	MAL13P1.164	elongation factor Tu, putative	57594.7	5	11.485	0.403004
DNKFHLLSK	111	119	9	Unmodified	_DNKFHLLSK_	3	367.873	-0.15979	0.19011	29.68	29.68	273140	MAL13P1.167	MAL13P1.167	signal peptidase 21 kDa subunit	21111.1	8	32.609	14.8489
EQYNSLVLDLR	6	16	11	Unmodified	_EQYNSLVLDLR_	2	675.357	-3.8669	0.0034955	39.97	39.97	547960	MAL13P1.167	MAL13P1.167	signal peptidase 21 kDa subunit	21111.1	8	32.609	14.8489
EQYNSLVLDLRK	6	17	12	Unmodified	_EQYNSLVLDLRK_	2	739.404	-3.8415	0.2058	46.92	46.92	499650	MAL13P1.167	MAL13P1.167	signal peptidase 21 kDa subunit	21111.1	8	32.609	14.8489
FHLLSK	114	119	6	Unmodified	_FHLLSK_	2	372.724	-1.8732	0.11699	31.23	0	419940	MAL13P1.167	MAL13P1.167	signal peptidase 21 kDa subunit	21111.1	8	32.609	14.8489
GDNNNIDDR	120	128	9	Unmodified	_GDNNNIDDR_	2	516.721	0.042125	0.10761	38.46	38.46	26721	MAL13P1.167	MAL13P1.167	signal peptidase 21 kDa subunit	21111.1	8	32.609	14.8489
GDTLALYHPPK	71	81	11	Unmodified	_GDTLALYHPPK_	2	606.325	-1.4382	0.0034955	34.46	34.46	365190	MAL13P1.167	MAL13P1.167	signal peptidase 21 kDa subunit	21111.1	8	32.609	14.8489
IHAGDVVVYQINGR	82	95	14	Deamidated (NQ)	_IHAGDVVVYQIN(de)GR_	2	771.407	1.0074	3.9807e-09	70.19	70.19	51045	MAL13P1.167	MAL13P1.167	signal peptidase 21 kDa subunit	21111.1	8	32.609	14.8489
MDFIKEQYNSLVLDLRK	1	17	17	Acetyl (Protein N-term)	_(ac)MDFIKEQYNSLVLDLRK_	3	718.714	-0.090371	1.606e-06	41.26	41.26	77789	MAL13P1.167	MAL13P1.167	signal peptidase 21 kDa subunit	21111.1	8	32.609	14.8489
FNILASLR	127	134	8	Unmodified	_FNILASLR_	2	467.279	0.6078	0.0012828	47.22	47.22	221120	MAL13P1.168	MAL13P1.168	protein tyrosine phosphatase, putative	26369.4	2	8.333	0.930698
YPITTFWSNYK	36	46	11	Unmodified	_YPITTFWSNYK_	2	710.351	-1.7002	0.0034955	32.87	32.87	78665	MAL13P1.168	MAL13P1.168	protein tyrosine phosphatase, putative	26369.4	2	8.333	0.930698
ADAMENIQK	197	205	9	Unmodified	_ADAMENIQK_	2	510.245	-2.5237	0.0097156	49.72	49.72	84065	MAL13P1.169	MAL13P1.169	Qa-SNARE protein, putative	32790.9	11	46.619	3.46684
EGQNYLLTYFNR	244	255	12	Unmodified	_EGQNYLLTYFNR_	2	759.373	-0.13302	0.075834	47.36	47.36	106250	MAL13P1.169	MAL13P1.169	Qa-SNARE protein, putative	32790.9	11	46.619	3.46684
FTPLGDIDIESGQQQVLK	168	185	18	Unmodified	_FTPLGDIDIESGQQQVLK_	2	994.52	0.05866	5.5384e-08	93.69	93.69	125040	MAL13P1.169	MAL13P1.169	Qa-SNARE protein, putative	32790.9	11	46.619	3.46684
ITDLLQSGYQK	43	53	11	Unmodified	_ITDLLQSGYQK_	2	633.34	-1.0598	5.1218e-06	72.28	72.28	84543	MAL13P1.169	MAL13P1.169	Qa-SNARE protein, putative	32790.9	11	46.619	3.46684
LSNDNINIR	17	25	9	Unmodified	_LSNDNINIR_	2	529.783	-0.97054	0.021421	36.37	36.37	233860	MAL13P1.169	MAL13P1.169	Qa-SNARE protein, putative	32790.9	11	46.619	3.46684
PYVDKTEEFFK	2	12	11	Unmodified	_PYVDKTEEFFK_	3	468.234	-1.1598	0.0041405	24.64	24.64	127450	MAL13P1.169	MAL13P1.169	Qa-SNARE protein, putative	32790.9	11	46.619	3.46684
SIVQDTQVGELASK	29	42	14	Unmodified	_SIVQDTQVGELASK_	2	737.891	-0.8609	3.9807e-09	78.95	78.95	107980	MAL13P1.169	MAL13P1.169	Qa-SNARE protein, putative	32790.9	11	46.619	3.46684
THIDNIISSLK	111	121	11	Unmodified	_THIDNIISSLK_	2	620.848	-0.5893	0.0034955	37.39	37.39	52484	MAL13P1.169	MAL13P1.169	Qa-SNARE protein, putative	32790.9	11	46.619	3.46684
TSEIEELTYEVK	71	82	12	Unmodified	_TSEIEELTYEVK_	2	720.859	-2.7751	0.0048647	28.91	28.91	37650	MAL13P1.169	MAL13P1.169	Qa-SNARE protein, putative	32790.9	11	46.619	3.46684
VATMVTQQDEMIK	217	229	13	Unmodified	_VATMVTQQDEMIK_	2	747.371	-0.41455	4.3066e-11	71.55	71.55	30557	MAL13P1.169	MAL13P1.169	Qa-SNARE protein, putative	32790.9	11	46.619	3.46684
VIGDLAQMFQK	206	216	11	Oxidation (M)	_VIGDLAQM(ox)FQK_	2	633.332	-0.55334	0.00040061	46.66	46.66	78544	MAL13P1.169	MAL13P1.169	Qa-SNARE protein, putative	32790.9	11	46.619	3.46684
INKDTLVISK	39	48	10	Unmodified	_INKDTLVISK_	2	565.843	-1.4517	0.0065341	36.04	36.04	101510	MAL13P1.171	MAL13P1.171	transmembrane protein Tmp21 homologue, putative	24979.3	3	14.692	0.873817
LPIFETVNK	78	86	9	Unmodified	_LPIFETVNK_	2	530.806	0.26198	0.0097156	36.84	36.84	126450	MAL13P1.171	MAL13P1.171	transmembrane protein Tmp21 homologue, putative	24979.3	3	14.692	0.873817
TEHLNQGTLYLK	134	145	12	Unmodified	_TEHLNQGTLYLK_	2	708.878	0.11411	0.0014088	40.54	40.54	130900	MAL13P1.171	MAL13P1.171	transmembrane protein Tmp21 homologue, putative	24979.3	3	14.692	0.873817
DMGSYDYDAYELK	80	92	13	Oxidation (M)	_DM(ox)GSYDYDAYELK_	2	793.322	-3.5609	4.3066e-11	69.24	69.24	155410	MAL13P1.172	MAL13P1.172	conserved protein, unknown function	28066.3	8	44.958	2.98107
GCIGCLADVDILEISYYAIQSSLHDTR	93	119	27	Unmodified	_GCIGCLADVDILEISYYAIQSSLHDTR_	3	1023.83	3.7642	4.693e-12	35.41	35.41	1018000	MAL13P1.172	MAL13P1.172	conserved protein, unknown function	28066.3	8	44.958	2.98107
GEINEELLNIIQVQR	199	213	15	Unmodified	_GEINEELLNIIQVQR_	2	884.484	-2.2301	1.9719e-09	70.74	70.74	234690	MAL13P1.172	MAL13P1.172	conserved protein, unknown function	28066.3	8	44.958	2.98107
GGFQIPIFVK	62	71	10	Unmodified	_GGFQIPIFVK_	2	553.324	-0.14237	0.0065341	38.66	38.66	1316900	MAL13P1.172	MAL13P1.172	conserved protein, unknown function	28066.3	8	44.958	2.98107
HVYDWVIGK	146	154	9	Unmodified	_HVYDWVIGK_	2	558.795	-0.34102	0.013541	26.02	26.02	335990	MAL13P1.172	MAL13P1.172	conserved protein, unknown function	28066.3	8	44.958	2.98107
INFTINQK	159	166	8	Unmodified	_INFTINQK_	2	489.274	-0.89234	0.12826	45.61	45.61	606850	MAL13P1.172	MAL13P1.172	conserved protein, unknown function	28066.3	8	44.958	2.98107
YDYVPPILQK	49	58	10	Unmodified	_YDYVPPILQK_	2	618.337	-0.19694	0.023928	27.61	27.61	353540	MAL13P1.172	MAL13P1.172	conserved protein, unknown function	28066.3	8	44.958	2.98107
YEGISSSLTYQDYQK	214	228	15	Unmodified	_YEGISSSLTYQDYQK_	2	891.415	-1.0668	9.0848e-13	86.45	86.45	672590	MAL13P1.172	MAL13P1.172	conserved protein, unknown function	28066.3	8	44.958	2.98107
DLFENALNLINTI	269	281	13	Unmodified	_DLFENALNLINTI_	2	745.398	2.4644	2.6951e-09	70.77	70.77		MAL13P1.174	MAL13P1.174	MSP7-like protein	32790.6	17	51.246	15.681
EFDIFTMNVSEYEIMK	187	202	16	Unmodified	_EFDIFTMNVSEYEIMK_	2	998.458	-2.3208	5.5587e-10	96.77	96.77	58991	MAL13P1.174	MAL13P1.174	MSP7-like protein	32790.6	17	51.246	15.681
HLNKEDK	165	171	7	Unmodified	_HLNKEDK_	2	442.235	-0.84537	0.17275	27.94	27.94		MAL13P1.174	MAL13P1.174	MSP7-like protein	32790.6	17	51.246	15.681
HNYLIVNK	253	260	8	Unmodified	_HNYLIVNK_	2	500.782	0.62111	0.042262	30.97	30.97	113760	MAL13P1.174	MAL13P1.174	MSP7-like protein	32790.6	17	51.246	15.681
IDENNQIQTK	212	221	10	Unmodified	_IDENNQIQTK_	2	601.804	-2.2196	0.0036836	66.68	66.68	23946	MAL13P1.174	MAL13P1.174	MSP7-like protein	32790.6	17	51.246	15.681
IENIFNK	222	228	7	Unmodified	_IENIFNK_	2	439.243	0.65181	0.012474	40.42	40.42	343730	MAL13P1.174	MAL13P1.174	MSP7-like protein	32790.6	17	51.246	15.681
KIDENNQIQTK	211	221	11	Unmodified	_KIDENNQIQTK_	2	665.852	-2.2138	0.0021966	64.69	64.69	13046	MAL13P1.174	MAL13P1.174	MSP7-like protein	32790.6	17	51.246	15.681
KNEDDIIGQGIFSLISK	66	82	17	Unmodified	_KNEDDIIGQGIFSLISK_	2	939.004	1.8172	6.6599e-07	52.85	52.85	21164	MAL13P1.174	MAL13P1.174	MSP7-like protein	32790.6	17	51.246	15.681
MDEVFDDVLK	155	164	10	Unmodified	_MDEVFDDVLK_	2	605.787	-0.27907	0.0036836	44.2	44.2	124460	MAL13P1.174	MAL13P1.174	MSP7-like protein	32790.6	17	51.246	15.681
NEDDIIGQGIFSLISK	67	82	16	Unmodified	_NEDDIIGQGIFSLISK_	3	583.64	1.5856	1.1057e-11	55.04	55.04	26149	MAL13P1.174	MAL13P1.174	MSP7-like protein	32790.6	17	51.246	15.681
NFIYGLYSFAK	241	251	11	Unmodified	_NFIYGLYSFAK_	2	661.843	-1.0066	5.1218e-06	53.76	53.76	478460	MAL13P1.174	MAL13P1.174	MSP7-like protein	32790.6	17	51.246	15.681
NLLITFSK	203	210	8	Unmodified	_NLLITFSK_	2	468.282	0.51002	0.0185	37.53	37.53	380500	MAL13P1.174	MAL13P1.174	MSP7-like protein	32790.6	17	51.246	15.681
RHNYLIVNK	252	260	9	Unmodified	_RHNYLIVNK_	3	386.224	0.79417	0.19011	24.18	24.18	24942	MAL13P1.174	MAL13P1.174	MSP7-like protein	32790.6	17	51.246	15.681
RMDEVFDDVLK	154	164	11	Unmodified	_RMDEVFDDVLK_	2	683.837	3.1995	0.0021966	28.36	28.36	50146	MAL13P1.174	MAL13P1.174	MSP7-like protein	32790.6	17	51.246	15.681
SLKGESEDNTK	90	100	11	Unmodified	_SLKGESEDNTK_	2	604.294	0.63559	0.0085976	43.94	43.94	81553	MAL13P1.174	MAL13P1.174	MSP7-like protein	32790.6	17	51.246	15.681
TNDTTLHK	261	268	8	Unmodified	_TNDTTLHK_	2	465.238	1.0098	0.12826	33.51	33.51	58468	MAL13P1.174	MAL13P1.174	MSP7-like protein	32790.6	17	51.246	15.681
VQGAQVDQAVEPLEK	106	120	15	Unmodified	_VQGAQVDQAVEPLEK_	2	805.923	2.3625	1.9719e-09	113.49	113.49	162510	MAL13P1.174	MAL13P1.174	MSP7-like protein	32790.6	17	51.246	15.681
LILNNNINEAIIYSQQELASYVK	116	138	23	Unmodified	_LILNNNINEAIIYSQQELASYVK_	3	884.141	0.26709	0.018494	39.3	39.3	65034	MAL13P1.182	MAL13P1.182	conserved Plasmodium protein, unknown function	33712.3	2	12.057	0.333521
YLIQNEIMNNK	72	82	11	Unmodified	_YLIQNEIMNNK_	2	690.353	-0.46163	0.0034955	48.42	48.42	23294	MAL13P1.182	MAL13P1.182	conserved Plasmodium protein, unknown function	33712.3	2	12.057	0.333521
IDISNFDFLYVIGK	4	17	14	Unmodified	_IDISNFDFLYVIGK_	2	822.438	0.95919	2.2561e-15	48.04	48.04	49754	MAL13P1.185	MAL13P1.185	protein kinase 6	35820.6	1	4.59	0.115884
EVTSTNDDPLTPLNR	26	40	15	Unmodified	_EVTSTNDDPLTPLNR_	2	836.413	-0.1515	1.9719e-09	71.41	71.41	209870	MAL13P1.225	MAL13P1.225	thioredoxin	18617.8	6	48.408	18.307
KDHFVSSNDLIALIK	140	154	15	Unmodified	_KDHFVSSNDLIALIK_	2	850.473	-2.2794	5.5028e-08	64.02	64.02	45583	MAL13P1.225	MAL13P1.225	thioredoxin	18617.8	6	48.408	18.307
LQQNGSNIINGVNMK	55	69	15	2 Deamidated (NQ)	_LQQN(de)GSNIIN(de)GVNMK_	2	816.407	-1.4908	5.5028e-08	56.3	56.3	42845	MAL13P1.225	MAL13P1.225	thioredoxin	18617.8	6	48.408	18.307
NTVIVLYFFAK	70	80	11	Unmodified	_NTVIVLYFFAK_	2	657.876	-4.4951	0.0021966	52.97	52.97	37828	MAL13P1.225	MAL13P1.225	thioredoxin	18617.8	6	48.408	18.307
SLPTIILLK	124	132	9	Unmodified	_SLPTIILLK_	2	499.336	-0.006931	0.10761	29.01	29.01	356990	MAL13P1.225	MAL13P1.225	thioredoxin	18617.8	6	48.408	18.307
VDLDKNESLAR	108	118	11	Unmodified	_VDLDKNESLAR_	2	630.333	-0.8677	0.00040061	67.2	67.2	135030	MAL13P1.225	MAL13P1.225	thioredoxin	18617.8	6	48.408	18.307
IYAENYGLIK	753	762	10	Unmodified	_IYAENYGLIK_	2	592.322	-0.23506	0.071467	20.2	20.2	157410	MAL13P1.226	MAL13P1.226	conserved Plasmodium protein, unknown function	174382	4	3.189	0.107757
NAENLPINFELNTEPWK	766	782	17	Unmodified	_NAENLPINFELNTEPWK_	2	1015	1.2406	6.6599e-07	64.25	64.25	81294	MAL13P1.226	MAL13P1.226	conserved Plasmodium protein, unknown function	174382	4	3.189	0.107757
NMEIFWFNK	358	366	9	Unmodified	_NMEIFWFNK_	2	614.795	0.034565	0.0097156	34.92	34.92	41474	MAL13P1.226	MAL13P1.226	conserved Plasmodium protein, unknown function	174382	4	3.189	0.107757
SIIECYTSLNK	374	384	11	Unmodified	_SIIECYTSLNK_	2	664.332	2.6599	0.0005515	38.67	38.67	38424	MAL13P1.226	MAL13P1.226	conserved Plasmodium protein, unknown function	174382	4	3.189	0.107757
DCISFFEGFDENR	291	303	13	Unmodified	_DCISFFEGFDENR_	2	818.341	2.3713	4.0505e-20	102.24	102.24	64089	MAL13P1.228	MAL13P1.228	conserved Plasmodium protein, unknown function	43192.1	9	27.838	2.87468
EYGSNSNYSMR	53	63	11	Unmodified	_EYGSNSNYSMR_	2	654.27	-1.702	0.037531	28.36	28.36	226060	MAL13P1.228	MAL13P1.228	conserved Plasmodium protein, unknown function	43192.1	9	27.838	2.87468
EYYTYSSIDPR	42	52	11	Unmodified	_EYYTYSSIDPR_	2	697.317	0.41315	0.00040061	51.49	51.49	323570	MAL13P1.228	MAL13P1.228	conserved Plasmodium protein, unknown function	43192.1	9	27.838	2.87468
IPLCVQESNR	177	186	10	Unmodified	_IPLCVQESNR_	2	608.311	-0.79751	0.0065341	64.53	64.53	168690	MAL13P1.228	MAL13P1.228	conserved Plasmodium protein, unknown function	43192.1	9	27.838	2.87468
IVLPQFSNYVK	354	364	11	Unmodified	_IVLPQFSNYVK_	2	654.372	0.23235	0.12323	31.85	31.85	541780	MAL13P1.228	MAL13P1.228	conserved Plasmodium protein, unknown function	43192.1	9	27.838	2.87468
MWDVVDNWLEPTINNNK	309	325	17	Unmodified	_MWDVVDNWLEPTINNNK_	2	1044.5	2.0464	7.9638e-23	78.2	78.2	105140	MAL13P1.228	MAL13P1.228	conserved Plasmodium protein, unknown function	43192.1	9	27.838	2.87468
NPYQLNYTIPK	203	213	11	Unmodified	_NPYQLNYTIPK_	2	675.856	-0.10931	0.00040061	49.11	49.11	1072600	MAL13P1.228	MAL13P1.228	conserved Plasmodium protein, unknown function	43192.1	9	27.838	2.87468
YGCTGNTLICK	64	74	11	Unmodified	_YGCTGNTLICK_	2	643.797	-1.3012	0.0085976	64.66	64.66	196280	MAL13P1.228	MAL13P1.228	conserved Plasmodium protein, unknown function	43192.1	9	27.838	2.87468
YGNILLEK	280	287	8	Unmodified	_YGNILLEK_	2	475.271	0.50768	0.0012828	44.86	44.86	347860	MAL13P1.228	MAL13P1.228	conserved Plasmodium protein, unknown function	43192.1	9	27.838	2.87468
GLPFTTFCCLLR	198	209	12	Unmodified	_GLPFTTFCCLLR_	2	742.873	3.325	0.0048647	35.04	35.04	206950	MAL13P1.229	MAL13P1.229	conserved Plasmodium protein, unknown function	25712.6	4	22.222	0.895736
INKFEDFVDSLNK	185	197	13	Unmodified	_INKFEDFVDSLNK_	3	523.603	-2.4317	0.00022696	51.88	51.88	101520	MAL13P1.229	MAL13P1.229	conserved Plasmodium protein, unknown function	25712.6	4	22.222	0.895736
MEDILDNIEIK	1	11	11	Acetyl (Protein N-term)	_(ac)MEDILDNIEIK_	2	687.845	-2.143	0.00040061	53.76	53.76	74706	MAL13P1.229	MAL13P1.229	conserved Plasmodium protein, unknown function	25712.6	4	22.222	0.895736
NGIYEVIETNPR	173	184	12	Unmodified	_NGIYEVIETNPR_	2	702.86	2.2984	0.00045251	53.15	53.15	91046	MAL13P1.229	MAL13P1.229	conserved Plasmodium protein, unknown function	25712.6	4	22.222	0.895736
DQQIGMR	394	400	7	Unmodified	_DQQIGMR_	2	424.208	0.53996	0.012474	42.37	42.37	161890	MAL13P1.231	MAL13P1.231	Sec61 alpha subunit, PfSec61	52189.9	12	28.178	9
FLNLIKPVMFLLPEVQSPDR	4	23	20	Oxidation (M)	_FLNLIKPVM(ox)FLLPEVQSPDR_	3	791.44	0.20029	3.4539e-06	51.21	51.21	95788	MAL13P1.231	MAL13P1.231	Sec61 alpha subunit, PfSec61	52189.9	12	28.178	9
FLNLIKPVMFLLPEVQSPDRK	4	24	21	Unmodified	_FLNLIKPVMFLLPEVQSPDRK_	4	621.857	1.8619	3.1098e-08	41.87	41.87	40231	MAL13P1.231	MAL13P1.231	Sec61 alpha subunit, PfSec61	52189.9	12	28.178	9
GIEFEGAIISLIYCLFTESNK	206	226	21	Unmodified	_GIEFEGAIISLIYCLFTESNK_	3	802.075	7.3615	0.00044217	27.95	27.95	82531	MAL13P1.231	MAL13P1.231	Sec61 alpha subunit, PfSec61	52189.9	12	28.178	9
GQQGTYPIK	274	282	9	Unmodified	_GQQGTYPIK_	2	496.264	0.90579	0.10761	35.65	35.65	186440	MAL13P1.231	MAL13P1.231	Sec61 alpha subunit, PfSec61	52189.9	12	28.178	9
GTLMELGISPIVTSGMVMQLLAGSK	73	97	25	Unmodified	_GTLMELGISPIVTSGMVMQLLAGSK_	3	845.119	1.4706	3.247e-07	46.16	46.16	191900	MAL13P1.231	MAL13P1.231	Sec61 alpha subunit, PfSec61	52189.9	12	28.178	9
IIDVDQSLK	98	106	9	Unmodified	_IIDVDQSLK_	2	515.793	-2.1406	0.056241	25.88	25.88	44908	MAL13P1.231	MAL13P1.231	Sec61 alpha subunit, PfSec61	52189.9	12	28.178	9
IIDVDQSLKEDR	98	109	12	Unmodified	_IIDVDQSLKEDR_	2	715.878	-0.48777	0.00045251	79.86	79.86	183000	MAL13P1.231	MAL13P1.231	Sec61 alpha subunit, PfSec61	52189.9	12	28.178	9
SFSPTTINTDK	195	205	11	Unmodified	_SFSPTTINTDK_	2	605.801	0.59609	0.037531	33.05	33.05	599520	MAL13P1.231	MAL13P1.231	Sec61 alpha subunit, PfSec61	52189.9	12	28.178	9
SSDPFYWMR	57	65	9	Unmodified	_SSDPFYWMR_	2	594.761	0.078394	0.0097156	35.87	35.87	1160100	MAL13P1.231	MAL13P1.231	Sec61 alpha subunit, PfSec61	52189.9	12	28.178	9
TWIEVSGSSAK	376	386	11	Unmodified	_TWIEVSGSSAK_	2	582.798	-0.9833	1.8099e-10	54.71	54.71	189110	MAL13P1.231	MAL13P1.231	Sec61 alpha subunit, PfSec61	52189.9	12	28.178	9
VILASNR	66	72	7	Unmodified	_VILASNR_	2	386.737	0.031172	0.17227	27.58	27.58	53078	MAL13P1.231	MAL13P1.231	Sec61 alpha subunit, PfSec61	52189.9	12	28.178	9
AISSVVNVAEMVK	48	60	13	Unmodified	_AISSVVNVAEMVK_	2	673.871	-1.8477	0.00022571	71.23	71.23	666920	MAL13P1.233	MAL13P1.233	nucleic acid binding protein, putative	24968.6	12	54.028	42.2876
AIVLFETYDEIILSGVGK	30	47	18	Unmodified	_AIVLFETYDEIILSGVGK_	2	984.04	-1.3916	5.5384e-08	83.62	83.62	137480	MAL13P1.233	MAL13P1.233	nucleic acid binding protein, putative	24968.6	12	54.028	42.2876
EVNVMTPEQILK	160	171	12	Unmodified	_EVNVMTPEQILK_	2	700.876	-1.7402	0.0014088	47.16	47.16	4542800	MAL13P1.233	MAL13P1.233	nucleic acid binding protein, putative	24968.6	12	54.028	42.2876
IDKNEIGYQKPLDEK	145	159	15	Unmodified	_IDKNEIGYQKPLDEK_	2	895.47	-0.086582	1.9719e-09	63.82	63.82	97133	MAL13P1.233	MAL13P1.233	nucleic acid binding protein, putative	24968.6	12	54.028	42.2876
LYEKEHVIK	72	80	9	Unmodified	_LYEKEHVIK_	2	579.83	2.753	0.013541	49.12	49.12	20843	MAL13P1.233	MAL13P1.233	nucleic acid binding protein, putative	24968.6	12	54.028	42.2876
LYEKEHVIKR	72	81	10	Unmodified	_LYEKEHVIKR_	2	657.88	1.6845	0.0067899	28.26	28.26		MAL13P1.233	MAL13P1.233	nucleic acid binding protein, putative	24968.6	12	54.028	42.2876
NEDKIDKNEIGYQKPLDEK	141	159	19	Unmodified	_NEDKIDKNEIGYQKPLDEK_	3	759.385	-0.078176	2.0205e-08	41.38	41.38	811870	MAL13P1.233	MAL13P1.233	nucleic acid binding protein, putative	24968.6	12	54.028	42.2876
NEIGYQKPLDEK	148	159	12	Unmodified	_NEIGYQKPLDEK_	2	717.367	-0.1594	0.02157	30.06	30.06	474420	MAL13P1.233	MAL13P1.233	nucleic acid binding protein, putative	24968.6	12	54.028	42.2876
NYYETSMWNNR	195	205	11	Oxidation (M)	_NYYETSM(ox)WNNR_	2	747.309	-0.6767	0.0005515	57.75	57.75	124620	MAL13P1.233	MAL13P1.233	nucleic acid binding protein, putative	24968.6	12	54.028	42.2876
SDALDYVYK	21	29	9	Unmodified	_SDALDYVYK_	2	537.261	-1.2751	0.056241	43.56	43.56	250700	MAL13P1.233	MAL13P1.233	nucleic acid binding protein, putative	24968.6	12	54.028	42.2876
SDTKLENEIR	7	16	10	Unmodified	_SDTKLENEIR_	2	602.812	0.61447	0.023928	43.16	43.16	427350	MAL13P1.233	MAL13P1.233	nucleic acid binding protein, putative	24968.6	12	54.028	42.2876
TVEFITTVPCMK	124	135	12	Unmodified	_TVEFITTVPCMK_	2	713.359	-3.0054	1.3621e-08	71.74	71.74	21577000	MAL13P1.233	MAL13P1.233	nucleic acid binding protein, putative	24968.6	12	54.028	42.2876
FSASGINQFNK	1534	1544	11	Unmodified	_FSASGINQFNK_	2	606.804	-0.15679	0.0085976	43.32	43.32	34738	MAL13P1.234	MAL13P1.234	conserved Plasmodium protein, unknown function	696614	7	1.336	0.04797
IITNINEVLK	2895	2904	10	Unmodified	_IITNINEVLK_	2	578.85	0.40811	0.071467	22.54	22.54	30717	MAL13P1.234	MAL13P1.234	conserved Plasmodium protein, unknown function	696614	7	1.336	0.04797
IITVVPQFIISNK	4884	4896	13	Unmodified	_IITVVPQFIISNK_	2	736.448	2.3304	0.0023966	32.47	32.47	28682	MAL13P1.234	MAL13P1.234	conserved Plasmodium protein, unknown function	696614	7	1.336	0.04797
LNPLELYLSPLLIK	857	870	14	Unmodified	_LNPLELYLSPLLIK_	2	813.497	1.9505	0.00022852	47.53	47.53	10630	MAL13P1.234	MAL13P1.234	conserved Plasmodium protein, unknown function	696614	7	1.336	0.04797
LQLLEEEISLIK	112	123	12	Unmodified	_LQLLEEEISLIK_	2	714.421	3.1011	0.00045251	65.95	65.95	85310	MAL13P1.234	MAL13P1.234	conserved Plasmodium protein, unknown function	696614	7	1.336	0.04797
QLYIFSLPR	4696	4704	9	Unmodified	_QLYIFSLPR_	2	568.827	0.20785	0.10761	56.71	56.71	11894	MAL13P1.234	MAL13P1.234	conserved Plasmodium protein, unknown function	696614	7	1.336	0.04797
SNGNKYYKLNK	4961	4971	11	Deamidated (NQ)	_SN(de)GNKYYKLNK_	2	665.344	2.2909	0.12323	29.56	29.56	387310	MAL13P1.234	MAL13P1.234	conserved Plasmodium protein, unknown function	696614	7	1.336	0.04797
AILNGLAVGYR	328	338	11	Deamidated (NQ)	_AILN(de)GLAVGYR_	2	574.327	0.63874	0.0021966	66.79	66.79	163710	MAL13P1.237	MAL13P1.237	conserved Plasmodium protein, unknown function	42133.2	21	61.022	337.386
AVNENGEKPDEEVK	185	198	14	Deamidated (NQ)	_AVNEN(de)GEKPDEEVK_	2	779.865	-0.90149	0.00065555	50.98	50.98	211400	MAL13P1.237	MAL13P1.237	conserved Plasmodium protein, unknown function	42133.2	21	61.022	337.386
DAWVETTGLQVFNHNEQ	356	372	17	Unmodified	_DAWVETTGLQVFNHNEQ_	2	994.461	1.012	1.3613e-08	84.02	84.02	50658	MAL13P1.237	MAL13P1.237	conserved Plasmodium protein, unknown function	42133.2	21	61.022	337.386
EKNMGMVYVVGPK	248	260	13	Oxidation (M)	_EKNM(ox)GMVYVVGPK_	2	734.37	2.3179	0.19432	42.34	42.34	175760	MAL13P1.237	MAL13P1.237	conserved Plasmodium protein, unknown function	42133.2	21	61.022	337.386
ELLAGGTR	42	49	8	Unmodified	_ELLAGGTR_	2	408.732	-1.688	0.26776	45.71	45.71	134270	MAL13P1.237	MAL13P1.237	conserved Plasmodium protein, unknown function	42133.2	21	61.022	337.386
GSDHSTGSVFIVTFK	226	240	15	Unmodified	_GSDHSTGSVFIVTFK_	2	791.399	0.60292	6.522e-14	68.23	68.23	67325	MAL13P1.237	MAL13P1.237	conserved Plasmodium protein, unknown function	42133.2	21	61.022	337.386
GSDHSTGSVFIVTFKK	226	241	16	Unmodified	_GSDHSTGSVFIVTFKK_	3	570.633	-2.8757	0.026278	44.39	44.39	547060	MAL13P1.237	MAL13P1.237	conserved Plasmodium protein, unknown function	42133.2	21	61.022	337.386
HNQKQNNVDENEFPNSK	7	23	17	Deamidated (NQ)	_HNQKQN(de)NVDENEFPNSK_	3	681.644	0.36192	0.0050779	41.23	41.23	254050	MAL13P1.237	MAL13P1.237	conserved Plasmodium protein, unknown function	42133.2	21	61.022	337.386
ICLFSGSIFK	307	316	10	Unmodified	_ICLFSGSIFK_	2	586.313	-1.0754	0.071467	40.02	40.02	1405600	MAL13P1.237	MAL13P1.237	conserved Plasmodium protein, unknown function	42133.2	21	61.022	337.386
IETSYSYFNSNYSYTPGLK	81	99	19	Unmodified	_IETSYSYFNSNYSYTPGLK_	2	1117.52	-2.0182	0.00020533	99.14	99.14	685210	MAL13P1.237	MAL13P1.237	conserved Plasmodium protein, unknown function	42133.2	21	61.022	337.386
ISPGYVSFHEK	113	123	11	Unmodified	_ISPGYVSFHEK_	2	632.322	-0.98847	0.0021966	64.54	64.54	135830	MAL13P1.237	MAL13P1.237	conserved Plasmodium protein, unknown function	42133.2	21	61.022	337.386
KGSDHSTGSVFIVTFK	225	240	16	Unmodified	_KGSDHSTGSVFIVTFK_	2	855.446	-4.6634	3.2632e-10	63.66	63.66	232290	MAL13P1.237	MAL13P1.237	conserved Plasmodium protein, unknown function	42133.2	21	61.022	337.386
LNFAYDENVFK	345	355	11	Unmodified	_LNFAYDENVFK_	2	680.333	1.2523	0.0034955	58.34	58.34	68794	MAL13P1.237	MAL13P1.237	conserved Plasmodium protein, unknown function	42133.2	21	61.022	337.386
NAANVVK	74	80	7	Unmodified	_NAANVVK_	2	358.209	1.2684	0.093981	24.48	24.48	87661	MAL13P1.237	MAL13P1.237	conserved Plasmodium protein, unknown function	42133.2	21	61.022	337.386
NMGMVYVVGPK	250	260	11	Unmodified	_NMGMVYVVGPK_	2	597.804	-0.31356	0.0021966	48.24	48.24	119940	MAL13P1.237	MAL13P1.237	conserved Plasmodium protein, unknown function	42133.2	21	61.022	337.386
NYNSVEEFLDEVQETAENLMTTLCDYNGLVK	263	293	31	Unmodified	_NYNSVEEFLDEVQETAENLMTTLCDYNGLVK_	3	1213.56	4.5896	2.459e-32	72.03	72.03	1006200	MAL13P1.237	MAL13P1.237	conserved Plasmodium protein, unknown function	42133.2	21	61.022	337.386
QNNVDENEFPNSK	11	23	13	Unmodified	_QNNVDENEFPNSK_	2	767.842	-0.079056	0.051255	52.13	52.13	114890	MAL13P1.237	MAL13P1.237	conserved Plasmodium protein, unknown function	42133.2	21	61.022	337.386
SVLYDNVDK	199	207	9	Unmodified	_SVLYDNVDK_	2	526.767	-0.57048	0.021421	28.89	28.89	8470800	MAL13P1.237	MAL13P1.237	conserved Plasmodium protein, unknown function	42133.2	21	61.022	337.386
SVLYDNVDKK	199	208	10	Unmodified	_SVLYDNVDKK_	2	590.814	-2.4342	0.0065341	47.84	47.84	3728200	MAL13P1.237	MAL13P1.237	conserved Plasmodium protein, unknown function	42133.2	21	61.022	337.386
VLLVSVK	24	30	7	Unmodified	_VLLVSVK_	2	379.263	0.88223	0.17227	42.07	42.07	332900	MAL13P1.237	MAL13P1.237	conserved Plasmodium protein, unknown function	42133.2	21	61.022	337.386
YIILSGLGDALPLCVQLQSSLQSK	50	73	24	Unmodified	_YIILSGLGDALPLCVQLQSSLQSK_	2	1302.21	0.89354	2.6729e-11	89.1	89.1	1486200	MAL13P1.237	MAL13P1.237	conserved Plasmodium protein, unknown function	42133.2	21	61.022	337.386
HVIIEIFGGK	129	138	10	Unmodified	_HVIIEIFGGK_	2	556.827	1.2577	0.0036836	25.66	25.66	28129	MAL13P1.23-a	MAL13P1.23-a	CorA-like Mg2+ transporter protein, putative	54863.9	3	5.983	0.304321
IISDLSLSR	391	399	9	Unmodified	_IISDLSLSR_	2	502.293	0.48682	0.013541	44.05	44.05	61918	MAL13P1.23-a	MAL13P1.23-a	CorA-like Mg2+ transporter protein, putative	54863.9	3	5.983	0.304321
YNVGLINYR	164	172	9	Unmodified	_YNVGLINYR_	2	556.298	0.11834	0.013541	55.03	55.03	68183	MAL13P1.23-a	MAL13P1.23-a	CorA-like Mg2+ transporter protein, putative	54863.9	3	5.983	0.304321
SISPQFLNYNK	1022	1032	11	Unmodified	_SISPQFLNYNK_	2	655.841	-0.30567	0.037531	27.99	27.99	42587	MAL13P1.243	MAL13P1.243	elongation factor Tu, putative	163023	2	1.506	0.053725
YGPIAQEPIR	1188	1197	10	Unmodified	_YGPIAQEPIR_	2	572.311	0.66237	0.023928	25.38	25.38	28911	MAL13P1.243	MAL13P1.243	elongation factor Tu, putative	163023	2	1.506	0.053725
IDNSLFNHIYNNNIDFIQFSFR	230	251	22	Unmodified	_IDNSLFNHIYNNNIDFIQFSFR_	3	911.114	-1.5476	0.022714	30.4	30.4	118030	MAL13P1.244	MAL13P1.244	TBC domain protein, putative	41180.5	9	37.752	1.84804
IQDIESILSEAFVLK	322	336	15	Unmodified	_IQDIESILSEAFVLK_	2	852.975	3.4706	1.9719e-09	91.96	91.96	45976	MAL13P1.244	MAL13P1.244	TBC domain protein, putative	41180.5	9	37.752	1.84804
LALGYLPLNTDDTQK	63	77	15	Unmodified	_LALGYLPLNTDDTQK_	2	831.441	-1.4891	0.0026905	31.62	31.62	331030	MAL13P1.244	MAL13P1.244	TBC domain protein, putative	41180.5	9	37.752	1.84804
LCSILNSPIIDINELK	26	41	16	Unmodified	_LCSILNSPIIDINELK_	2	921.506	1.1624	6.2019e-10	65.03	65.03	261660	MAL13P1.244	MAL13P1.244	TBC domain protein, putative	41180.5	9	37.752	1.84804
LLEQIQDNYTFGQPGIQR	201	218	18	Unmodified	_LLEQIQDNYTFGQPGIQR_	2	1060.54	-0.46556	5.5384e-08	64.87	64.87	127040	MAL13P1.244	MAL13P1.244	TBC domain protein, putative	41180.5	9	37.752	1.84804
MDFQQMLLFMQR	303	314	12	Unmodified	_MDFQQMLLFMQR_	2	794.378	2.3707	0.00015797	42.36	42.36	154520	MAL13P1.244	MAL13P1.244	TBC domain protein, putative	41180.5	9	37.752	1.84804
NILWGGISDEVPFIVR	42	57	16	Unmodified	_NILWGGISDEVPFIVR_	2	907.994	4.3576	0.002512	24.71	24.71	121290	MAL13P1.244	MAL13P1.244	TBC domain protein, putative	41180.5	9	37.752	1.84804
SCYNIFINK	119	127	9	Unmodified	_SCYNIFINK_	2	579.784	0.54403	0.013541	36.38	36.38	48812	MAL13P1.244	MAL13P1.244	TBC domain protein, putative	41180.5	9	37.752	1.84804
WVNCLLLR	252	259	8	Unmodified	_WVNCLLLR_	2	537.3	-2.8359	0.042262	30.26	30.26	198450	MAL13P1.244	MAL13P1.244	TBC domain protein, putative	41180.5	9	37.752	1.84804
KPEQLIDLGLIK	106	117	12	Unmodified	_KPEQLIDLGLIK_	2	683.919	-2.0367	0.00045251	49.8	49.8	736960	MAL13P1.248	MAL13P1.248	nucleoside diphospahte hydrolase	23248.9	2	11.224	0.539927
NEDFLQNAVK	86	95	10	Unmodified	_NEDFLQNAVK_	2	589.296	-1.955	0.0036836	40.31	40.31	331810	MAL13P1.248	MAL13P1.248	nucleoside diphospahte hydrolase	23248.9	2	11.224	0.539927
CTIFNNNKR	1051	1059	9	Unmodified	_CTIFNNNKR_	2	583.79	0.78016	0.99694	19.47	19.47	169360	MAL13P1.249	MAL13P1.249	conserved Plasmodium protein, unknown function	405156	5	1.923	0.0680004
DSQFPDIFYIPIIIK	600	614	15	Unmodified	_DSQFPDIFYIPIIIK_	2	904.995	4.8217	0.0026905	30.83	30.83	22463	MAL13P1.249	MAL13P1.249	conserved Plasmodium protein, unknown function	405156	5	1.923	0.0680004
LQEESLYLEK	389	398	10	Unmodified	_LQEESLYLEK_	2	626.327	1.7789	0.0041575	38.1	38.1	39855	MAL13P1.249	MAL13P1.249	conserved Plasmodium protein, unknown function	405156	5	1.923	0.0680004
NEFINEYVNHPQFINYFSELPK	216	237	22	Unmodified	_NEFINEYVNHPQFINYFSELPK_	3	914.778	1.7813	0.00047317	32.18	32.18	191550	MAL13P1.249	MAL13P1.249	conserved Plasmodium protein, unknown function	405156	5	1.923	0.0680004
NFEQFLSFR	1785	1793	9	Unmodified	_NFEQFLSFR_	2	594.296	-0.54426	0.0097156	30.02	30.02	10111	MAL13P1.249	MAL13P1.249	conserved Plasmodium protein, unknown function	405156	5	1.923	0.0680004
FSVSENEDYK	54	63	10	Unmodified	_FSVSENEDYK_	2	609.27	-0.19788	0.023928	40.3	40.3	59101	MAL13P1.250	MAL13P1.250	conserved Plasmodium protein, unknown function	35964.5	10	38.762	2.79269
HILENAQLK	186	194	9	Unmodified	_HILENAQLK_	2	533.306	-1.653	0.10761	23.68	23.68	184650	MAL13P1.250	MAL13P1.250	conserved Plasmodium protein, unknown function	35964.5	10	38.762	2.79269
LLNLLPK	294	300	7	Unmodified	_LLNLLPK_	2	405.776	-0.33816	0.012474	36.48	36.48	81408	MAL13P1.250	MAL13P1.250	conserved Plasmodium protein, unknown function	35964.5	10	38.762	2.79269
MNTSLSNNENENNFFIK	1	17	17	Acetyl (Protein N-term)	_(ac)MNTSLSNNENENNFFIK_	2	1029.47	2.3678	0.073319	28.72	28.72	17643	MAL13P1.250	MAL13P1.250	conserved Plasmodium protein, unknown function	35964.5	10	38.762	2.79269
NEDQYLNR	252	259	8	Unmodified	_NEDQYLNR_	2	526.244	-0.84098	0.0185	36.52	36.52	100650	MAL13P1.250	MAL13P1.250	conserved Plasmodium protein, unknown function	35964.5	10	38.762	2.79269
NSLTTNVISK	64	73	10	Unmodified	_NSLTTNVISK_	2	538.801	-0.59527	0.0065341	33.34	33.34	41639	MAL13P1.250	MAL13P1.250	conserved Plasmodium protein, unknown function	35964.5	10	38.762	2.79269
SDELTLYK	224	231	8	Unmodified	_SDELTLYK_	2	484.75	-0.83131	0.0185	38.17	38.17	174880	MAL13P1.250	MAL13P1.250	conserved Plasmodium protein, unknown function	35964.5	10	38.762	2.79269
SFFESLSNFIK	18	28	11	Unmodified	_SFFESLSNFIK_	2	659.838	1.6703	5.1218e-06	67.63	67.63	31696	MAL13P1.250	MAL13P1.250	conserved Plasmodium protein, unknown function	35964.5	10	38.762	2.79269
VNLIQNIGLSEETLK	279	293	15	Unmodified	_VNLIQNIGLSEETLK_	2	835.97	-1.7184	4.8497e-17	84.4	84.4	115870	MAL13P1.250	MAL13P1.250	conserved Plasmodium protein, unknown function	35964.5	10	38.762	2.79269
YKLDVPLLSIMENLIILHLINEYK	103	126	24	Unmodified	_YKLDVPLLSIMENLIILHLINEYK_	4	721.912	2.5618	0.047954	32.14	32.14	493890	MAL13P1.250	MAL13P1.250	conserved Plasmodium protein, unknown function	35964.5	10	38.762	2.79269
GDTITLIMEVK	79	89	11	Unmodified	_GDTITLIMEVK_	2	610.334	0.33979	0.0005515	59.57	59.57	457900	MAL13P1.253	MAL13P1.253	small nuclear ribonucleoprotein, putative	10919.8	3	38.71	9
IMTQPINQIFR	11	21	11	Unmodified	_IMTQPINQIFR_	2	680.874	-2.6189	0.0021966	46.5	46.5	599690	MAL13P1.253	MAL13P1.253	small nuclear ribonucleoprotein, putative	10919.8	3	38.71	9
TVVQIWLYDKPDMR	27	40	14	Unmodified	_TVVQIWLYDKPDMR_	2	882.461	-1.561	4.6635e-06	69.48	69.48	128000	MAL13P1.253	MAL13P1.253	small nuclear ribonucleoprotein, putative	10919.8	3	38.71	9
GIELIDFFPSNNFIVEDTK	103	121	19	Unmodified	_GIELIDFFPSNNFIVEDTK_	2	1099.55	-2.3573	0.001261	88.83	88.83	653550	MAL13P1.257	MAL13P1.257	conserved Plasmodium protein, unknown function	18678.9	2	21.154	0.519911
LFCDDEYLWIFNIR	18	31	14	Unmodified	_LFCDDEYLWIFNIR_	2	952.456	0.8653	1.0747e-06	40.24	40.24	91890	MAL13P1.257	MAL13P1.257	conserved Plasmodium protein, unknown function	18678.9	2	21.154	0.519911
DTDNFTQIEISSIIPK	1624	1639	16	Unmodified	_DTDNFTQIEISSIIPK_	2	910.967	1.8697	0.010232	19.46	19.46	19136	MAL13P1.26	MAL13P1.26	conserved Plasmodium protein, unknown function	418313	29	8.681	0.403004
EIILSIFK	2967	2974	8	Unmodified	_EIILSIFK_	2	481.8	0.72593	0.26776	26.3	26.3	37147	MAL13P1.26	MAL13P1.26	conserved Plasmodium protein, unknown function	418313	29	8.681	0.403004
EIIYSFDER	949	957	9	Unmodified	_EIIYSFDER_	2	586.285	1.5105	0.056241	35.35	35.35	85631	MAL13P1.26	MAL13P1.26	conserved Plasmodium protein, unknown function	418313	29	8.681	0.403004
FIENLK	1640	1645	6	Unmodified	_FIENLK_	2	382.221	-0.53892	0.19694	32.81	0	68628	MAL13P1.26	MAL13P1.26	conserved Plasmodium protein, unknown function	418313	29	8.681	0.403004
GCCLLLGSVIK	1770	1780	11	Unmodified	_GCCLLLGSVIK_	2	610.331	-2.9021	0.037531	24.15	24.15	28347	MAL13P1.26	MAL13P1.26	conserved Plasmodium protein, unknown function	418313	29	8.681	0.403004
GLDVFR	1335	1340	6	Unmodified	_GLDVFR_	2	353.698	-0.89935	0.19694	24.87	0	46578	MAL13P1.26	MAL13P1.26	conserved Plasmodium protein, unknown function	418313	29	8.681	0.403004
IFNLIFSTNK	1754	1763	10	Unmodified	_IFNLIFSTNK_	2	598.837	-0.93194	0.0036836	54.28	54.28	46634	MAL13P1.26	MAL13P1.26	conserved Plasmodium protein, unknown function	418313	29	8.681	0.403004
IKDLFLQLTSK	1411	1421	11	Unmodified	_IKDLFLQLTSK_	3	435.931	-0.60564	0.012253	19.73	19.73	26242	MAL13P1.26	MAL13P1.26	conserved Plasmodium protein, unknown function	418313	29	8.681	0.403004
INNSLIFNENEK	2824	2835	12	Unmodified	_INNSLIFNENEK_	2	717.865	-0.5389	0.00086337	59.72	59.72	68943	MAL13P1.26	MAL13P1.26	conserved Plasmodium protein, unknown function	418313	29	8.681	0.403004
KVEQKQINK	1554	1562	9	2 Deamidated (NQ)	_KVEQ(de)KQ(de)INK_	2	558.817	-1.3793	0.25896	20.7	20.7	715260	MAL13P1.26	MAL13P1.26	conserved Plasmodium protein, unknown function	418313	29	8.681	0.403004
LGWENTPIEQYK	1371	1382	12	Unmodified	_LGWENTPIEQYK_	2	739.37	-0.78879	0.02157	51.39	51.39	54327	MAL13P1.26	MAL13P1.26	conserved Plasmodium protein, unknown function	418313	29	8.681	0.403004
LIDMLQK	1383	1389	7	Unmodified	_LIDMLQK_	2	430.749	0.090892	0.17227	19.83	-4.6	43509	MAL13P1.26	MAL13P1.26	conserved Plasmodium protein, unknown function	418313	29	8.681	0.403004
LILCLNDTNENVR	2428	2440	13	Unmodified	_LILCLNDTNENVR_	2	787.404	-1.8209	6.1278e-06	55.51	55.51	27173	MAL13P1.26	MAL13P1.26	conserved Plasmodium protein, unknown function	418313	29	8.681	0.403004
LLQDMCSILLK	2546	2556	11	Unmodified	_LLQDMCSILLK_	2	667.365	1.3649	0.0034955	32.64	32.64	41713	MAL13P1.26	MAL13P1.26	conserved Plasmodium protein, unknown function	418313	29	8.681	0.403004
LLSSLLK	2655	2661	7	Unmodified	_LLSSLLK_	2	387.26	-0.61953	0.17227	25.85	0	54389	MAL13P1.26	MAL13P1.26	conserved Plasmodium protein, unknown function	418313	29	8.681	0.403004
LSSIDDIYDTK	1121	1131	11	Unmodified	_LSSIDDIYDTK_	2	635.314	0.58669	0.037531	57.37	57.37	36349	MAL13P1.26	MAL13P1.26	conserved Plasmodium protein, unknown function	418313	29	8.681	0.403004
MLPMIILNLK	1871	1880	10	Unmodified	_MLPMIILNLK_	2	593.359	0.66086	0.023928	23.57	23.57	30881	MAL13P1.26	MAL13P1.26	conserved Plasmodium protein, unknown function	418313	29	8.681	0.403004
NENIFDLILK	309	318	10	Unmodified	_NENIFDLILK_	2	609.84	2.2818	0.0041575	40.46	40.46	65634	MAL13P1.26	MAL13P1.26	conserved Plasmodium protein, unknown function	418313	29	8.681	0.403004
NIDTYMNDVMDK	559	570	12	Unmodified	_NIDTYMNDVMDK_	2	729.816	0.99297	0.0014088	37.11	37.11	23312	MAL13P1.26	MAL13P1.26	conserved Plasmodium protein, unknown function	418313	29	8.681	0.403004
NIDVFIEALLSELK	2889	2902	14	Unmodified	_NIDVFIEALLSELK_	2	802.451	1.6002	1.0747e-06	26.85	26.85	143900	MAL13P1.26	MAL13P1.26	conserved Plasmodium protein, unknown function	418313	29	8.681	0.403004
NIYQLLLYTFYK	799	810	12	Unmodified	_NIYQLLLYTFYK_	2	789.932	3.3179	0.00045251	54.15	54.15	18534	MAL13P1.26	MAL13P1.26	conserved Plasmodium protein, unknown function	418313	29	8.681	0.403004
NYAFILSSFK	2776	2785	10	Unmodified	_NYAFILSSFK_	2	595.316	0.77396	0.023928	25.85	25.85	28307	MAL13P1.26	MAL13P1.26	conserved Plasmodium protein, unknown function	418313	29	8.681	0.403004
QIILNILK	1229	1236	8	2 Deamidated (NQ)	_Q(de)IILN(de)ILK_	2	478.805	1.5889	0.12826	22.36	-7.35	17247	MAL13P1.26	MAL13P1.26	conserved Plasmodium protein, unknown function	418313	29	8.681	0.403004
QLISALSLGDLVYK	2570	2583	14	Unmodified	_QLISALSLGDLVYK_	2	760.44	-2.526	1.0747e-06	88.5	88.5	86591	MAL13P1.26	MAL13P1.26	conserved Plasmodium protein, unknown function	418313	29	8.681	0.403004
SGVALCLSSILSK	2094	2106	13	Unmodified	_SGVALCLSSILSK_	2	667.871	-1.0444	0.00012501	52.37	52.37	15100	MAL13P1.26	MAL13P1.26	conserved Plasmodium protein, unknown function	418313	29	8.681	0.403004
SIGNISQFLDMNQK	2060	2073	14	Unmodified	_SIGNISQFLDMNQK_	2	797.898	1.4425	4.6635e-06	49.45	49.45	13374	MAL13P1.26	MAL13P1.26	conserved Plasmodium protein, unknown function	418313	29	8.681	0.403004
SPEQVADNFISK	2107	2118	12	Unmodified	_SPEQVADNFISK_	2	667.833	0.22629	0.0014088	37.23	37.23	27289	MAL13P1.26	MAL13P1.26	conserved Plasmodium protein, unknown function	418313	29	8.681	0.403004
VPWDVLYVDR	990	999	10	Unmodified	_VPWDVLYVDR_	2	631.332	2.3938	0.0036836	42.64	42.64	70040	MAL13P1.26	MAL13P1.26	conserved Plasmodium protein, unknown function	418313	29	8.681	0.403004
YILNCLQK	1113	1120	8	Unmodified	_YILNCLQK_	2	526.284	-1.3284	0.0185	24.79	24.79	29306	MAL13P1.26	MAL13P1.26	conserved Plasmodium protein, unknown function	418313	29	8.681	0.403004
DNSDTLGTESYSTHK	161	175	15	Unmodified	_DNSDTLGTESYSTHK_	2	827.863	1.1801	0.00084501	77.71	77.71	203570	MAL13P1.260	MAL13P1.260	conserved Plasmodium protein, unknown function	151424	23	22.003	1.17785
FTQSLNNNNNMSTTK	935	949	15	Unmodified	_FTQSLNNNNNMSTTK_	2	857.397	3.1682	5.5028e-08	58.79	58.79	83612	MAL13P1.260	MAL13P1.260	conserved Plasmodium protein, unknown function	151424	23	22.003	1.17785
HLLAPISSNDIIK	191	203	13	Unmodified	_HLLAPISSNDIIK_	2	710.912	0.45754	0.01587	20.55	20.55	142330	MAL13P1.260	MAL13P1.260	conserved Plasmodium protein, unknown function	151424	23	22.003	1.17785
HSSHVVDKR	573	581	9	Unmodified	_HSSHVVDKR_	3	355.525	-1.7112	0.15305	31.65	31.65		MAL13P1.260	MAL13P1.260	conserved Plasmodium protein, unknown function	151424	23	22.003	1.17785
IIDVPVPVK	774	782	9	Unmodified	_IIDVPVPVK_	2	490.313	-0.60169	0.056241	27.9	27.9	293640	MAL13P1.260	MAL13P1.260	conserved Plasmodium protein, unknown function	151424	23	22.003	1.17785
IVEVPELQEVIK	652	663	12	Unmodified	_IVEVPELQEVIK_	2	698.408	-1.0232	0.0014088	40.16	40.16	93878	MAL13P1.260	MAL13P1.260	conserved Plasmodium protein, unknown function	151424	23	22.003	1.17785
IVHEGFDTIK	582	591	10	Unmodified	_IVHEGFDTIK_	3	386.877	0.93823	0.024008	27.33	27.33	230860	MAL13P1.260	MAL13P1.260	conserved Plasmodium protein, unknown function	151424	23	22.003	1.17785
NELFNLVNK	870	878	9	Unmodified	_NELFNLVNK_	2	545.798	-2.6079	0.013541	31.95	31.95	67934	MAL13P1.260	MAL13P1.260	conserved Plasmodium protein, unknown function	151424	23	22.003	1.17785
NIGESTNGNVVVR	500	512	13	Deamidated (NQ)	_NIGESTN(de)GNVVVR_	2	680.347	-1.6037	0.00022571	60.04	60.04	308730	MAL13P1.260	MAL13P1.260	conserved Plasmodium protein, unknown function	151424	23	22.003	1.17785
NMYSGVINYENITDDNK	464	480	17	Unmodified	_NMYSGVINYENITDDNK_	2	995.447	2.5213	6.2925e-36	91.66	91.66	100660	MAL13P1.260	MAL13P1.260	conserved Plasmodium protein, unknown function	151424	23	22.003	1.17785
NSSINNAFAYK	1217	1227	11	Unmodified	_NSSINNAFAYK_	2	614.801	0.57313	0.12323	55.66	55.66	131380	MAL13P1.260	MAL13P1.260	conserved Plasmodium protein, unknown function	151424	23	22.003	1.17785
NVENNMNSGR	842	851	10	Unmodified	_NVENNMNSGR_	2	567.751	-0.23174	0.82734	24.11	24.11	10426	MAL13P1.260	MAL13P1.260	conserved Plasmodium protein, unknown function	151424	23	22.003	1.17785
RLDLNSFDPIKR	858	869	12	Unmodified	_RLDLNSFDPIKR_	3	491.944	0.25967	0.034186	25.5	25.5	254310	MAL13P1.260	MAL13P1.260	conserved Plasmodium protein, unknown function	151424	23	22.003	1.17785
SDNNVVPTINTFYSSK	484	499	16	Unmodified	_SDNNVVPTINTFYSSK_	2	893.436	1.8245	0.010232	26.58	26.58	184660	MAL13P1.260	MAL13P1.260	conserved Plasmodium protein, unknown function	151424	23	22.003	1.17785
SMSVDDFVNNNSYVDGK	886	902	17	Unmodified	_SMSVDDFVNNNSYVDGK_	2	945.912	0.20877	1.3613e-08	90.14	90.14	89232	MAL13P1.260	MAL13P1.260	conserved Plasmodium protein, unknown function	151424	23	22.003	1.17785
SNLNEVLNVSGDNSK	176	190	15	Unmodified	_SNLNEVLNVSGDNSK_	2	795.392	2.0163	6.522e-14	82.01	82.01	334900	MAL13P1.260	MAL13P1.260	conserved Plasmodium protein, unknown function	151424	23	22.003	1.17785
SNSLNQTNEEIIR	100	112	13	Unmodified	_SNSLNQTNEEIIR_	2	759.381	1.6628	0.00072673	55.99	55.99	156610	MAL13P1.260	MAL13P1.260	conserved Plasmodium protein, unknown function	151424	23	22.003	1.17785
TNTFGNYPNIYR	1156	1167	12	Unmodified	_TNTFGNYPNIYR_	2	730.352	-0.49975	0.0014088	72.2	72.2	77954	MAL13P1.260	MAL13P1.260	conserved Plasmodium protein, unknown function	151424	23	22.003	1.17785
VGIYFDNTTNSINNNIQK	143	160	18	Unmodified	_VGIYFDNTTNSINNNIQK_	2	1028.01	-0.19198	2.521e-06	77.3	77.3	109960	MAL13P1.260	MAL13P1.260	conserved Plasmodium protein, unknown function	151424	23	22.003	1.17785
VSSHTDYSR	562	570	9	Unmodified	_VSSHTDYSR_	2	526.244	1.1141	0.10761	41.44	41.44	9657.7	MAL13P1.260	MAL13P1.260	conserved Plasmodium protein, unknown function	151424	23	22.003	1.17785
YEEYDDVGEVVK	700	711	12	Unmodified	_YEEYDDVGEVVK_	2	722.828	-0.44562	0.00015797	58.16	58.16	114510	MAL13P1.260	MAL13P1.260	conserved Plasmodium protein, unknown function	151424	23	22.003	1.17785
YSNSTIVDSEK	1066	1076	11	Unmodified	_YSNSTIVDSEK_	2	621.796	0.54047	0.0085976	35.64	35.64	223890	MAL13P1.260	MAL13P1.260	conserved Plasmodium protein, unknown function	151424	23	22.003	1.17785
YVDKPVVIPVSK	798	809	12	Unmodified	_YVDKPVVIPVSK_	2	672.4	1.8089	0.075834	28.48	28.48	84634	MAL13P1.260	MAL13P1.260	conserved Plasmodium protein, unknown function	151424	23	22.003	1.17785
IFDVLHTALFDK	317	328	12	Unmodified	_IFDVLHTALFDK_	3	473.594	0.736	0.0096852	25.32	25.32	39779	MAL13P1.262	MAL13P1.262	conserved Plasmodium protein, unknown function	239869	2	1.047	0.0431545
TYIDLFFGK	292	300	9	Unmodified	_TYIDLFFGK_	2	552.292	-0.75628	0.013541	33.54	33.54	28893	MAL13P1.262	MAL13P1.262	conserved Plasmodium protein, unknown function	239869	2	1.047	0.0431545
AQMIFINFK	433	441	9	Unmodified	_AQMIFINFK_	2	556.302	-0.38255	0.0097156	48.55	48.55	51529	MAL13P1.266	MAL13P1.266	conserved Plasmodium protein, unknown function	190171	7	4.141	0.196128
ELDNILNNER	355	364	10	Unmodified	_ELDNILNNER_	2	615.31	-1.4106	0.023928	36.46	36.46	74919	MAL13P1.266	MAL13P1.266	conserved Plasmodium protein, unknown function	190171	7	4.141	0.196128
FLSQEFILR	295	303	9	Unmodified	_FLSQEFILR_	2	576.824	0.25423	0.0097156	23.93	23.93	42059	MAL13P1.266	MAL13P1.266	conserved Plasmodium protein, unknown function	190171	7	4.141	0.196128
TFEDEDIPFDK	912	922	11	Unmodified	_TFEDEDIPFDK_	2	678.304	0.099669	0.0085976	34.32	34.32	77444	MAL13P1.266	MAL13P1.266	conserved Plasmodium protein, unknown function	190171	7	4.141	0.196128
TFFSFVNK	370	377	8	Unmodified	_TFFSFVNK_	2	495.258	0.59613	0.042262	19.82	19.82	40760	MAL13P1.266	MAL13P1.266	conserved Plasmodium protein, unknown function	190171	7	4.141	0.196128
YNLLYIIK	1115	1122	8	Unmodified	_YNLLYIIK_	2	520.313	-0.37323	0.0043327	32.51	32.51	42668	MAL13P1.266	MAL13P1.266	conserved Plasmodium protein, unknown function	190171	7	4.141	0.196128
YTDILISNILK	478	488	11	Unmodified	_YTDILISNILK_	2	646.877	-0.74629	1.8099e-10	57	57	81454	MAL13P1.266	MAL13P1.266	conserved Plasmodium protein, unknown function	190171	7	4.141	0.196128
VQEFEEGIELFEEGVK	354	369	16	Unmodified	_VQEFEEGIELFEEGVK_	2	941.459	1.9606	5.8328e-14	79.63	79.63	85063	MAL13P1.269	MAL13P1.269	tryptophan-rich antigen, putative	94434.3	2	3.562	0.128838
YVNTNEVDAIGK	77	88	12	Unmodified	_YVNTNEVDAIGK_	2	661.833	1.4967	0.00015797	48.39	48.39	57911	MAL13P1.269	MAL13P1.269	tryptophan-rich antigen, putative	94434.3	2	3.562	0.128838
AIFEVVELSSK	192	202	11	Unmodified	_AIFEVVELSSK_	2	611.34	-0.083229	0.00040061	72.05	72.05	1289800	MAL13P1.270	MAL13P1.270	proteasome subunit, putative	27211.1	12	60.166	18.307
DCIFLALK	184	191	8	Unmodified	_DCIFLALK_	2	490.268	0.13215	0.0185	33.92	33.92	64011	MAL13P1.270	MAL13P1.270	proteasome subunit, putative	27211.1	12	60.166	18.307
DLTFIEEQEINSMVELIDQER	213	233	21	Unmodified	_DLTFIEEQEINSMVELIDQER_	2	1276.12	-0.92467	0.00037432	73.76	73.76	573610	MAL13P1.270	MAL13P1.270	proteasome subunit, putative	27211.1	12	60.166	18.307
EICIYQTEPSGIYAAWK	141	157	17	Unmodified	_EICIYQTEPSGIYAAWK_	2	1014.99	0.68772	1.3613e-08	81.58	81.58	1915100	MAL13P1.270	MAL13P1.270	proteasome subunit, putative	27211.1	12	60.166	18.307
GGVRPFGIATLIAGFK	122	137	16	Unmodified	_GGVRPFGIATLIAGFK_	2	802.47	-1.9354	0.00061075	55.71	55.71	665900	MAL13P1.270	MAL13P1.270	proteasome subunit, putative	27211.1	12	60.166	18.307
IVQEFLEK	167	174	8	Unmodified	_IVQEFLEK_	2	503.284	0.70815	0.0043327	41.79	41.79	2635800	MAL13P1.270	MAL13P1.270	proteasome subunit, putative	27211.1	12	60.166	18.307
LDEHNCLAFAGLNADAR	65	81	17	Unmodified	_LDEHNCLAFAGLNADAR_	2	943.944	-0.10022	1.4289e-06	71.62	71.62	176390	MAL13P1.270	MAL13P1.270	proteasome subunit, putative	27211.1	12	60.166	18.307
NVEVALLTEK	203	212	10	Unmodified	_NVEVALLTEK_	2	558.319	-0.26427	0.0058362	50.21	50.21	101040	MAL13P1.270	MAL13P1.270	proteasome subunit, putative	27211.1	12	60.166	18.307
NYQENMEQK	175	183	9	Unmodified	_NYQENMEQK_	2	592.256	2.427	0.017522	46.4	46.4	13668	MAL13P1.270	MAL13P1.270	proteasome subunit, putative	27211.1	12	60.166	18.307
SSNFAVLAVEK	37	47	11	Unmodified	_SSNFAVLAVEK_	2	582.817	0.5888	5.1218e-06	95.11	95.11	2500000	MAL13P1.270	MAL13P1.270	proteasome subunit, putative	27211.1	12	60.166	18.307
SSNFAVLAVEKK	37	48	12	Unmodified	_SSNFAVLAVEKK_	2	646.864	-1.836	0.00086337	61.32	61.32	140840	MAL13P1.270	MAL13P1.270	proteasome subunit, putative	27211.1	12	60.166	18.307
YYLNMDEPAPVDYIAK	94	109	16	Unmodified	_YYLNMDEPAPVDYIAK_	2	951.453	-2.6357	6.8638e-34	94.67	94.67	404820	MAL13P1.270	MAL13P1.270	proteasome subunit, putative	27211.1	12	60.166	18.307
MYNSWFEIVR	1	10	10	Unmodified	_MYNSWFEIVR_	2	672.824	0.74929	0.0058362	46.7	46.7	166150	MAL13P1.271	MAL13P1.271	V-type ATPase, putative	19111.1	2	11.05	1.51189
TDPLIMNTIR	100	109	10	Unmodified	_TDPLIMNTIR_	2	587.318	0.34776	0.0041575	36.88	36.88	98889	MAL13P1.271	MAL13P1.271	V-type ATPase, putative	19111.1	2	11.05	1.51189
AIELEQK	313	319	7	Unmodified	_AIELEQK_	2	415.735	0.81791	0.17227	20.41	0	248380	MAL13P1.274	MAL13P1.274	serine/threonine protein phosphatase	76840.4	21	33.891	2.08576
ENNYIISLR	147	155	9	Unmodified	_ENNYIISLR_	2	561.301	0.30174	0.10761	32.97	32.97	204940	MAL13P1.274	MAL13P1.274	serine/threonine protein phosphatase	76840.4	21	33.891	2.08576
FLPLAYVLNK	498	507	10	Unmodified	_FLPLAYVLNK_	2	589.353	-0.8841	0.00026223	44.58	44.58	510540	MAL13P1.274	MAL13P1.274	serine/threonine protein phosphatase	76840.4	21	33.891	2.08576
GIGFSFGTDITENFLK	562	577	16	Unmodified	_GIGFSFGTDITENFLK_	2	873.441	-2.5645	0.00061075	51.99	51.99	92708	MAL13P1.274	MAL13P1.274	serine/threonine protein phosphatase	76840.4	21	33.891	2.08576
IENMEAPIYDR	333	343	11	Unmodified	_IENMEAPIYDR_	2	675.822	0.08924	0.0005515	54.33	54.33	204160	MAL13P1.274	MAL13P1.274	serine/threonine protein phosphatase	76840.4	21	33.891	2.08576
INNLSLIIR	578	586	9	Unmodified	_INNLSLIIR_	2	528.332	-0.22069	0.013541	51.86	51.86	121370	MAL13P1.274	MAL13P1.274	serine/threonine protein phosphatase	76840.4	21	33.891	2.08576
IYGFLGELQEK	473	483	11	Unmodified	_IYGFLGELQEK_	2	648.845	1.1399	5.1218e-06	57.37	57.37	87031	MAL13P1.274	MAL13P1.274	serine/threonine protein phosphatase	76840.4	21	33.891	2.08576
KLIFEQQFQK	303	312	10	Unmodified	_KLIFEQQFQK_	3	436.915	0.084131	0.007087	34.69	34.69	60359	MAL13P1.274	MAL13P1.274	serine/threonine protein phosphatase	76840.4	21	33.891	2.08576
LENYGTAIEDIDEAIK	238	253	16	Unmodified	_LENYGTAIEDIDEAIK_	2	897.444	2.8097	3.2632e-10	79.53	79.53	38544	MAL13P1.274	MAL13P1.274	serine/threonine protein phosphatase	76840.4	21	33.891	2.08576
LIFEQQFQK	304	312	9	Unmodified	_LIFEQQFQK_	2	590.822	-2.4855	0.056241	22.42	22.42	138840	MAL13P1.274	MAL13P1.274	serine/threonine protein phosphatase	76840.4	21	33.891	2.08576
LTFPNNVYLTR	452	462	11	Unmodified	_LTFPNNVYLTR_	2	669.364	0.097587	1	19.83	19.83	217570	MAL13P1.274	MAL13P1.274	serine/threonine protein phosphatase	76840.4	21	33.891	2.08576
MHVLFSDSFK	488	497	10	Unmodified	_MHVLFSDSFK_	2	605.8	-1.379	0.023928	35.43	35.43	141220	MAL13P1.274	MAL13P1.274	serine/threonine protein phosphatase	76840.4	21	33.891	2.08576
MPYYETLVLDSLK	320	332	13	Unmodified	_MPYYETLVLDSLK_	2	786.405	-0.44954	0.00072673	61.82	61.82	115020	MAL13P1.274	MAL13P1.274	serine/threonine protein phosphatase	76840.4	21	33.891	2.08576
NKEPLDEGVMTDLLWSDPNEEK	533	554	22	Unmodified	_NKEPLDEGVMTDLLWSDPNEEK_	3	853.735	1.8381	0.12535	33.1	33.1	20309	MAL13P1.274	MAL13P1.274	serine/threonine protein phosphatase	76840.4	21	33.891	2.08576
NNLNLDFLK	344	352	9	Unmodified	_NNLNLDFLK_	2	545.798	1.6099	0.056241	27.49	27.49	181100	MAL13P1.274	MAL13P1.274	serine/threonine protein phosphatase	76840.4	21	33.891	2.08576
NSYLFNGDFVDR	425	436	12	Unmodified	_NSYLFNGDFVDR_	2	723.836	-0.061158	0.0014088	56.93	56.93	185740	MAL13P1.274	MAL13P1.274	serine/threonine protein phosphatase	76840.4	21	33.891	2.08576
SDFISIK	214	220	7	Unmodified	_SDFISIK_	2	405.224	0.23405	0.093981	20.84	20.84	32610	MAL13P1.274	MAL13P1.274	serine/threonine protein phosphatase	76840.4	21	33.891	2.08576
TDEVLMNDEK	80	89	10	Unmodified	_TDEVLMNDEK_	2	597.271	0.95357	0.0036836	49.89	49.89	93658	MAL13P1.274	MAL13P1.274	serine/threonine protein phosphatase	76840.4	21	33.891	2.08576
VADYISIPNNK	354	364	11	Unmodified	_VADYISIPNNK_	2	617.327	-2.0839	0.0021966	50.72	50.72	182590	MAL13P1.274	MAL13P1.274	serine/threonine protein phosphatase	76840.4	21	33.891	2.08576
VNICNNIEK	45	53	9	Unmodified	_VNICNNIEK_	2	552.279	0.64086	0.0097156	44.71	44.71	45229	MAL13P1.274	MAL13P1.274	serine/threonine protein phosphatase	76840.4	21	33.891	2.08576
YYTEAIDLIK	156	165	10	Unmodified	_YYTEAIDLIK_	2	614.827	-0.29784	0.0065341	30.02	30.02	233240	MAL13P1.274	MAL13P1.274	serine/threonine protein phosphatase	76840.4	21	33.891	2.08576
FYLPQYNFFYYLK	888	900	13	Unmodified	_FYLPQYNFFYYLK_	2	903.451	1.5394	0.00072673	36.44	36.44	99805	MAL13P1.275	MAL13P1.275	protein phosphatase, putative	151452	4	4.115	0.184485
NFFENPLETDVGK	1042	1054	13	Unmodified	_NFFENPLETDVGK_	2	755.365	-1.5847	0.00012501	49.68	49.68	125040	MAL13P1.275	MAL13P1.275	protein phosphatase, putative	151452	4	4.115	0.184485
NNLNNINFITQNFNMK	564	579	16	Unmodified	_NNLNNINFITQNFNMK_	2	969.978	1.2065	5.5587e-10	56.73	56.73	24488	MAL13P1.275	MAL13P1.275	protein phosphatase, putative	151452	4	4.115	0.184485
YNNIYDLHEIK	810	820	11	Unmodified	_YNNIYDLHEIK_	2	711.357	-0.13705	0.00040061	57.53	57.53	46998	MAL13P1.275	MAL13P1.275	protein phosphatase, putative	151452	4	4.115	0.184485
DLNINLFHPEEEIFSDPGNIGEGGFGIVTK	1263	1292	30	Unmodified	_DLNINLFHPEEEIFSDPGNIGEGGFGIVTK_	3	1086.87	-0.92925	4.3591e-09	42.18	42.18	46157	MAL13P1.278	MAL13P1.278	serine/threonine protein kinase, putative	475422	2	0.964	0.0177324
VFDLVVLPK	1172	1180	9	Unmodified	_VFDLVVLPK_	2	515.321	0.76059	0.0097156	35.99	35.99	24426	MAL13P1.278	MAL13P1.278	serine/threonine protein kinase, putative	475422	2	0.964	0.0177324
NITTLIDNIDSIVYTK	570	585	16	Unmodified	_NITTLIDNIDSIVYTK_	2	911.993	2.0703	3.2632e-10	63.08	63.08	148320	MAL13P1.28	MAL13P1.28	conserved Plasmodium protein, unknown function	73438.9	1	2.627	0.0680004
AFSDALELIPYTLAENAGLSPLHIVTELR	443	471	29	Unmodified	_AFSDALELIPYTLAENAGLSPLHIVTELR_	3	1051.9	1.3446	5.4925e-07	29.5	29.5	4104000	MAL13P1.283	MAL13P1.283	TCP-1/cpn60 chaperonin family, putative	57940.6	31	70.51	35.2096
ASNNLMLDEAER	382	393	12	Oxidation (M)	_ASNNLM(ox)LDEAER_	2	689.817	-0.97526	0.0014088	73.25	73.25	147780	MAL13P1.283	MAL13P1.283	TCP-1/cpn60 chaperonin family, putative	57940.6	31	70.51	35.2096
AVLPGGAAPEMELSQK	410	425	16	Unmodified	_AVLPGGAAPEMELSQK_	2	799.416	-1.0793	7.4165e-06	58.39	58.39	425990	MAL13P1.283	MAL13P1.283	TCP-1/cpn60 chaperonin family, putative	57940.6	31	70.51	35.2096
DAVNDLALDFLAK	299	311	13	Unmodified	_DAVNDLALDFLAK_	2	702.872	-0.24238	0.00012501	71.2	71.2	1068800	MAL13P1.283	MAL13P1.283	TCP-1/cpn60 chaperonin family, putative	57940.6	31	70.51	35.2096
DIDREDIEFISK	319	330	12	Unmodified	_DIDREDIEFISK_	2	740.37	0.085072	0.075834	40.89	40.89	228060	MAL13P1.283	MAL13P1.283	TCP-1/cpn60 chaperonin family, putative	57940.6	31	70.51	35.2096
DTNVDLNNVR	189	198	10	Unmodified	_DTNVDLNNVR_	2	580.289	-0.48568	0.0041575	49.66	49.66	1234500	MAL13P1.283	MAL13P1.283	TCP-1/cpn60 chaperonin family, putative	57940.6	31	70.51	35.2096
EMAVAHPTAK	69	78	10	Unmodified	_EMAVAHPTAK_	2	527.771	1.541	0.18806	24.01	24.01	87897	MAL13P1.283	MAL13P1.283	TCP-1/cpn60 chaperonin family, putative	57940.6	31	70.51	35.2096
EMSIPIDLNDKNMLIQNAITSLNSK	139	163	25	Unmodified	_EMSIPIDLNDKNMLIQNAITSLNSK_	3	934.817	1.2024	0.0028696	27.59	27.59	66338	MAL13P1.283	MAL13P1.283	TCP-1/cpn60 chaperonin family, putative	57940.6	31	70.51	35.2096
GGVIITNDGATILK	55	68	14	Unmodified	_GGVIITNDGATILK_	2	686.396	-0.24663	3.9807e-09	66.53	66.53	333050	MAL13P1.283	MAL13P1.283	TCP-1/cpn60 chaperonin family, putative	57940.6	31	70.51	35.2096
IASTGCNLLIIQK	282	294	13	Unmodified	_IASTGCNLLIIQK_	2	715.905	0.38864	0.00072673	66.52	66.52	828910	MAL13P1.283	MAL13P1.283	TCP-1/cpn60 chaperonin family, putative	57940.6	31	70.51	35.2096
IDDTVICR	522	529	8	Unmodified	_IDDTVICR_	2	496.247	1.1976	0.0043327	56.68	56.68	1015800	MAL13P1.283	MAL13P1.283	TCP-1/cpn60 chaperonin family, putative	57940.6	31	70.51	35.2096
IGLIQFCLSLPK	238	249	12	Unmodified	_IGLIQFCLSLPK_	2	694.902	0.69449	0.0014088	48.46	48.46	70608	MAL13P1.283	MAL13P1.283	TCP-1/cpn60 chaperonin family, putative	57940.6	31	70.51	35.2096
ISESFFEASLK	122	132	11	Unmodified	_ISESFFEASLK_	2	629.322	-2.235	0.0005515	54.13	54.13	140360	MAL13P1.283	MAL13P1.283	TCP-1/cpn60 chaperonin family, putative	57940.6	31	70.51	35.2096
ITDINKDTNVDLNNVR	183	198	16	Unmodified	_ITDINKDTNVDLNNVR_	2	922.479	2.1541	5.5587e-10	65.98	65.98	171050	MAL13P1.283	MAL13P1.283	TCP-1/cpn60 chaperonin family, putative	57940.6	31	70.51	35.2096
KIASTGCNLLIIQK	281	294	14	Unmodified	_KIASTGCNLLIIQK_	2	779.953	-0.60143	0.00022852	38.88	38.88	68575	MAL13P1.283	MAL13P1.283	TCP-1/cpn60 chaperonin family, putative	57940.6	31	70.51	35.2096
LATETVMMILK	511	521	11	Oxidation (M)	_LATETVMM(ox)ILK_	2	633.346	-0.70536	0.0034955	64.06	64.06	184240	MAL13P1.283	MAL13P1.283	TCP-1/cpn60 chaperonin family, putative	57940.6	31	70.51	35.2096
LGGTIEDTEIVDGLIFTGNK	203	222	20	Unmodified	_LGGTIEDTEIVDGLIFTGNK_	2	1046.54	-1.9872	1.03e-05	82.16	82.16	187690	MAL13P1.283	MAL13P1.283	TCP-1/cpn60 chaperonin family, putative	57940.6	31	70.51	35.2096
LGYAENVTTESVGYGEIVK	348	366	19	Unmodified	_LGYAENVTTESVGYGEIVK_	2	1015.01	-1.6064	4.2553e-27	106.58	106.58	341900	MAL13P1.283	MAL13P1.283	TCP-1/cpn60 chaperonin family, putative	57940.6	31	70.51	35.2096
LTNILAAK	24	31	8	Unmodified	_LTNILAAK_	2	422.269	-0.10012	0.0185	39.36	39.36	414710	MAL13P1.283	MAL13P1.283	TCP-1/cpn60 chaperonin family, putative	57940.6	31	70.51	35.2096
LYQWANTLK	426	434	9	Unmodified	_LYQWANTLK_	2	568.809	0.25257	0.017522	40	40	1156100	MAL13P1.283	MAL13P1.283	TCP-1/cpn60 chaperonin family, putative	57940.6	31	70.51	35.2096
MIEDGKGGVIITNDGATILK	49	68	20	Unmodified	_MIEDGKGGVIITNDGATILK_	3	682.37	-1.75	0.014918	27.81	27.81	153210	MAL13P1.283	MAL13P1.283	TCP-1/cpn60 chaperonin family, putative	57940.6	31	70.51	35.2096
MIVELSK	79	85	7	Oxidation (M)	_M(ox)IVELSK_	2	418.233	0.17934	0.093981	22	0	391760	MAL13P1.283	MAL13P1.283	TCP-1/cpn60 chaperonin family, putative	57940.6	31	70.51	35.2096
NMLIQNAITSLNSK	150	163	14	Unmodified	_NMLIQNAITSLNSK_	2	773.917	-0.78416	1.0747e-06	86.87	86.87	353580	MAL13P1.283	MAL13P1.283	TCP-1/cpn60 chaperonin family, putative	57940.6	31	70.51	35.2096
NTISVLLR	374	381	8	Unmodified	_NTISVLLR_	2	458.285	-0.054949	0.0012828	51.91	51.91	479870	MAL13P1.283	MAL13P1.283	TCP-1/cpn60 chaperonin family, putative	57940.6	31	70.51	35.2096
SEEILR	133	138	6	Unmodified	_SEEILR_	2	373.706	-0.77802	0.027136	31.13	0	274940	MAL13P1.283	MAL13P1.283	TCP-1/cpn60 chaperonin family, putative	57940.6	31	70.51	35.2096
SLHDALCVVR	394	403	10	Unmodified	_SLHDALCVVR_	2	585.308	0.22901	0.0041575	38.08	38.08	976060	MAL13P1.283	MAL13P1.283	TCP-1/cpn60 chaperonin family, putative	57940.6	31	70.51	35.2096
TCNCIPVASLDYFTSDK	331	347	17	Unmodified	_TCNCIPVASLDYFTSDK_	2	995.948	-0.15652	1.3613e-08	69.13	69.13	613220	MAL13P1.283	MAL13P1.283	TCP-1/cpn60 chaperonin family, putative	57940.6	31	70.51	35.2096
TDMDNTVVVK	250	259	10	Unmodified	_TDMDNTVVVK_	2	561.279	-0.026083	0.0036836	57.03	57.03	1309000	MAL13P1.283	MAL13P1.283	TCP-1/cpn60 chaperonin family, putative	57940.6	31	70.51	35.2096
TGTISNMIDENVIQPLLVTSTAIK	487	510	24	Unmodified	_TGTISNMIDENVIQPLLVTSTAIK_	2	1279.69	0.74465	2.8311e-08	61.89	61.89	186970	MAL13P1.283	MAL13P1.283	TCP-1/cpn60 chaperonin family, putative	57940.6	31	70.51	35.2096
VVSYNSSLLAPIAVDVILK	164	182	19	Unmodified	_VVSYNSSLLAPIAVDVILK_	2	1001.09	-1.0353	4.1166e-07	95.53	95.53	69988	MAL13P1.283	MAL13P1.283	TCP-1/cpn60 chaperonin family, putative	57940.6	31	70.51	35.2096
YHGINIR	480	486	7	Unmodified	_YHGINIR_	2	436.74	0.17716	0.093981	19.66	19.66	181660	MAL13P1.283	MAL13P1.283	TCP-1/cpn60 chaperonin family, putative	57940.6	31	70.51	35.2096
DMDIATAISGCGPAYVYLFIESLIDAGVK	157	185	29	Unmodified	_DMDIATAISGCGPAYVYLFIESLIDAGVK_	3	1030.51	7.964	5.4925e-07	30.8	30.8	289830	MAL13P1.284	MAL13P1.284	pyrroline carboxylate reductase	28360.4	12	64.122	17.4785
DNIVSPGGITAVGLYSLEK	220	238	19	Unmodified	_DNIVSPGGITAVGLYSLEK_	2	967.017	-0.80842	9.8545e-16	91.51	91.51	465720	MAL13P1.284	MAL13P1.284	pyrroline carboxylate reductase	28360.4	12	64.122	17.4785
KENLFYYGPSK	30	40	11	Unmodified	_KENLFYYGPSK_	2	673.343	-1.479	0.0021966	45.53	45.53	216160	MAL13P1.284	MAL13P1.284	pyrroline carboxylate reductase	28360.4	12	64.122	17.4785
KSDQPVQQLK	210	219	10	Unmodified	_KSDQPVQQLK_	2	585.827	1.8788	0.18806	27.35	27.35	2804.3	MAL13P1.284	MAL13P1.284	pyrroline carboxylate reductase	28360.4	12	64.122	17.4785
LEEMVGSENK	98	107	10	Unmodified	_LEEMVGSENK_	2	568.269	-3.6756	0.00026223	75.23	75.23	127640	MAL13P1.284	MAL13P1.284	pyrroline carboxylate reductase	28360.4	12	64.122	17.4785
LGFMGLGQMGSALAHGIANANIIK	6	29	24	Unmodified	_LGFMGLGQMGSALAHGIANANIIK_	2	1192.63	1.9418	7.7971e-07	85.03	85.03	161340	MAL13P1.284	MAL13P1.284	pyrroline carboxylate reductase	28360.4	12	64.122	17.4785
LLISICGGLNIGK	85	97	13	Unmodified	_LLISICGGLNIGK_	2	679.397	0.94534	0.0023966	41.1	41.1	44044	MAL13P1.284	MAL13P1.284	pyrroline carboxylate reductase	28360.4	12	64.122	17.4785
NLVLQTIK	195	202	8	Unmodified	_NLVLQTIK_	2	464.795	-0.85848	0.0185	24.16	24.16	1025800	MAL13P1.284	MAL13P1.284	pyrroline carboxylate reductase	28360.4	12	64.122	17.4785
NTTLNYMSSNEELAR	42	56	15	Oxidation (M)	_NTTLNYM(ox)SSNEELAR_	2	879.902	-1.8486	9.0848e-13	75.95	75.95	97150	MAL13P1.284	MAL13P1.284	pyrroline carboxylate reductase	28360.4	12	64.122	17.4785
SDQPVQQLK	211	219	9	Unmodified	_SDQPVQQLK_	2	521.78	1.0173	0.056241	31.3	31.3	97590	MAL13P1.284	MAL13P1.284	pyrroline carboxylate reductase	28360.4	12	64.122	17.4785
YTVMNAVEAACEK	243	255	13	Oxidation (M)	_YTVM(ox)NAVEAACEK_	2	751.337	0.67481	0.00022571	83.49	83.49	145980	MAL13P1.284	MAL13P1.284	pyrroline carboxylate reductase	28360.4	12	64.122	17.4785
YVNDIFNSCGIIHEIK	139	154	16	Unmodified	_YVNDIFNSCGIIHEIK_	2	961.477	-0.32042	9.9821e-09	58.47	58.47	232370	MAL13P1.284	MAL13P1.284	pyrroline carboxylate reductase	28360.4	12	64.122	17.4785
ILLNEIYFILLK	1761	1772	12	Unmodified	_ILLNEIYFILLK_	2	746.463	3.7704	0.0014088	33.5	33.5	34008	MAL13P1.285	MAL13P1.285	patatin-like phospholipase, putative	238059	2	1.292	0.0381501
LNYINFLQQIVEDK	90	103	14	Unmodified	_LNYINFLQQIVEDK_	2	868.965	4.815	4.6635e-06	59.13	59.13	33523	MAL13P1.285	MAL13P1.285	patatin-like phospholipase, putative	238059	2	1.292	0.0381501
ADNNNNYNNNINMDR	2	16	15	Acetyl (Protein N-term)	_(ac)ADNNNNYNNNINMDR_	2	919.38	-0.82455	6.522e-14	71.01	71.01	88275	MAL13P1.287	MAL13P1.287	conserved Plasmodium protein, unknown function	16681.2	3	29.496	1.6827
NETIYNLLYMSDSMQNK	39	55	17	Unmodified	_NETIYNLLYMSDSMQNK_	2	1032.47	-1.1249	1.08e-13	88.69	88.69	91616	MAL13P1.287	MAL13P1.287	conserved Plasmodium protein, unknown function	16681.2	3	29.496	1.6827
NTVHGLAQR	30	38	9	Unmodified	_NTVHGLAQR_	2	498.273	0.53891	0.021421	36.45	36.45	86395	MAL13P1.287	MAL13P1.287	conserved Plasmodium protein, unknown function	16681.2	3	29.496	1.6827
GLHILPK	2	8	7	Unmodified	_GLHILPK_	2	389.253	-0.99857	0.17227	27.53	27.53	226430	MAL13P1.288	MAL13P1.288	conserved Plasmodium protein, unknown function	18409.7	6	33.987	4.99484
ICDLIQNK	114	121	8	Unmodified	_ICDLIQNK_	2	502.266	0.094237	0.042262	33.93	33.93	170710	MAL13P1.288	MAL13P1.288	conserved Plasmodium protein, unknown function	18409.7	6	33.987	4.99484
NIMHLVNMIICIICPALK	9	26	18	Unmodified	_NIMHLVNMIICIICPALK_	3	718.387	2.9964	0.096938	23.4	23.4	161480	MAL13P1.288	MAL13P1.288	conserved Plasmodium protein, unknown function	18409.7	6	33.987	4.99484
NVSNFFYFEK	125	134	10	Unmodified	_NVSNFFYFEK_	2	647.809	-0.14639	0.0036836	46.4	46.4	206370	MAL13P1.288	MAL13P1.288	conserved Plasmodium protein, unknown function	18409.7	6	33.987	4.99484
TYNLLINK	27	34	8	Unmodified	_TYNLLINK_	2	489.785	-0.72963	0.0185	33.5	33.5	49573	MAL13P1.288	MAL13P1.288	conserved Plasmodium protein, unknown function	18409.7	6	33.987	4.99484
TYNLLINKK	27	35	9	Unmodified	_TYNLLINKK_	2	553.832	-2.3966	0.021421	32.64	32.64	157750	MAL13P1.288	MAL13P1.288	conserved Plasmodium protein, unknown function	18409.7	6	33.987	4.99484
DFDIIDISVK	704	713	10	Unmodified	_DFDIIDISVK_	2	582.811	0.20858	0.0065341	24.69	24.69	9465.2	MAL13P1.289	MAL13P1.289	mitotic control protein dis3 homologue, putative	126582	5	4.473	0.176041
FSDVDEIVIR	318	327	10	Unmodified	_FSDVDEIVIR_	2	596.814	-0.8897	0.0041575	38.5	38.5	68327	MAL13P1.289	MAL13P1.289	mitotic control protein dis3 homologue, putative	126582	5	4.473	0.176041
LIEAFMLLANR	799	809	11	Unmodified	_LIEAFMLLANR_	2	645.866	-0.61984	0.0005515	54.52	54.52	31820	MAL13P1.289	MAL13P1.289	mitotic control protein dis3 homologue, putative	126582	5	4.473	0.176041
TIQVFDFK	845	852	8	Unmodified	_TIQVFDFK_	2	499.271	-1.8062	0.12826	22.96	22.96	70486	MAL13P1.289	MAL13P1.289	mitotic control protein dis3 homologue, putative	126582	5	4.473	0.176041
YLDIIYLNK	945	953	9	Unmodified	_YLDIIYLNK_	2	577.826	0.20183	0.017522	40.44	40.44	49001	MAL13P1.289	MAL13P1.289	mitotic control protein dis3 homologue, putative	126582	5	4.473	0.176041
FLEDCIYLLK	171	180	10	Unmodified	_FLEDCIYLLK_	2	657.344	0.50351	0.00026223	51.48	51.48	30232	MAL13P1.290	MAL13P1.290	high mobility group protein 4, putative	29897.5	4	17.857	0.84785
NITSFDILSCIQR	152	164	13	Unmodified	_NITSFDILSCIQR_	2	783.901	1.1704	0.00022571	51.23	51.23	28867	MAL13P1.290	MAL13P1.290	high mobility group protein 4, putative	29897.5	4	17.857	0.84785
NIYADITTFFK	240	250	11	Unmodified	_NIYADITTFFK_	2	666.845	2.3299	0.0085976	20.29	20.29	24570	MAL13P1.290	MAL13P1.290	high mobility group protein 4, putative	29897.5	4	17.857	0.84785
VNNEAINIFQK	117	127	11	Unmodified	_VNNEAINIFQK_	2	645.346	0.010834	0.12323	25.52	25.52	18708	MAL13P1.290	MAL13P1.290	high mobility group protein 4, putative	29897.5	4	17.857	0.84785
ATEYHLGQLK	22	31	10	Unmodified	_ATEYHLGQLK_	2	580.309	-2.1029	0.18806	39.75	39.75	138770	MAL13P1.294	MAL13P1.294	GTP binding protein, putative	41548.1	13	39.782	2.83119
EKPDFTNPITLTR	298	310	13	Unmodified	_EKPDFTNPITLTR_	3	511.275	-1.0284	0.21439	25.15	25.15	185370	MAL13P1.294	MAL13P1.294	GTP binding protein, putative	41548.1	13	39.782	2.83119
FALVWGR	334	340	7	Unmodified	_FALVWGR_	2	424.743	-0.59569	0.00014031	40.68	40.68	342610	MAL13P1.294	MAL13P1.294	GTP binding protein, putative	41548.1	13	39.782	2.83119
GTQTVEAVLNQIHK	313	326	14	Unmodified	_GTQTVEAVLNQIHK_	2	769.42	-0.11751	0.0076454	54.91	54.91	418840	MAL13P1.294	MAL13P1.294	GTP binding protein, putative	41548.1	13	39.782	2.83119
IALCDNTVVISSSK	258	271	14	Unmodified	_IALCDNTVVISSSK_	2	753.895	-0.23995	1.0747e-06	58.39	58.39	240880	MAL13P1.294	MAL13P1.294	GTP binding protein, putative	41548.1	13	39.782	2.83119
ICLIGFPSVGK	64	74	11	Unmodified	_ICLIGFPSVGK_	2	595.834	-3.5921	0.12323	25.48	25.48	485990	MAL13P1.294	MAL13P1.294	GTP binding protein, putative	41548.1	13	39.782	2.83119
IKEIEAEMAR	7	16	10	Unmodified	_IKEIEAEMAR_	3	397.213	-0.0686	0.066359	32.14	32.14	223430	MAL13P1.294	MAL13P1.294	GTP binding protein, putative	41548.1	13	39.782	2.83119
IKLENELK	156	163	8	Unmodified	_IKLENELK_	2	493.798	-1.3618	0.12826	25.38	-1.16	173240	MAL13P1.294	MAL13P1.294	GTP binding protein, putative	41548.1	13	39.782	2.83119
IQLLDLPGIIQGASEGR	110	126	17	Unmodified	_IQLLDLPGIIQGASEGR_	3	594.004	-1.9396	0.0012194	58.32	58.32	162790	MAL13P1.294	MAL13P1.294	GTP binding protein, putative	41548.1	13	39.782	2.83119
LADEDVIQIAK	355	365	11	Unmodified	_LADEDVIQIAK_	2	607.835	-1.7286	0.00040061	56.77	56.77	603870	MAL13P1.294	MAL13P1.294	GTP binding protein, putative	41548.1	13	39.782	2.83119
LIMSILHQYK	201	210	10	Unmodified	_LIMSILHQYK_	2	623.355	-0.33698	0.0065341	36.3	36.3	206680	MAL13P1.294	MAL13P1.294	GTP binding protein, putative	41548.1	13	39.782	2.83119
SCDMIMMILDATR	138	150	13	Unmodified	_SCDMIMMILDATR_	2	778.851	-0.56002	4.3066e-11	63.43	63.43	74119	MAL13P1.294	MAL13P1.294	GTP binding protein, putative	41548.1	13	39.782	2.83119
SWNLDVLK	272	279	8	Unmodified	_SWNLDVLK_	2	487.769	-2.9904	0.0185	36.26	36.26	229590	MAL13P1.294	MAL13P1.294	GTP binding protein, putative	41548.1	13	39.782	2.83119
GNIFGILR	1904	1911	8	Unmodified	_GNIFGILR_	2	445.266	0.44744	0.12826	24.76	24.76	60416	MAL13P1.295	MAL13P1.295	conserved Plasmodium protein, unknown function	234992	4	2.42	0.0873357
ISELQNIINSLK	1745	1756	12	Unmodified	_ISELQNIINSLK_	2	686.396	2.186	0.00015797	72.12	72.12	187160	MAL13P1.295	MAL13P1.295	conserved Plasmodium protein, unknown function	234992	4	2.42	0.0873357
LNDFINNSFGDNNIFPVK	1309	1326	18	Unmodified	_LNDFINNSFGDNNIFPVK_	2	1034.51	-0.9841	9.4025e-05	109.74	109.74	48349	MAL13P1.295	MAL13P1.295	conserved Plasmodium protein, unknown function	234992	4	2.42	0.0873357
MNNLILNYNNK	1516	1526	11	Unmodified	_MNNLILNYNNK_	2	675.845	-1.2286	0.0085976	21.75	21.75	73166	MAL13P1.295	MAL13P1.295	conserved Plasmodium protein, unknown function	234992	4	2.42	0.0873357
LFYNKPEVGYFNDLPEQANPFDALLK	76	101	26	Unmodified	_LFYNKPEVGYFNDLPEQANPFDALLK_	3	1014.85	-0.4789	2.5523e-09	31.8	31.8	95767	MAL13P1.299	MAL13P1.299	conserved protein, unknown function	29624.4	5	29.183	3.39397
LSQNNYLSR	47	55	9	Unmodified	_LSQNNYLSR_	2	547.783	0.75559	0.021421	70.49	70.49	198960	MAL13P1.299	MAL13P1.299	conserved protein, unknown function	29624.4	5	29.183	3.39397
MDALILDEQIR	1	11	11	Acetyl (Protein N-term)	_(ac)MDALILDEQIR_	2	679.853	-0.057426	0.00040061	44.44	44.44	65426	MAL13P1.299	MAL13P1.299	conserved protein, unknown function	29624.4	5	29.183	3.39397
SNNGLLSPLAFISR	61	74	14	Deamidated (NQ)	_SNN(de)GLLSPLAFISR_	2	745.404	0.79749	0.11551	32.47	32.47	226430	MAL13P1.299	MAL13P1.299	conserved protein, unknown function	29624.4	5	29.183	3.39397
YEFLLENIECELLQK	241	255	15	Unmodified	_YEFLLENIECELLQK_	2	970.987	3.3705	9.0848e-13	44.17	44.17	37055	MAL13P1.299	MAL13P1.299	conserved protein, unknown function	29624.4	5	29.183	3.39397
DINNIISLK	277	285	9	Unmodified	_DINNIISLK_	2	515.301	2.0584	0.056241	20.66	20.66	15536	MAL13P1.300	MAL13P1.300	conserved Plasmodium protein, unknown function	45531.6	3	9.14	0.412538
ILFYIWSNNLQK	98	109	12	Unmodified	_ILFYIWSNNLQK_	2	769.922	1.5076	0.00015797	44.46	44.46	22012	MAL13P1.300	MAL13P1.300	conserved Plasmodium protein, unknown function	45531.6	3	9.14	0.412538
YENLQNSKNKIYK	205	217	13	3 Deamidated (NQ)	_YEN(de)LQ(de)N(de)SKNKIYK_	2	822.909	-0.45354	0.051255	20.42	20.42	466970	MAL13P1.300	MAL13P1.300	conserved Plasmodium protein, unknown function	45531.6	3	9.14	0.412538
GEEQYLAPQYLNIDR	309	323	15	Unmodified	_GEEQYLAPQYLNIDR_	2	904.944	-0.57185	9.3542e-05	37.27	37.27	248170	MAL13P1.303	MAL13P1.303	polyadenylate-binding protein, putative	47800.5	11	38.647	3.64159
GYGFINFENQQSAINAVAGMNGFNAGNK	273	300	28	Unmodified	_GYGFINFENQQSAINAVAGMNGFNAGNK_	3	978.459	0.073979	2.0876e-07	58.58	58.58	187320	MAL13P1.303	MAL13P1.303	polyadenylate-binding protein, putative	47800.5	11	38.647	3.64159
GYGFVVYTDPHSAALAISNMNK	182	203	22	Unmodified	_GYGFVVYTDPHSAALAISNMNK_	3	785.719	1.0897	0.061817	26.78	26.78	390600	MAL13P1.303	MAL13P1.303	polyadenylate-binding protein, putative	47800.5	11	38.647	3.64159
HFSHYGNILGATIK	251	264	14	Unmodified	_HFSHYGNILGATIK_	2	779.412	-1.1224	1.0747e-06	65.79	65.79	109130	MAL13P1.303	MAL13P1.303	polyadenylate-binding protein, putative	47800.5	11	38.647	3.64159
IVDECIDMNTNK	114	125	12	Unmodified	_IVDECIDMNTNK_	2	726.329	-2.0411	0.00045251	45.98	45.98	116100	MAL13P1.303	MAL13P1.303	polyadenylate-binding protein, putative	47800.5	11	38.647	3.64159
KGEEQYLAPQYLNIDR	308	323	16	Unmodified	_KGEEQYLAPQYLNIDR_	2	968.992	-1.7628	9.9821e-09	84.17	84.17	124130	MAL13P1.303	MAL13P1.303	polyadenylate-binding protein, putative	47800.5	11	38.647	3.64159
KIVDECIDMNTNK	113	125	13	Unmodified	_KIVDECIDMNTNK_	2	790.376	0.73724	6.1278e-06	65.16	65.16	181490	MAL13P1.303	MAL13P1.303	polyadenylate-binding protein, putative	47800.5	11	38.647	3.64159
NFQTNSIFVYNFPNEWMENDIKK	12	34	23	Unmodified	_NFQTNSIFVYNFPNEWMENDIKK_	3	960.122	1.9494	3.053e-07	59.25	59.25	135530	MAL13P1.303	MAL13P1.303	polyadenylate-binding protein, putative	47800.5	11	38.647	3.64159
NNEQGPYMQR	393	402	10	Unmodified	_NNEQGPYMQR_	2	618.775	-0.021474	0.0036836	53.46	53.46	69311	MAL13P1.303	MAL13P1.303	polyadenylate-binding protein, putative	47800.5	11	38.647	3.64159
TFGNLESATVAK	163	174	12	Unmodified	_TFGNLESATVAK_	2	619.325	-1.1508	0.0014088	63.43	63.43	212500	MAL13P1.303	MAL13P1.303	polyadenylate-binding protein, putative	47800.5	11	38.647	3.64159
TTLFVFYLPPHWNDQDLFDKFK	141	162	22	Unmodified	_TTLFVFYLPPHWNDQDLFDKFK_	3	924.467	-1.6156	0.022714	33.49	33.49	188250	MAL13P1.303	MAL13P1.303	polyadenylate-binding protein, putative	47800.5	11	38.647	3.64159
GDDTEIYNWYQLLNNALCHK	143	162	20	Unmodified	_GDDTEIYNWYQLLNNALCHK_	3	823.05	1.9673	0.045728	20.65	20.65	37034	MAL13P1.306	MAL13P1.306	conserved Plasmodium protein, unknown function	43188.6	4	15.574	0.550516
GEYDHIGMILR	216	226	11	Unmodified	_GEYDHIGMILR_	3	435.22	-0.36696	0.13001	23.46	23.46	49511	MAL13P1.306	MAL13P1.306	conserved Plasmodium protein, unknown function	43188.6	4	15.574	0.550516
IQSYLTLNPK	124	133	10	Unmodified	_IQSYLTLNPK_	2	588.835	-1.5974	0.071467	46.56	46.56	60311	MAL13P1.306	MAL13P1.306	conserved Plasmodium protein, unknown function	43188.6	4	15.574	0.550516
VLNQPEFIFTDCNFWK	164	179	16	Unmodified	_VLNQPEFIFTDCNFWK_	2	1029.49	4.068	6.2019e-10	44.85	44.85	29793	MAL13P1.306	MAL13P1.306	conserved Plasmodium protein, unknown function	43188.6	4	15.574	0.550516
AICNALTPFVSR	361	372	12	Unmodified	_AICNALTPFVSR_	2	674.856	0.30391	0.00045251	84.66	84.66	342500	MAL13P1.308	MAL13P1.308	conserved Plasmodium protein, unknown function	288729	126	56.463	23.7951
AISNLSLYTVNVK	2033	2045	13	Unmodified	_AISNLSLYTVNVK_	2	711.404	-0.45794	6.1278e-06	79.5	79.5	436040	MAL13P1.308	MAL13P1.308	conserved Plasmodium protein, unknown function	288729	126	56.463	23.7951
ANDSVYLPGIK	1395	1405	11	Unmodified	_ANDSVYLPGIK_	2	588.817	-0.22759	0.0085976	61.4	61.4	1085900	MAL13P1.308	MAL13P1.308	conserved Plasmodium protein, unknown function	288729	126	56.463	23.7951
ASQDLNTLEWTIGDDTER	2485	2502	18	Unmodified	_ASQDLNTLEWTIGDDTER_	2	1032.48	-1.8627	3.6386e-14	95.2	95.2	74563	MAL13P1.308	MAL13P1.308	conserved Plasmodium protein, unknown function	288729	126	56.463	23.7951
AVYELLK	1044	1050	7	Unmodified	_AVYELLK_	2	418.25	0.78041	0.17227	29.12	0	110280	MAL13P1.308	MAL13P1.308	conserved Plasmodium protein, unknown function	288729	126	56.463	23.7951
AYKENASDALDR	27	38	12	Unmodified	_AYKENASDALDR_	2	676.826	-0.20878	0.0048647	63.85	63.85	96555	MAL13P1.308	MAL13P1.308	conserved Plasmodium protein, unknown function	288729	126	56.463	23.7951
CIESLFK	2026	2032	7	Unmodified	_CIESLFK_	2	448.731	0.23491	0.17227	28.43	28.43	210030	MAL13P1.308	MAL13P1.308	conserved Plasmodium protein, unknown function	288729	126	56.463	23.7951
CKDVYDVLTDYKK	1655	1667	13	Unmodified	_CKDVYDVLTDYKK_	4	412.458	-1.3049	0.02916	32.74	32.74	104500	MAL13P1.308	MAL13P1.308	conserved Plasmodium protein, unknown function	288729	126	56.463	23.7951
CNMVSSLVQLHDILK	922	936	15	Unmodified	_CNMVSSLVQLHDILK_	2	878.958	1.9521	0.00084501	72.42	72.42	48633	MAL13P1.308	MAL13P1.308	conserved Plasmodium protein, unknown function	288729	126	56.463	23.7951
DAFVDLIVLWR	2567	2577	11	Unmodified	_DAFVDLIVLWR_	2	673.877	-0.084364	0.0034955	31.11	31.11	45653	MAL13P1.308	MAL13P1.308	conserved Plasmodium protein, unknown function	288729	126	56.463	23.7951
DCAATGLFAHIR	1503	1514	12	Unmodified	_DCAATGLFAHIR_	2	666.33	-0.64167	0.00045251	53.6	53.6	387960	MAL13P1.308	MAL13P1.308	conserved Plasmodium protein, unknown function	288729	126	56.463	23.7951
DDYEISGR	885	892	8	Unmodified	_DDYEISGR_	2	477.712	-0.32903	0.042262	32.38	32.38	112320	MAL13P1.308	MAL13P1.308	conserved Plasmodium protein, unknown function	288729	126	56.463	23.7951
DFANIISK	1776	1783	8	Unmodified	_DFANIISK_	2	454.248	-1.078	0.042262	36.76	36.76	308460	MAL13P1.308	MAL13P1.308	conserved Plasmodium protein, unknown function	288729	126	56.463	23.7951
DIKDFANIISK	1773	1783	11	Unmodified	_DIKDFANIISK_	2	632.351	-0.67683	0.0085976	50.73	50.73	305440	MAL13P1.308	MAL13P1.308	conserved Plasmodium protein, unknown function	288729	126	56.463	23.7951
DLEQALDER	1614	1622	9	Unmodified	_DLEQALDER_	2	544.765	0.95053	0.0097156	56.59	56.59	221750	MAL13P1.308	MAL13P1.308	conserved Plasmodium protein, unknown function	288729	126	56.463	23.7951
DLEQALDERK	1614	1623	10	Unmodified	_DLEQALDERK_	2	608.812	-0.31024	0.071467	21.82	21.82	81138	MAL13P1.308	MAL13P1.308	conserved Plasmodium protein, unknown function	288729	126	56.463	23.7951
DNILNDAATAEAFLQALQNLVLHEGVGR	1573	1600	28	Deamidated (NQ)	_DNILNDAATAEAFLQ(de)ALQNLVLHEGVGR_	3	998.516	5.4763	5.6115e-33	88.02	88.02		MAL13P1.308	MAL13P1.308	conserved Plasmodium protein, unknown function	288729	126	56.463	23.7951
DVYDVLTDYK	1657	1666	10	Unmodified	_DVYDVLTDYK_	2	615.798	0.44222	0.071467	38.27	38.27	40563	MAL13P1.308	MAL13P1.308	conserved Plasmodium protein, unknown function	288729	126	56.463	23.7951
DVYDVLTDYKK	1657	1667	11	Unmodified	_DVYDVLTDYKK_	2	679.846	-1.7502	0.0021966	46.91	46.91	479880	MAL13P1.308	MAL13P1.308	conserved Plasmodium protein, unknown function	288729	126	56.463	23.7951
EELGNDYVEDMK	1624	1635	12	Unmodified	_EELGNDYVEDMK_	2	721.311	-0.96583	0.02157	63.56	63.56	150260	MAL13P1.308	MAL13P1.308	conserved Plasmodium protein, unknown function	288729	126	56.463	23.7951
EIKEDFLIHR	1797	1806	10	Unmodified	_EIKEDFLIHR_	2	650.356	-0.68527	0.071467	52.37	52.37	116370	MAL13P1.308	MAL13P1.308	conserved Plasmodium protein, unknown function	288729	126	56.463	23.7951
ELGAIDVISDITMIHSENEEISR	1150	1172	23	Oxidation (M)	_ELGAIDVISDITM(ox)IHSENEEISR_	3	863.09	0.90099	0.0013871	69.41	69.41	61841	MAL13P1.308	MAL13P1.308	conserved Plasmodium protein, unknown function	288729	126	56.463	23.7951
ENASDALDR	30	38	9	Unmodified	_ENASDALDR_	2	495.728	-1.1385	0.25896	39.29	39.29	476040	MAL13P1.308	MAL13P1.308	conserved Plasmodium protein, unknown function	288729	126	56.463	23.7951
ENTLDKEIKEDFLIHR	1791	1806	16	Unmodified	_ENTLDKEIKEDFLIHR_	3	667.353	-1.4365	0.0010725	37.11	37.11	236360	MAL13P1.308	MAL13P1.308	conserved Plasmodium protein, unknown function	288729	126	56.463	23.7951
EQDAALELLSSLSYISSITDK	264	284	21	Unmodified	_EQDAALELLSSLSYISSITDK_	2	1142.08	3.0734	3.5665e-07	111.94	111.94	1090800	MAL13P1.308	MAL13P1.308	conserved Plasmodium protein, unknown function	288729	126	56.463	23.7951
EVGIALLNVFTSK	128	140	13	Unmodified	_EVGIALLNVFTSK_	2	695.901	0.58593	0.00022571	53.36	53.36	658140	MAL13P1.308	MAL13P1.308	conserved Plasmodium protein, unknown function	288729	126	56.463	23.7951
EVIIQEGTK	528	536	9	Unmodified	_EVIIQEGTK_	2	508.785	-2.183	0.58322	24.77	0	1114600	MAL13P1.308	MAL13P1.308	conserved Plasmodium protein, unknown function	288729	126	56.463	23.7951
FVSPVYGVLAACVMNPYTK	1305	1323	19	Unmodified	_FVSPVYGVLAACVMNPYTK_	2	1058.53	0.20341	4.2553e-27	107.88	107.88	527720	MAL13P1.308	MAL13P1.308	conserved Plasmodium protein, unknown function	288729	126	56.463	23.7951
GADTSIFNGIK	592	602	11	Deamidated (NQ)	_GADTSIFN(de)GIK_	2	562.285	-0.1957	0.0005515	69.16	69.16	223540	MAL13P1.308	MAL13P1.308	conserved Plasmodium protein, unknown function	288729	126	56.463	23.7951
GIDACVNLLLR	1913	1923	11	Unmodified	_GIDACVNLLLR_	2	622.345	-0.30422	0.0021966	58.26	58.26	239920	MAL13P1.308	MAL13P1.308	conserved Plasmodium protein, unknown function	288729	126	56.463	23.7951
GLNDEGAHHK	166	175	10	Unmodified	_GLNDEGAHHK_	2	539.257	-1.0259	0.18806	41.83	41.83	55034	MAL13P1.308	MAL13P1.308	conserved Plasmodium protein, unknown function	288729	126	56.463	23.7951
GLSHPILISANK	2517	2528	12	Unmodified	_GLSHPILISANK_	2	625.367	-1.5106	0.0014088	39.4	39.4	208420	MAL13P1.308	MAL13P1.308	conserved Plasmodium protein, unknown function	288729	126	56.463	23.7951
GLSHPILISANKR	2517	2529	13	Unmodified	_GLSHPILISANKR_	3	469.281	-0.21606	0.086268	35.72	35.72	526240	MAL13P1.308	MAL13P1.308	conserved Plasmodium protein, unknown function	288729	126	56.463	23.7951
GNSSIFCNLK	1950	1959	10	Unmodified	_GNSSIFCNLK_	2	570.279	-0.83628	0.023928	37.43	37.43	252020	MAL13P1.308	MAL13P1.308	conserved Plasmodium protein, unknown function	288729	126	56.463	23.7951
HIITYLQK	738	745	8	Unmodified	_HIITYLQK_	2	508.3	-0.23727	0.042262	26.98	26.98	180780	MAL13P1.308	MAL13P1.308	conserved Plasmodium protein, unknown function	288729	126	56.463	23.7951
HITNLETIFNSSETNQEEAYK	550	570	21	Unmodified	_HITNLETIFNSSETNQEEAYK_	3	823.391	0.99068	0.01955	55.39	55.39	604080	MAL13P1.308	MAL13P1.308	conserved Plasmodium protein, unknown function	288729	126	56.463	23.7951
IAESDEPDENILITSAECINYLTEVNK	654	680	27	Unmodified	_IAESDEPDENILITSAECINYLTEVNK_	3	1027.49	-1.346	3.5288e-16	67.08	67.08	102200	MAL13P1.308	MAL13P1.308	conserved Plasmodium protein, unknown function	288729	126	56.463	23.7951
IDNFTSK	1208	1214	7	Unmodified	_IDNFTSK_	2	412.711	-1.8472	0.17227	31.01	31.01	558390	MAL13P1.308	MAL13P1.308	conserved Plasmodium protein, unknown function	288729	126	56.463	23.7951
IGLSNFK	1298	1304	7	Unmodified	_IGLSNFK_	2	389.727	1.0203	0.59542	21.99	21.99	572050	MAL13P1.308	MAL13P1.308	conserved Plasmodium protein, unknown function	288729	126	56.463	23.7951
IGVDILINK	725	733	9	Unmodified	_IGVDILINK_	2	492.808	-0.66034	0.056241	57.58	57.58	88862	MAL13P1.308	MAL13P1.308	conserved Plasmodium protein, unknown function	288729	126	56.463	23.7951
IIFPDVLFLIGSLSVVK	1886	1902	17	Unmodified	_IIFPDVLFLIGSLSVVK_	2	930.566	2.2254	1.7159e-07	39.89	39.89	220470	MAL13P1.308	MAL13P1.308	conserved Plasmodium protein, unknown function	288729	126	56.463	23.7951
ILTSSLPIIMENNR	1559	1572	14	Unmodified	_ILTSSLPIIMENNR_	2	800.94	0.30433	0.00065555	59.76	59.76	204760	MAL13P1.308	MAL13P1.308	conserved Plasmodium protein, unknown function	288729	126	56.463	23.7951
ILTSSLPIIMENNRDNILNDAATAEAFLQALQNLVLHEGVGR	1559	1600	42	Unmodified	_ILTSSLPIIMENNRDNILNDAATAEAFLQALQNLVLHEGVGR_	5	915.687	2.655	0.11541	52.86	52.86	1803100	MAL13P1.308	MAL13P1.308	conserved Plasmodium protein, unknown function	288729	126	56.463	23.7951
INSAEIVEACLENIFK	681	696	16	Unmodified	_INSAEIVEACLENIFK_	2	925.472	2.8668	6.2019e-10	69.43	69.43	160850	MAL13P1.308	MAL13P1.308	conserved Plasmodium protein, unknown function	288729	126	56.463	23.7951
INSLVAEENLSK	1473	1484	12	Unmodified	_INSLVAEENLSK_	2	658.856	1.0117	0.00086337	67.93	67.93	309180	MAL13P1.308	MAL13P1.308	conserved Plasmodium protein, unknown function	288729	126	56.463	23.7951
IQIGELK	1906	1912	7	Unmodified	_IQIGELK_	2	400.747	-0.74887	0.17227	33.73	0	598460	MAL13P1.308	MAL13P1.308	conserved Plasmodium protein, unknown function	288729	126	56.463	23.7951
ISNICNAINGDKPK	1638	1651	14	Unmodified	_ISNICNAINGDKPK_	2	772.398	1.1723	0.00022852	49.92	49.92	121770	MAL13P1.308	MAL13P1.308	conserved Plasmodium protein, unknown function	288729	126	56.463	23.7951
ISPDSVEGIKK	766	776	11	Unmodified	_ISPDSVEGIKK_	2	586.83	-2.6017	0.037531	39.52	39.52	192700	MAL13P1.308	MAL13P1.308	conserved Plasmodium protein, unknown function	288729	126	56.463	23.7951
IVEIGLK	487	493	7	Unmodified	_IVEIGLK_	2	386.252	0.42155	0.32988	29.44	14.9	139250	MAL13P1.308	MAL13P1.308	conserved Plasmodium protein, unknown function	288729	126	56.463	23.7951
IVSDAHVQTLLK	1856	1867	12	Unmodified	_IVSDAHVQTLLK_	2	662.385	-1.1672	0.00045251	61.38	61.38	257270	MAL13P1.308	MAL13P1.308	conserved Plasmodium protein, unknown function	288729	126	56.463	23.7951
IWIESAR	603	609	7	Unmodified	_IWIESAR_	2	437.743	0.52884	0.093981	28.36	28.36	108740	MAL13P1.308	MAL13P1.308	conserved Plasmodium protein, unknown function	288729	126	56.463	23.7951
IYYQSDQR	2471	2478	8	Unmodified	_IYYQSDQR_	2	536.757	0.60565	0.0185	39.44	39.44	326180	MAL13P1.308	MAL13P1.308	conserved Plasmodium protein, unknown function	288729	126	56.463	23.7951
KEDSDAVQK	1199	1207	9	Unmodified	_KEDSDAVQK_	2	510.254	-0.15749	0.0097156	55.08	55.08	17061	MAL13P1.308	MAL13P1.308	conserved Plasmodium protein, unknown function	288729	126	56.463	23.7951
KEELGNDYVEDMK	1623	1635	13	Unmodified	_KEELGNDYVEDMK_	2	785.359	1.3259	0.00022571	74.96	74.96	104380	MAL13P1.308	MAL13P1.308	conserved Plasmodium protein, unknown function	288729	126	56.463	23.7951
KINSLVAEENLSK	1472	1484	13	Unmodified	_KINSLVAEENLSK_	2	722.904	-1.3945	0.0023966	36.65	36.65	92451	MAL13P1.308	MAL13P1.308	conserved Plasmodium protein, unknown function	288729	126	56.463	23.7951
KIVSDAHVQTLLK	1855	1867	13	Unmodified	_KIVSDAHVQTLLK_	3	484.624	0.9223	0.02916	36.85	36.85	46671	MAL13P1.308	MAL13P1.308	conserved Plasmodium protein, unknown function	288729	126	56.463	23.7951
KLCAGINYFSHSDSVINK	976	993	18	Unmodified	_KLCAGINYFSHSDSVINK_	3	685.011	0.045151	3.0889e-06	48.59	48.59	232890	MAL13P1.308	MAL13P1.308	conserved Plasmodium protein, unknown function	288729	126	56.463	23.7951
KLNALIPLQTALR	776	788	13	Unmodified	_KLNALIPLQTALR_	2	725.959	0.046422	0.362	51.95	51.95	132890	MAL13P1.308	MAL13P1.308	conserved Plasmodium protein, unknown function	288729	126	56.463	23.7951
KNPTVYDSSSK	874	884	11	Unmodified	_KNPTVYDSSSK_	2	613.307	-0.0037494	0.31617	21.71	21.71	8534.1	MAL13P1.308	MAL13P1.308	conserved Plasmodium protein, unknown function	288729	126	56.463	23.7951
KNPTVYDSSSKDDYEISGR	874	892	19	Unmodified	_KNPTVYDSSSKDDYEISGR_	3	721.006	-2.2895	0.0024424	35.37	35.37	129870	MAL13P1.308	MAL13P1.308	conserved Plasmodium protein, unknown function	288729	126	56.463	23.7951
KYNGSMGNLIDQTITVMNLNR	1374	1394	21	Unmodified	_KYNGSMGNLIDQTITVMNLNR_	3	794.735	-0.56808	0.01955	30.47	30.47	117480	MAL13P1.308	MAL13P1.308	conserved Plasmodium protein, unknown function	288729	126	56.463	23.7951
LATESDCQR	541	549	9	Unmodified	_LATESDCQR_	2	540.243	-0.40367	0.021421	48.33	48.33	66969	MAL13P1.308	MAL13P1.308	conserved Plasmodium protein, unknown function	288729	126	56.463	23.7951
LCAGINYFSHSDSVINK	977	993	17	Unmodified	_LCAGINYFSHSDSVINK_	3	642.312	-0.68261	0.010205	28.64	28.64	204350	MAL13P1.308	MAL13P1.308	conserved Plasmodium protein, unknown function	288729	126	56.463	23.7951
LCNSDDKMK	1139	1147	9	Unmodified	_LCNSDDKMK_	2	555.75	-0.7962	0.013541	43.48	43.48	20468	MAL13P1.308	MAL13P1.308	conserved Plasmodium protein, unknown function	288729	126	56.463	23.7951
LEMFLR	1215	1220	6	Unmodified	_LEMFLR_	2	404.723	-0.86941	0.11699	34.84	34.84	749290	MAL13P1.308	MAL13P1.308	conserved Plasmodium protein, unknown function	288729	126	56.463	23.7951
LGGVMYSYMGADEQVK	1173	1188	16	Unmodified	_LGGVMYSYMGADEQVK_	2	874.405	0.012592	7.4165e-06	73.88	73.88	21335	MAL13P1.308	MAL13P1.308	conserved Plasmodium protein, unknown function	288729	126	56.463	23.7951
LGGWYNISMDK	2283	2293	11	Unmodified	_LGGWYNISMDK_	2	642.308	-2.0712	0.0005515	55.08	55.08	67390	MAL13P1.308	MAL13P1.308	conserved Plasmodium protein, unknown function	288729	126	56.463	23.7951
LGIISMTASGFDSLTR	2334	2349	16	Oxidation (M)	_LGIISM(ox)TASGFDSLTR_	2	842.932	-0.61619	9.9821e-09	102.9	102.9	88329	MAL13P1.308	MAL13P1.308	conserved Plasmodium protein, unknown function	288729	126	56.463	23.7951
LGLVHLTK	914	921	8	Unmodified	_LGLVHLTK_	2	440.784	1.0898	0.0185	54.46	54.46	436060	MAL13P1.308	MAL13P1.308	conserved Plasmodium protein, unknown function	288729	126	56.463	23.7951
LHEYLVALNELLLTPEACK	836	854	19	Unmodified	_LHEYLVALNELLLTPEACK_	2	1113.6	0.29007	4.2553e-27	68.66	68.66	101310	MAL13P1.308	MAL13P1.308	conserved Plasmodium protein, unknown function	288729	126	56.463	23.7951
LINIINDIETDK	1874	1885	12	Unmodified	_LINIINDIETDK_	2	700.885	-0.72017	0.00015797	60.18	60.18	237050	MAL13P1.308	MAL13P1.308	conserved Plasmodium protein, unknown function	288729	126	56.463	23.7951
LITDGGVDGIVEIVK	84	98	15	Unmodified	_LITDGGVDGIVEIVK_	2	764.435	2.0016	5.5028e-08	56.75	56.75	122600	MAL13P1.308	MAL13P1.308	conserved Plasmodium protein, unknown function	288729	126	56.463	23.7951
LIVELIGDSEK	1023	1033	11	Unmodified	_LIVELIGDSEK_	2	608.345	-0.87862	5.1218e-06	64.97	64.97	754710	MAL13P1.308	MAL13P1.308	conserved Plasmodium protein, unknown function	288729	126	56.463	23.7951
LKELGAIDVISDITMIHSENEEISR	1148	1172	25	Unmodified	_LKELGAIDVISDITMIHSENEEISR_	4	703.865	0.84367	0.0028696	38.66	38.66	90897	MAL13P1.308	MAL13P1.308	conserved Plasmodium protein, unknown function	288729	126	56.463	23.7951
LNALIPLQTALR	777	788	12	Unmodified	_LNALIPLQTALR_	2	661.911	0.064468	0.0014088	33.92	33.92	334910	MAL13P1.308	MAL13P1.308	conserved Plasmodium protein, unknown function	288729	126	56.463	23.7951
LPGDNYTEEAVSNILEALSLLLK	937	959	23	Unmodified	_LPGDNYTEEAVSNILEALSLLLK_	2	1251.67	5.8311	4.0881e-06	90.67	90.67	182860	MAL13P1.308	MAL13P1.308	conserved Plasmodium protein, unknown function	288729	126	56.463	23.7951
LPLLIDNTYEILEQNK	1330	1345	16	Unmodified	_LPLLIDNTYEILEQNK_	2	958.522	-0.94723	5.8328e-14	90.25	90.25	1134300	MAL13P1.308	MAL13P1.308	conserved Plasmodium protein, unknown function	288729	126	56.463	23.7951
LSDYITTVEPINQYGGVDGIANALLAVSSNSK	455	486	32	Unmodified	_LSDYITTVEPINQYGGVDGIANALLAVSSNSK_	3	1103.9	2.2214	1.1166e-10	47.75	47.75	134280	MAL13P1.308	MAL13P1.308	conserved Plasmodium protein, unknown function	288729	126	56.463	23.7951
LTNGIVLALCIISK	146	159	14	Unmodified	_LTNGIVLALCIISK_	2	757.952	1.5479	0.00022852	60.06	60.06	25504	MAL13P1.308	MAL13P1.308	conserved Plasmodium protein, unknown function	288729	126	56.463	23.7951
LTQINLISAMNNILLSSNK	706	724	19	Unmodified	_LTQINLISAMNNILLSSNK_	2	1044.08	0.88906	4.2553e-27	102.25	102.25	232210	MAL13P1.308	MAL13P1.308	conserved Plasmodium protein, unknown function	288729	126	56.463	23.7951
MLMFGLR	9	15	7	Unmodified	_MLMFGLR_	2	434.233	-0.23962	0.00014031	40.57	40.57	368640	MAL13P1.308	MAL13P1.308	conserved Plasmodium protein, unknown function	288729	126	56.463	23.7951
MLTTSDSVNYLSNK	498	511	14	Unmodified	_MLTTSDSVNYLSNK_	2	786.882	-0.85414	0.00022852	85.27	85.27	547520	MAL13P1.308	MAL13P1.308	conserved Plasmodium protein, unknown function	288729	126	56.463	23.7951
NCMAFIK	109	115	7	Unmodified	_NCMAFIK_	2	442.212	-0.20968	0.17227	21.65	21.65	286730	MAL13P1.308	MAL13P1.308	conserved Plasmodium protein, unknown function	288729	126	56.463	23.7951
NFGVTLIPVLNVLK	2093	2106	14	Unmodified	_NFGVTLIPVLNVLK_	2	763.969	0.90798	1.0747e-06	75.02	75.02	864520	MAL13P1.308	MAL13P1.308	conserved Plasmodium protein, unknown function	288729	126	56.463	23.7951
NLNESFPDAQLETGLR	2062	2077	16	Deamidated (NQ)	_NLNESFPDAQ(de)LETGLR_	2	902.939	1.0571	0.00061075	74.9	74.9	391530	MAL13P1.308	MAL13P1.308	conserved Plasmodium protein, unknown function	288729	126	56.463	23.7951
NMNDSNYQIEGR	116	127	12	Unmodified	_NMNDSNYQIEGR_	2	720.812	0.51996	0.00045251	69.3	69.3	314120	MAL13P1.308	MAL13P1.308	conserved Plasmodium protein, unknown function	288729	126	56.463	23.7951
NMSSNGYVDPTIIEK	203	217	15	Deamidated (NQ)	_NMSSN(de)GYVDPTIIEK_	2	834.893	-0.37371	1.9719e-09	86.08	86.08	185430	MAL13P1.308	MAL13P1.308	conserved Plasmodium protein, unknown function	288729	126	56.463	23.7951
NPTVYDSSSKDDYEISGR	875	892	18	Unmodified	_NPTVYDSSSKDDYEISGR_	3	678.308	0.24997	0.1859	22.98	22.98	170660	MAL13P1.308	MAL13P1.308	conserved Plasmodium protein, unknown function	288729	126	56.463	23.7951
NRPSVVQGVFEFLEQVVNDEEGSK	1346	1369	24	Unmodified	_NRPSVVQGVFEFLEQVVNDEEGSK_	3	902.784	-4.7188	0.10829	65.04	65.04	2676300	MAL13P1.308	MAL13P1.308	conserved Plasmodium protein, unknown function	288729	126	56.463	23.7951
QIVDSVLTVMLENENK	512	527	16	Unmodified	_QIVDSVLTVMLENENK_	2	916.477	1.7916	6.2019e-10	79.52	79.52	143300	MAL13P1.308	MAL13P1.308	conserved Plasmodium protein, unknown function	288729	126	56.463	23.7951
QIVDSVLTVMLENENKEVIIQEGTK	512	536	25	Unmodified	_QIVDSVLTVMLENENKEVIIQEGTK_	3	943.835	2.6114	1.6559e-05	28.9	28.9	238850	MAL13P1.308	MAL13P1.308	conserved Plasmodium protein, unknown function	288729	126	56.463	23.7951
QLINNTELQNLLK	1601	1613	13	Unmodified	_QLINNTELQNLLK_	2	770.938	-1.6793	0.01587	71.7	71.7	391510	MAL13P1.308	MAL13P1.308	conserved Plasmodium protein, unknown function	288729	126	56.463	23.7951
QSNQNVIHYSCR	1745	1756	12	Deamidated (NQ)	_QSNQ(de)NVIHYSCR_	2	753.841	0.26033	0.0048647	44.81	44.81	94194	MAL13P1.308	MAL13P1.308	conserved Plasmodium protein, unknown function	288729	126	56.463	23.7951
QYGINGAPAELVECLK	1998	2013	16	Unmodified	_QYGINGAPAELVECLK_	2	881.446	-0.53906	0.00061075	55.53	55.53	96607	MAL13P1.308	MAL13P1.308	conserved Plasmodium protein, unknown function	288729	126	56.463	23.7951
SIVMLEVLR	2244	2252	9	Unmodified	_SIVMLEVLR_	2	530.315	-0.78604	0.0097156	52.7	52.7	648130	MAL13P1.308	MAL13P1.308	conserved Plasmodium protein, unknown function	288729	126	56.463	23.7951
SKNDELTVLEMLTVLVK	1122	1138	17	Unmodified	_SKNDELTVLEMLTVLVK_	2	966.54	4.358	6.2925e-36	96.23	96.23	152050	MAL13P1.308	MAL13P1.308	conserved Plasmodium protein, unknown function	288729	126	56.463	23.7951
SLFDAVISEIAHASTNISQTR	893	913	21	Unmodified	_SLFDAVISEIAHASTNISQTR_	2	1130.58	1.2917	0.00022788	105.02	105.02	167360	MAL13P1.308	MAL13P1.308	conserved Plasmodium protein, unknown function	288729	126	56.463	23.7951
SLSDFCNPTSK	16	26	11	Unmodified	_SLSDFCNPTSK_	2	628.285	0.46938	0.0034955	50.05	50.05	44051	MAL13P1.308	MAL13P1.308	conserved Plasmodium protein, unknown function	288729	126	56.463	23.7951
SNFDVTNGASVLLCNILFR	1973	1991	19	Deamidated (NQ)	_SNFDVTN(de)GASVLLCNILFR_	2	1071.04	0.87725	0.001261	126.22	126.22	64125	MAL13P1.308	MAL13P1.308	conserved Plasmodium protein, unknown function	288729	126	56.463	23.7951
SNIGEFFNDLTAWLK	859	873	15	Unmodified	_SNIGEFFNDLTAWLK_	2	877.941	-1.8257	6.522e-14	92.93	92.93	2243600	MAL13P1.308	MAL13P1.308	conserved Plasmodium protein, unknown function	288729	126	56.463	23.7951
SNLIIDVLQEPSLEEDMDFVLER	1668	1690	23	Unmodified	_SNLIIDVLQEPSLEEDMDFVLER_	3	902.118	-1.9176	0.0013871	27	27	1192500	MAL13P1.308	MAL13P1.308	conserved Plasmodium protein, unknown function	288729	126	56.463	23.7951
SVIILDK	218	224	7	Unmodified	_SVIILDK_	2	394.25	0.9614	0.093981	25.18	25.18	287380	MAL13P1.308	MAL13P1.308	conserved Plasmodium protein, unknown function	288729	126	56.463	23.7951
SVIILDKFK	218	226	9	Unmodified	_SVIILDKFK_	2	531.832	-0.02001	0.10761	28.9	28.9	113200	MAL13P1.308	MAL13P1.308	conserved Plasmodium protein, unknown function	288729	126	56.463	23.7951
SYAGLVK	1496	1502	7	Unmodified	_SYAGLVK_	2	369.213	0.10409	0.32988	31.22	31.22	1046700	MAL13P1.308	MAL13P1.308	conserved Plasmodium protein, unknown function	288729	126	56.463	23.7951
SYDGSDDKNAVR	2014	2025	12	Unmodified	_SYDGSDDKNAVR_	2	663.8	-0.79798	0.0014088	78.84	78.84	45036	MAL13P1.308	MAL13P1.308	conserved Plasmodium protein, unknown function	288729	126	56.463	23.7951
TEDEDIIK	1051	1058	8	Unmodified	_TEDEDIIK_	2	481.737	-0.75899	0.042262	33	33	131080	MAL13P1.308	MAL13P1.308	conserved Plasmodium protein, unknown function	288729	126	56.463	23.7951
TEDEDIIKDISCK	1051	1063	13	Unmodified	_TEDEDIIKDISCK_	2	783.372	-2.5369	0.00012501	53.93	53.93	100220	MAL13P1.308	MAL13P1.308	conserved Plasmodium protein, unknown function	288729	126	56.463	23.7951
TFGCLACMCTSK	994	1005	12	Unmodified	_TFGCLACMCTSK_	2	718.295	-2.3142	0.0014088	55.92	55.92	214060	MAL13P1.308	MAL13P1.308	conserved Plasmodium protein, unknown function	288729	126	56.463	23.7951
TLAAISGLSR	571	580	10	Unmodified	_TLAAISGLSR_	2	494.793	0.74283	0.0041575	60.51	60.51	458230	MAL13P1.308	MAL13P1.308	conserved Plasmodium protein, unknown function	288729	126	56.463	23.7951
TLSNLVMENDEENMK	2078	2092	15	Oxidation (M)	_TLSNLVM(ox)ENDEENMK_	2	891.898	-2.493	9.0848e-13	64.44	64.44	52842	MAL13P1.308	MAL13P1.308	conserved Plasmodium protein, unknown function	288729	126	56.463	23.7951
TNAVHYLIDIWNQYDNGDYSVLLLR	1823	1847	25	Unmodified	_TNAVHYLIDIWNQYDNGDYSVLLLR_	3	999.17	4.5079	1.0949e-12	65.03	65.03	154270	MAL13P1.308	MAL13P1.308	conserved Plasmodium protein, unknown function	288729	126	56.463	23.7951
TSIVDNLYK	1064	1072	9	Unmodified	_TSIVDNLYK_	2	526.785	0.76939	0.056241	34.71	34.71	171470	MAL13P1.308	MAL13P1.308	conserved Plasmodium protein, unknown function	288729	126	56.463	23.7951
TVEFLNLIDTMILGNLLDEK	1445	1464	20	Unmodified	_TVEFLNLIDTMILGNLLDEK_	2	1146.11	2.6158	1.03e-05	99.67	99.67	1128500	MAL13P1.308	MAL13P1.308	conserved Plasmodium protein, unknown function	288729	126	56.463	23.7951
VDKYTPMK	1106	1113	8	Unmodified	_VDKYTPMK_	2	491.257	-1.0213	0.12826	32.7	32.7	114380	MAL13P1.308	MAL13P1.308	conserved Plasmodium protein, unknown function	288729	126	56.463	23.7951
VEILNNLGK	1519	1527	9	Unmodified	_VEILNNLGK_	2	500.295	0.034862	0.013541	38.94	38.94	525860	MAL13P1.308	MAL13P1.308	conserved Plasmodium protein, unknown function	288729	126	56.463	23.7951
VGQLISCPEYEGLIK	1008	1022	15	Unmodified	_VGQLISCPEYEGLIK_	2	853.445	0.23219	1.9719e-09	65.25	65.25	467520	MAL13P1.308	MAL13P1.308	conserved Plasmodium protein, unknown function	288729	126	56.463	23.7951
VIFLLLDILCSLCR	2114	2127	14	Unmodified	_VIFLLLDILCSLCR_	2	867.986	4.675	3.9807e-09	46.65	46.65	690300	MAL13P1.308	MAL13P1.308	conserved Plasmodium protein, unknown function	288729	126	56.463	23.7951
VLLECLNK	1114	1121	8	Unmodified	_VLLECLNK_	2	494.778	-0.47959	0.0043327	42.81	42.81	750390	MAL13P1.308	MAL13P1.308	conserved Plasmodium protein, unknown function	288729	126	56.463	23.7951
VLLSMSDYCMSEK	64	76	13	Unmodified	_VLLSMSDYCMSEK_	2	781.849	0.5355	6.1278e-06	64.76	64.76	271230	MAL13P1.308	MAL13P1.308	conserved Plasmodium protein, unknown function	288729	126	56.463	23.7951
VQLTLEAMNSADDPLEAFK	2412	2430	19	Deamidated (NQ)	_VQ(de)LTLEAMNSADDPLEAFK_	2	1047.01	0.42644	1.9455e-08	101.4	101.4	87200	MAL13P1.308	MAL13P1.308	conserved Plasmodium protein, unknown function	288729	126	56.463	23.7951
VSLGLLAYFAYHR	2321	2333	13	Unmodified	_VSLGLLAYFAYHR_	2	755.414	1.1241	0.051255	97.93	97.93	165980	MAL13P1.308	MAL13P1.308	conserved Plasmodium protein, unknown function	288729	126	56.463	23.7951
VTLCIYGPPTEDFPEGLELPIK	2538	2559	22	Unmodified	_VTLCIYGPPTEDFPEGLELPIK_	2	1244.64	0.1282	0.011224	57.87	57.87	81550	MAL13P1.308	MAL13P1.308	conserved Plasmodium protein, unknown function	288729	126	56.463	23.7951
VVESGGIPVLIELINSGLQQYESNPEK	285	311	27	Unmodified	_VVESGGIPVLIELINSGLQQYESNPEK_	3	971.513	0.33554	4.0602e-12	81.55	81.55	4952900	MAL13P1.308	MAL13P1.308	conserved Plasmodium protein, unknown function	288729	126	56.463	23.7951
YDITNAEIGFNSGLIK	960	975	16	Unmodified	_YDITNAEIGFNSGLIK_	2	877.952	-0.24374	6.8638e-34	135.56	135.56	494050	MAL13P1.308	MAL13P1.308	conserved Plasmodium protein, unknown function	288729	126	56.463	23.7951
YNGSMGNLIDQTITVMNLNR	1375	1394	20	Unmodified	_YNGSMGNLIDQTITVMNLNR_	2	1127.55	2.1354	0.003315	85.73	85.73	21324	MAL13P1.308	MAL13P1.308	conserved Plasmodium protein, unknown function	288729	126	56.463	23.7951
YTEENRVEIIK	1485	1495	11	Unmodified	_YTEENRVEIIK_	2	697.37	1.0877	0.0021966	52.68	52.68	152990	MAL13P1.308	MAL13P1.308	conserved Plasmodium protein, unknown function	288729	126	56.463	23.7951
DYDTIFNPNEK	18	28	11	Unmodified	_DYDTIFNPNEK_	2	678.309	0.48312	0.0005515	33.39	33.39	71011	MAL13P1.329	MAL13P1.329	conserved Plasmodium membrane protein, unknown function	46990.4	3	8.333	0.701254
ILIESEDFISSR	143	154	12	Unmodified	_ILIESEDFISSR_	2	704.87	0.15384	1.3621e-08	65.9	65.9	52264	MAL13P1.329	MAL13P1.329	conserved Plasmodium membrane protein, unknown function	46990.4	3	8.333	0.701254
TNMEKIKLINK	86	96	11	Deamidated (NQ)	_TN(de)MEKIKLINK_	2	666.881	-0.41383	0.12323	19.25	19.25	100940	MAL13P1.329	MAL13P1.329	conserved Plasmodium membrane protein, unknown function	46990.4	3	8.333	0.701254
GFDIVLENK	178	186	9	Unmodified	_GFDIVLENK_	2	517.779	-1.9123	0.0097156	26.47	26.47	53501	MAL13P1.330	MAL13P1.330	conserved Plasmodium protein, unknown function	39010.6	4	14.59	0.584893
HVSYILDSFSDVR	80	92	13	Unmodified	_HVSYILDSFSDVR_	3	513.26	-0.0322	0.42225	38.51	38.51	47865	MAL13P1.330	MAL13P1.330	conserved Plasmodium protein, unknown function	39010.6	4	14.59	0.584893
NPFNQEFPR	261	269	9	Unmodified	_NPFNQEFPR_	2	574.778	-0.86774	0.25896	36.16	36.16	58799	MAL13P1.330	MAL13P1.330	conserved Plasmodium protein, unknown function	39010.6	4	14.59	0.584893
SDKFPVEYNFFLEEEDR	231	247	17	Unmodified	_SDKFPVEYNFFLEEEDR_	3	722	0.048602	0.0050779	37.33	37.33	56385	MAL13P1.330	MAL13P1.330	conserved Plasmodium protein, unknown function	39010.6	4	14.59	0.584893
SFIVFNIAQDNK	3047	3058	12	Unmodified	_SFIVFNIAQDNK_	2	698.367	-3.5937	0.00045251	62.91	62.91	23031	MAL13P1.333	MAL13P1.333	conserved Plasmodium protein, unknown function	416921	3	0.862	0.0397984
SVYTYNDILR	427	436	10	Unmodified	_SVYTYNDILR_	2	622.319	0.099436	0.071467	20.92	20.92	79914	MAL13P1.333	MAL13P1.333	conserved Plasmodium protein, unknown function	416921	3	0.862	0.0397984
YEQSILLK	1899	1906	8	Unmodified	_YEQSILLK_	2	497.284	-1.813	0.0185	30.85	30.85	22018	MAL13P1.333	MAL13P1.333	conserved Plasmodium protein, unknown function	416921	3	0.862	0.0397984
NIEFHAVEK	96	104	9	Unmodified	_NIEFHAVEK_	2	543.783	0.30579	0.021421	28.73	28.73	205220	MAL13P1.335	MAL13P1.335	phosphatidylserine synthase I, putative	41951.7	2	5.322	0.359356
YFNIELYDWK	194	203	10	Unmodified	_YFNIELYDWK_	2	695.838	0.98629	0.00026223	42.47	42.47	38442	MAL13P1.335	MAL13P1.335	phosphatidylserine synthase I, putative	41951.7	2	5.322	0.359356
DIDLEINWR	513	521	9	Unmodified	_DIDLEINWR_	2	587.299	1.2513	0.021421	32.87	32.87	149340	MAL13P1.336	MAL13P1.336	conserved Plasmodium protein, unknown function	78524.8	25	28.467	7.73326
ETENVEEEGEEK	89	100	12	Unmodified	_ETENVEEEGEEK_	2	711.299	0.46679	0.0014088	58.08	58.08	98174	MAL13P1.336	MAL13P1.336	conserved Plasmodium protein, unknown function	78524.8	25	28.467	7.73326
ETENVEEEGEEKEK	89	102	14	Unmodified	_ETENVEEEGEEKEK_	2	839.868	-0.89391	0.00065555	52.12	52.12	113270	MAL13P1.336	MAL13P1.336	conserved Plasmodium protein, unknown function	78524.8	25	28.467	7.73326
FAPMGQYANSK	345	355	11	Unmodified	_FAPMGQYANSK_	2	607.287	-0.06141	0.0021966	52.31	52.31	608210	MAL13P1.336	MAL13P1.336	conserved Plasmodium protein, unknown function	78524.8	25	28.467	7.73326
FNENNILYK	445	453	9	Unmodified	_FNENNILYK_	2	577.796	-1.2256	0.056241	42.96	42.96	651940	MAL13P1.336	MAL13P1.336	conserved Plasmodium protein, unknown function	78524.8	25	28.467	7.73326
GISVSVR	62	68	7	Unmodified	_GISVSVR_	2	359.216	0.11245	0.32988	24.33	24.33	578410	MAL13P1.336	MAL13P1.336	conserved Plasmodium protein, unknown function	78524.8	25	28.467	7.73326
HLLIGSSLK	52	60	9	Unmodified	_HLLIGSSLK_	2	484.3	0.4945	0.056241	23.48	23.48	96727	MAL13P1.336	MAL13P1.336	conserved Plasmodium protein, unknown function	78524.8	25	28.467	7.73326
HLLIGSSLKK	52	61	10	Unmodified	_HLLIGSSLKK_	2	548.348	-0.35696	0.0065341	30.42	30.42	115140	MAL13P1.336	MAL13P1.336	conserved Plasmodium protein, unknown function	78524.8	25	28.467	7.73326
HMVGFTCFLK	239	248	10	Unmodified	_HMVGFTCFLK_	3	413.872	0.084222	0.7086	24.84	24.84	106950	MAL13P1.336	MAL13P1.336	conserved Plasmodium protein, unknown function	78524.8	25	28.467	7.73326
IDDESFPDLLESTEK	104	118	15	Unmodified	_IDDESFPDLLESTEK_	2	869.407	1.0033	1.9719e-09	67.22	67.22	106550	MAL13P1.336	MAL13P1.336	conserved Plasmodium protein, unknown function	78524.8	25	28.467	7.73326
KETENVEEEGEEKEK	88	102	15	Unmodified	_KETENVEEEGEEKEK_	3	602.946	0.90588	0.0026729	34.4	34.4	8545.4	MAL13P1.336	MAL13P1.336	conserved Plasmodium protein, unknown function	78524.8	25	28.467	7.73326
KIDDESFPDLLESTEK	103	118	16	Unmodified	_KIDDESFPDLLESTEK_	2	933.454	-4.9221	5.5587e-10	75.52	75.52	388990	MAL13P1.336	MAL13P1.336	conserved Plasmodium protein, unknown function	78524.8	25	28.467	7.73326
KKETENVEEEGEEKEK	87	102	16	Unmodified	_KKETENVEEEGEEKEK_	3	645.644	1.4545	0.0030669	46.53	46.53	29687	MAL13P1.336	MAL13P1.336	conserved Plasmodium protein, unknown function	78524.8	25	28.467	7.73326
KVEDNVNVFNSGFDR	139	153	15	Unmodified	_KVEDNVNVFNSGFDR_	2	870.421	-1.0226	5.5028e-08	86.92	86.92	154770	MAL13P1.336	MAL13P1.336	conserved Plasmodium protein, unknown function	78524.8	25	28.467	7.73326
LMNTNIK	284	290	7	Oxidation (M)	_LM(ox)NTNIK_	2	425.229	0.87799	0.14154	19.45	19.45	53722	MAL13P1.336	MAL13P1.336	conserved Plasmodium protein, unknown function	78524.8	25	28.467	7.73326
MMGMNHMQQK	586	595	10	Unmodified	_MMGMNHMQQK_	2	618.261	-2.8223	0.0041575	39.8	39.8	131860	MAL13P1.336	MAL13P1.336	conserved Plasmodium protein, unknown function	78524.8	25	28.467	7.73326
NFNNLNNMK	569	577	9	Unmodified	_NFNNLNNMK_	2	554.764	-1.3693	0.013541	40.24	40.24	683280	MAL13P1.336	MAL13P1.336	conserved Plasmodium protein, unknown function	78524.8	25	28.467	7.73326
NLGQNNNEGNTNMK	463	476	14	Unmodified	_NLGQNNNEGNTNMK_	2	774.347	0.95342	4.6635e-06	71.68	71.68	117620	MAL13P1.336	MAL13P1.336	conserved Plasmodium protein, unknown function	78524.8	25	28.467	7.73326
NLNDPPKVNNNEA	673	685	13	Unmodified	_NLNDPPKVNNNEA_	2	719.85	-0.81534	0.0023966	41.78	41.78	155990	MAL13P1.336	MAL13P1.336	conserved Plasmodium protein, unknown function	78524.8	25	28.467	7.73326
NNVNNSEHMR	326	335	10	Unmodified	_NNVNNSEHMR_	2	607.77	0.68187	0.0065341	33.69	33.69	53732	MAL13P1.336	MAL13P1.336	conserved Plasmodium protein, unknown function	78524.8	25	28.467	7.73326
SINSMDVK	657	664	8	Unmodified	_SINSMDVK_	2	447.223	-0.58117	0.26776	24.68	24.68	443070	MAL13P1.336	MAL13P1.336	conserved Plasmodium protein, unknown function	78524.8	25	28.467	7.73326
TTDGNSTEFNDK	157	168	12	Unmodified	_TTDGNSTEFNDK_	2	664.784	-0.44165	0.0014088	58.11	58.11	44101	MAL13P1.336	MAL13P1.336	conserved Plasmodium protein, unknown function	78524.8	25	28.467	7.73326
VEDNVNVFNSGFDR	140	153	14	Unmodified	_VEDNVNVFNSGFDR_	2	806.374	0.21395	2.1675e-20	80.27	80.27	304440	MAL13P1.336	MAL13P1.336	conserved Plasmodium protein, unknown function	78524.8	25	28.467	7.73326
YNMYDGNK	171	178	8	Unmodified	_YNMYDGNK_	2	502.711	0.90318	0.042262	26.91	26.91	100550	MAL13P1.336	MAL13P1.336	conserved Plasmodium protein, unknown function	78524.8	25	28.467	7.73326
YNMYDGNKK	171	179	9	Unmodified	_YNMYDGNKK_	2	566.758	0.2045	0.10761	20.58	20.58	92304	MAL13P1.336	MAL13P1.336	conserved Plasmodium protein, unknown function	78524.8	25	28.467	7.73326
AEFDIVNDFTR	136	146	11	Unmodified	_AEFDIVNDFTR_	2	663.82	0.25633	0.0021966	70.39	70.39	233970	MAL13P1.337	MAL13P1.337	Skp1 family protein, putative	18774.4	4	22.222	5.30957
AEFDIVNDFTREEEK	136	150	15	Unmodified	_AEFDIVNDFTREEEK_	2	921.431	0.52606	9.3542e-05	46.29	46.29	65609	MAL13P1.337	MAL13P1.337	Skp1 family protein, putative	18774.4	4	22.222	5.30957
DKTTEEIR	128	135	8	Unmodified	_DKTTEEIR_	2	496.256	-0.22962	0.042262	37.56	37.56	55446	MAL13P1.337	MAL13P1.337	Skp1 family protein, putative	18774.4	4	22.222	5.30957
LVSFEGDEFIVDK	8	20	13	Unmodified	_LVSFEGDEFIVDK_	2	749.377	-2.007	0.00072673	54.37	54.37	343220	MAL13P1.337	MAL13P1.337	Skp1 family protein, putative	18774.4	4	22.222	5.30957
AGVPMEVMGLMLGEIVDEYTIR	49	70	22	Unmodified	_AGVPMEVMGLMLGEIVDEYTIR_	2	1212.1	1.7839	1.2199e-05	103.69	103.69	1152300	MAL13P1.343	MAL13P1.343	proteasome regulatory subunit, putative	35189.1	15	52.412	15.681
DMWTNPLK	225	232	8	Unmodified	_DMWTNPLK_	2	502.747	-0.77423	0.12826	21.9	21.9	553270	MAL13P1.343	MAL13P1.343	proteasome regulatory subunit, putative	35189.1	15	52.412	15.681
IVDVFAMPQSGNSVSVEAVDPVYQTNMLEELKK	71	103	33	Unmodified	_IVDVFAMPQSGNSVSVEAVDPVYQTNMLEELKK_	3	1213.28	2.092	1.0211e-22	60.6	60.6	88744	MAL13P1.343	MAL13P1.343	proteasome regulatory subunit, putative	35189.1	15	52.412	15.681
KLTTLYNK	252	259	8	Unmodified	_KLTTLYNK_	2	490.792	-0.81809	0.042262	30.92	30.92	80284	MAL13P1.343	MAL13P1.343	proteasome regulatory subunit, putative	35189.1	15	52.412	15.681
KTSEEILLENIGK	267	279	13	Unmodified	_KTSEEILLENIGK_	2	737.412	0.29133	0.00022571	69.81	69.81	75612	MAL13P1.343	MAL13P1.343	proteasome regulatory subunit, putative	35189.1	15	52.412	15.681
LINPHILMLGQEPR	164	177	14	Unmodified	_LINPHILMLGQEPR_	2	815.959	0.33781	2.2561e-15	75.2	75.2	351180	MAL13P1.343	MAL13P1.343	proteasome regulatory subunit, putative	35189.1	15	52.412	15.681
LNDFHEQK	233	240	8	Unmodified	_LNDFHEQK_	2	515.751	1.0224	0.12826	29.87	29.87	20941	MAL13P1.343	MAL13P1.343	proteasome regulatory subunit, putative	35189.1	15	52.412	15.681
LNDFHEQKK	233	241	9	Unmodified	_LNDFHEQKK_	2	579.799	2.3018	0.056241	29.02	29.02	14031	MAL13P1.343	MAL13P1.343	proteasome regulatory subunit, putative	35189.1	15	52.412	15.681
NMLLNLHK	217	224	8	Unmodified	_NMLLNLHK_	2	491.779	-0.24737	0.12826	33.47	33.47	145720	MAL13P1.343	MAL13P1.343	proteasome regulatory subunit, putative	35189.1	15	52.412	15.681
NYYSIVINYR	201	210	10	Unmodified	_NYYSIVINYR_	2	652.835	-0.11631	1.3315e-06	68.23	68.23	679790	MAL13P1.343	MAL13P1.343	proteasome regulatory subunit, putative	35189.1	15	52.412	15.681
SFEQLNPR	134	141	8	Unmodified	_SFEQLNPR_	2	495.754	-0.24207	0.042262	34.29	34.29	521890	MAL13P1.343	MAL13P1.343	proteasome regulatory subunit, putative	35189.1	15	52.412	15.681
SSDETLEDIKK	242	252	11	Unmodified	_SSDETLEDIKK_	2	632.817	-2.8821	0.0034955	61.44	61.44	210780	MAL13P1.343	MAL13P1.343	proteasome regulatory subunit, putative	35189.1	15	52.412	15.681
TIGVVVDPIQSVK	142	154	13	Unmodified	_TIGVVVDPIQSVK_	2	677.901	-0.56528	0.0023966	59.14	59.14	524970	MAL13P1.343	MAL13P1.343	proteasome regulatory subunit, putative	35189.1	15	52.412	15.681
TSEEILLENIGK	268	279	12	Unmodified	_TSEEILLENIGK_	2	673.364	-1.9702	0.00045251	64.08	64.08	287810	MAL13P1.343	MAL13P1.343	proteasome regulatory subunit, putative	35189.1	15	52.412	15.681
VVIDCFR	157	163	7	Unmodified	_VVIDCFR_	2	454.737	0.00341	0.093981	27.79	27.79	780740	MAL13P1.343	MAL13P1.343	proteasome regulatory subunit, putative	35189.1	15	52.412	15.681
AGAYGVVTCPFSVR	308	321	14	Unmodified	_AGAYGVVTCPFSVR_	2	742.372	0.50998	0.00022852	46.15	46.15	55533	MAL13P1.344	MAL13P1.344	RNAse L inhibitor protein, putative	70225.3	24	49.273	7.73326
CPFTSISIINLPK	79	91	13	Unmodified	_CPFTSISIINLPK_	2	745.408	0.58954	0.051255	44.73	44.73	380950	MAL13P1.344	MAL13P1.344	RNAse L inhibitor protein, putative	70225.3	24	49.273	7.73326
DILSFFR	156	162	7	Unmodified	_DILSFFR_	2	449.245	0.18981	0.093981	25.77	25.77	134910	MAL13P1.344	MAL13P1.344	RNAse L inhibitor protein, putative	70225.3	24	49.273	7.73326
DINKDVVHR	92	100	9	Unmodified	_DINKDVVHR_	2	548.299	0.37233	0.0097156	39.77	39.77	103020	MAL13P1.344	MAL13P1.344	RNAse L inhibitor protein, putative	70225.3	24	49.273	7.73326
DKYIAELDLEHLLDR	212	226	15	Unmodified	_DKYIAELDLEHLLDR_	3	614.991	-0.26767	1.714e-10	44.09	44.09	418940	MAL13P1.344	MAL13P1.344	RNAse L inhibitor protein, putative	70225.3	24	49.273	7.73326
EGINIFLDGFVPTDNLR	322	338	17	Unmodified	_EGINIFLDGFVPTDNLR_	2	960.497	1.9294	1.7159e-07	63.84	63.84	48291	MAL13P1.344	MAL13P1.344	RNAse L inhibitor protein, putative	70225.3	24	49.273	7.73326
FCIEVDHASK	51	60	10	Unmodified	_FCIEVDHASK_	2	603.285	-0.12302	0.0036836	28.33	28.33	331920	MAL13P1.344	MAL13P1.344	RNAse L inhibitor protein, putative	70225.3	24	49.273	7.73326
FILNTNK	527	533	7	Deamidated (NQ)	_FILN(de)TNK_	2	425.737	1.2536	0.17227	20.53	0	62830	MAL13P1.344	MAL13P1.344	RNAse L inhibitor protein, putative	70225.3	24	49.273	7.73326
GHFSESEIFVLLGQNGSGK	384	402	19	Unmodified	_GHFSESEIFVLLGQNGSGK_	3	669.337	-0.89063	0.042073	29.64	29.64	64904	MAL13P1.344	MAL13P1.344	RNAse L inhibitor protein, putative	70225.3	24	49.273	7.73326
GLYNDPYFNNEIIKPLK	454	470	17	Unmodified	_GLYNDPYFNNEIIKPLK_	2	1019.54	0.17543	0.0002558	57.95	57.95	186910	MAL13P1.344	MAL13P1.344	RNAse L inhibitor protein, putative	70225.3	24	49.273	7.73326
GNELQIFFTK	163	172	10	Unmodified	_GNELQIFFTK_	2	598.819	-1.3084	0.0041575	59.49	59.49	1321300	MAL13P1.344	MAL13P1.344	RNAse L inhibitor protein, putative	70225.3	24	49.273	7.73326
GNILEIINK	196	204	9	Unmodified	_GNILEIINK_	2	507.303	0.66134	0.056241	46.51	46.51	306100	MAL13P1.344	MAL13P1.344	RNAse L inhibitor protein, putative	70225.3	24	49.273	7.73326
IESILDNQVLTLSGGELQK	471	489	19	Unmodified	_IESILDNQVLTLSGGELQK_	2	1029.06	1.839	1.9455e-08	108.35	108.35	706170	MAL13P1.344	MAL13P1.344	RNAse L inhibitor protein, putative	70225.3	24	49.273	7.73326
IIDVTFR	581	587	7	Unmodified	_IIDVTFR_	2	432.253	-0.48774	0.17227	22.93	22.93	87966	MAL13P1.344	MAL13P1.344	RNAse L inhibitor protein, putative	70225.3	24	49.273	7.73326
IREESLNFK	339	347	9	Unmodified	_IREESLNFK_	2	568.309	-1.3904	0.0097156	29.34	29.34	830810	MAL13P1.344	MAL13P1.344	RNAse L inhibitor protein, putative	70225.3	24	49.273	7.73326
LFAGLIKPDNLESLSFLESLSVSYKPQQIQAK	408	439	32	Unmodified	_LFAGLIKPDNLESLSFLESLSVSYKPQQIQAK_	4	891.739	0.7422	2.5387e-08	50.28	50.28	862060	MAL13P1.344	MAL13P1.344	RNAse L inhibitor protein, putative	70225.3	24	49.273	7.73326
LGQILGLVGTNGIGK	116	130	15	Deamidated (NQ)	_LGQILGLVGTN(de)GIGK_	2	720.925	-0.50341	6.522e-14	83.02	83.02	686410	MAL13P1.344	MAL13P1.344	RNAse L inhibitor protein, putative	70225.3	24	49.273	7.73326
LNGTYFIIDE	610	619	10	Unmodified	_LNGTYFIIDE_	2	592.795	0.29002	0.023928	34.86	34.86	136720	MAL13P1.344	MAL13P1.344	RNAse L inhibitor protein, putative	70225.3	24	49.273	7.73326
LSPIIKPQNVDLIPK	178	192	15	Unmodified	_LSPIIKPQNVDLIPK_	2	838.011	0.26464	0.052631	33.43	33.43	340240	MAL13P1.344	MAL13P1.344	RNAse L inhibitor protein, putative	70225.3	24	49.273	7.73326
NTNIYLIDEPSAYLDSEQR	499	517	19	Unmodified	_NTNIYLIDEPSAYLDSEQR_	2	1121.04	1.4856	5.9482e-05	92.84	92.84	284800	MAL13P1.344	MAL13P1.344	RNAse L inhibitor protein, putative	70225.3	24	49.273	7.73326
NVEDLSGGELQR	227	238	12	Unmodified	_NVEDLSGGELQR_	2	658.826	4.1104	0.00015797	68.47	68.47	200870	MAL13P1.344	MAL13P1.344	RNAse L inhibitor protein, putative	70225.3	24	49.273	7.73326
TLNSFSLTIDK	373	383	11	Unmodified	_TLNSFSLTIDK_	2	619.835	-1.7196	0.037531	62.32	62.32	887260	MAL13P1.344	MAL13P1.344	RNAse L inhibitor protein, putative	70225.3	24	49.273	7.73326
VAIIVTLAK	490	498	9	Unmodified	_VAIIVTLAK_	2	464.315	-0.2267	0.10761	30.39	30.39	160410	MAL13P1.344	MAL13P1.344	RNAse L inhibitor protein, putative	70225.3	24	49.273	7.73326
YIAELDLEHLLDR	214	226	13	Unmodified	_YIAELDLEHLLDR_	2	800.422	-0.47823	0.00022571	74.26	74.26	317290	MAL13P1.344	MAL13P1.344	RNAse L inhibitor protein, putative	70225.3	24	49.273	7.73326
ALNALQGYVLFGK	233	245	13	Unmodified	_ALNALQGYVLFGK_	2	697.396	1.456	0.00022571	43.23	43.23	289150	MAL13P1.35	MAL13P1.35	U1 small nuclear ribonucleoprotein a, putative	51905.9	2	4.9	0.245197
NYAGFVEAR	399	407	9	Unmodified	_NYAGFVEAR_	2	513.754	-0.47293	0.0097156	26.97	26.97	36216	MAL13P1.35	MAL13P1.35	U1 small nuclear ribonucleoprotein a, putative	51905.9	2	4.9	0.245197
DSYLNIQENFFK	2654	2665	12	Unmodified	_DSYLNIQENFFK_	2	759.367	1.8074	0.00086337	43.96	43.96	14552	MAL13P1.351	MAL13P1.351	conserved Plasmodium protein, unknown function	346585	9	3.312	0.135572
HDFLLLNEK	1298	1306	9	Unmodified	_HDFLLLNEK_	2	564.806	-0.068583	0.0097156	30.2	30.2	36343	MAL13P1.351	MAL13P1.351	conserved Plasmodium protein, unknown function	346585	9	3.312	0.135572
LFVFPDYIMK	2844	2853	10	Unmodified	_LFVFPDYIMK_	2	636.838	1.704	0.0065341	24.52	24.52	15416	MAL13P1.351	MAL13P1.351	conserved Plasmodium protein, unknown function	346585	9	3.312	0.135572
LLSCFITLK	1130	1138	9	Unmodified	_LLSCFITLK_	2	547.818	0.97316	0.0097156	33.37	33.37	22280	MAL13P1.351	MAL13P1.351	conserved Plasmodium protein, unknown function	346585	9	3.312	0.135572
LVEIISNCILR	52	62	11	Unmodified	_LVEIISNCILR_	2	665.382	3.6742	0.0021966	64.91	64.91	35405	MAL13P1.351	MAL13P1.351	conserved Plasmodium protein, unknown function	346585	9	3.312	0.135572
MSYNNLYNMK	1397	1406	10	Unmodified	_MSYNNLYNMK_	2	639.286	0.034814	0.071467	48.58	48.58	34055	MAL13P1.351	MAL13P1.351	conserved Plasmodium protein, unknown function	346585	9	3.312	0.135572
NMYLINQYINLSK	1479	1491	13	Unmodified	_NMYLINQYINLSK_	2	807.421	2.3762	6.1278e-06	45.5	45.5	23372	MAL13P1.351	MAL13P1.351	conserved Plasmodium protein, unknown function	346585	9	3.312	0.135572
SQFEDYISK	361	369	9	Unmodified	_SQFEDYISK_	2	558.764	0.50538	0.056241	19.84	19.84	25650	MAL13P1.351	MAL13P1.351	conserved Plasmodium protein, unknown function	346585	9	3.312	0.135572
YAILLNYPHFLL	2857	2868	12	Unmodified	_YAILLNYPHFLL_	2	738.916	1.6088	0.02157	47.09	47.09	69975	MAL13P1.351	MAL13P1.351	conserved Plasmodium protein, unknown function	346585	9	3.312	0.135572
CIINYCNNFK	736	745	10	Unmodified	_CIINYCNNFK_	2	673.305	-1.312	0.0065341	23.26	23.26	85126	MAL13P1.352	MAL13P1.352	conserved Plasmodium protein, unknown function	131290	26	25.316	2.35982
DKPLQCLLWFR	91	101	11	Unmodified	_DKPLQCLLWFR_	2	738.395	-0.079888	0.12323	27.81	27.81	62543	MAL13P1.352	MAL13P1.352	conserved Plasmodium protein, unknown function	131290	26	25.316	2.35982
EIFQEIFLK	244	252	9	Unmodified	_EIFQEIFLK_	2	583.826	-0.67118	0.10761	35.1	0.68	48233	MAL13P1.352	MAL13P1.352	conserved Plasmodium protein, unknown function	131290	26	25.316	2.35982
GVLDNLLHNSFDLIEK	164	179	16	Unmodified	_GVLDNLLHNSFDLIEK_	2	913.986	-1.5714	7.4165e-06	47.99	47.99	161730	MAL13P1.352	MAL13P1.352	conserved Plasmodium protein, unknown function	131290	26	25.316	2.35982
GVLDNLLHNSFDLIEKR	164	180	17	Unmodified	_GVLDNLLHNSFDLIEKR_	3	661.693	3.1843	0.020371	36.37	36.37	52910	MAL13P1.352	MAL13P1.352	conserved Plasmodium protein, unknown function	131290	26	25.316	2.35982
IFLLCNK	1024	1030	7	Unmodified	_IFLLCNK_	2	454.257	0.92451	0.053391	29.34	29.34	279970	MAL13P1.352	MAL13P1.352	conserved Plasmodium protein, unknown function	131290	26	25.316	2.35982
IGIYATILGIITK	56	68	13	Unmodified	_IGIYATILGIITK_	2	688.432	1.6439	0.00012501	49.29	49.29	29628	MAL13P1.352	MAL13P1.352	conserved Plasmodium protein, unknown function	131290	26	25.316	2.35982
IPFCIEADVK	616	625	10	Unmodified	_IPFCIEADVK_	2	596.308	0.15265	0.023928	34.65	34.65	201030	MAL13P1.352	MAL13P1.352	conserved Plasmodium protein, unknown function	131290	26	25.316	2.35982
KNEQTLNELK	601	610	10	Unmodified	_KNEQTLNELK_	2	608.83	-0.064052	0.0036836	40.98	40.98	531770	MAL13P1.352	MAL13P1.352	conserved Plasmodium protein, unknown function	131290	26	25.316	2.35982
LDDANLDEYYVVR	962	974	13	Unmodified	_LDDANLDEYYVVR_	2	792.881	1.4685	4.0505e-20	75.11	75.11	201960	MAL13P1.352	MAL13P1.352	conserved Plasmodium protein, unknown function	131290	26	25.316	2.35982
LIDSEDIFELCK	20	31	12	Unmodified	_LIDSEDIFELCK_	2	741.363	0.032143	0.00015797	58.9	58.9	177780	MAL13P1.352	MAL13P1.352	conserved Plasmodium protein, unknown function	131290	26	25.316	2.35982
LLYDGINNLIILK	975	987	13	Unmodified	_LLYDGINNLIILK_	2	751.453	0.92029	6.1278e-06	67.57	67.57	902440	MAL13P1.352	MAL13P1.352	conserved Plasmodium protein, unknown function	131290	26	25.316	2.35982
LNHNIEVFIK	81	90	10	Unmodified	_LNHNIEVFIK_	2	613.848	-0.77963	0.0065341	34.48	34.48	40861	MAL13P1.352	MAL13P1.352	conserved Plasmodium protein, unknown function	131290	26	25.316	2.35982
LYNNILIECIVNK	385	397	13	Unmodified	_LYNNILIECIVNK_	2	803.437	1.1701	0.00072673	39.74	39.74	123760	MAL13P1.352	MAL13P1.352	conserved Plasmodium protein, unknown function	131290	26	25.316	2.35982
MEDIEFHFIK	1	10	10	Acetyl (Protein N-term)	_(ac)MEDIEFHFIK_	2	675.824	1.5047	0.0036836	38.09	38.09	26837	MAL13P1.352	MAL13P1.352	conserved Plasmodium protein, unknown function	131290	26	25.316	2.35982
NELENLIPR	727	735	9	Unmodified	_NELENLIPR_	2	549.301	-3.0454	0.056241	23.11	23.11	89382	MAL13P1.352	MAL13P1.352	conserved Plasmodium protein, unknown function	131290	26	25.316	2.35982
NENEEQINELENK	1004	1016	13	Unmodified	_NENEEQINELENK_	2	801.866	-1.1872	0.00022571	87.01	87.01	330310	MAL13P1.352	MAL13P1.352	conserved Plasmodium protein, unknown function	131290	26	25.316	2.35982
NEQTLNELK	602	610	9	Unmodified	_NEQTLNELK_	2	544.783	0.26532	0.013541	41.71	41.71	175400	MAL13P1.352	MAL13P1.352	conserved Plasmodium protein, unknown function	131290	26	25.316	2.35982
NHSIILLNYK	895	904	10	Unmodified	_NHSIILLNYK_	2	607.848	-0.56377	0.023928	33.71	33.71	145150	MAL13P1.352	MAL13P1.352	conserved Plasmodium protein, unknown function	131290	26	25.316	2.35982
NSELDDHVWNIESITTNILER	254	274	21	Unmodified	_NSELDDHVWNIESITTNILER_	3	833.41	1.4254	0.13117	29.43	29.43	371900	MAL13P1.352	MAL13P1.352	conserved Plasmodium protein, unknown function	131290	26	25.316	2.35982
QCIDTILECIFYMPVK	40	55	16	Unmodified	_QCIDTILECIFYMPVK_	2	1015.49	5.4008	0.010232	50.32	50.32	14529	MAL13P1.352	MAL13P1.352	conserved Plasmodium protein, unknown function	131290	26	25.316	2.35982
SKENFFK	470	476	7	Unmodified	_SKENFFK_	2	450.235	-0.26993	0.17227	19.24	19.24	385000	MAL13P1.352	MAL13P1.352	conserved Plasmodium protein, unknown function	131290	26	25.316	2.35982
SLILFDSSNVSSLK	877	890	14	Unmodified	_SLILFDSSNVSSLK_	2	755.412	-0.3408	2.2561e-15	68.55	68.55	157850	MAL13P1.352	MAL13P1.352	conserved Plasmodium protein, unknown function	131290	26	25.316	2.35982
TNLISLPSIIEK	302	313	12	Unmodified	_TNLISLPSIIEK_	2	664.395	-0.96441	0.0048647	54.54	54.54	390560	MAL13P1.352	MAL13P1.352	conserved Plasmodium protein, unknown function	131290	26	25.316	2.35982
YCLDLFNK	116	123	8	Unmodified	_YCLDLFNK_	2	536.76	-0.525	0.042262	21.88	21.88	243790	MAL13P1.352	MAL13P1.352	conserved Plasmodium protein, unknown function	131290	26	25.316	2.35982
YTYDEINNIQDR	767	778	12	Unmodified	_YTYDEINNIQDR_	2	772.355	-0.61002	0.00086337	89.67	89.67	495720	MAL13P1.352	MAL13P1.352	conserved Plasmodium protein, unknown function	131290	26	25.316	2.35982
ANDPLEINLIHSALK	206	220	15	Unmodified	_ANDPLEINLIHSALK_	2	824.457	0.35379	0.00084501	35.38	35.38	41846	MAL13P1.36	MAL13P1.36	conserved Plasmodium protein, unknown function	28273.2	4	22.857	0.778279
CYILDLIGQDIK	180	191	12	Unmodified	_CYILDLIGQDIK_	2	725.884	-2.7864	1.3621e-08	45.68	45.68	87636	MAL13P1.36	MAL13P1.36	conserved Plasmodium protein, unknown function	28273.2	4	22.857	0.778279
IYDNEYENIYR	31	41	11	Unmodified	_IYDNEYENIYR_	2	746.341	0.0020988	0.0021966	47.93	47.93	320360	MAL13P1.36	MAL13P1.36	conserved Plasmodium protein, unknown function	28273.2	4	22.857	0.778279
SSFPNLLNGTLLYMVVEK	111	128	18	Unmodified	_SSFPNLLNGTLLYMVVEK_	2	1013.04	4.0883	1.2627e-09	78.05	78.05	58856	MAL13P1.36	MAL13P1.36	conserved Plasmodium protein, unknown function	28273.2	4	22.857	0.778279
ISNLMNIFVNK	371	381	11	Unmodified	_ISNLMNIFVNK_	2	646.855	0.12516	0.0021966	58.26	58.26	18858	MAL13P1.365	MAL13P1.365	Qa-SNARE protein, putative	52126.9	2	5.442	0.274275
LNTYTTFYFYDVK	141	153	13	Unmodified	_LNTYTTFYFYDVK_	2	837.906	2.3383	0.15744	42.57	42.57	25772	MAL13P1.365	MAL13P1.365	Qa-SNARE protein, putative	52126.9	2	5.442	0.274275
DNLQYIELLNSK	787	798	12	Unmodified	_DNLQYIELLNSK_	2	725.383	-1.6547	0.00086337	55.24	55.24	163150	MAL13P1.37	MAL13P1.37	conserved Plasmodium protein, unknown function	105317	6	7.336	0.285556
FYTNNIDIIDK	824	834	11	Unmodified	_FYTNNIDIIDK_	2	678.346	2.2779	0.0005515	38.49	38.49	132020	MAL13P1.37	MAL13P1.37	conserved Plasmodium protein, unknown function	105317	6	7.336	0.285556
LSLESIEILTK	168	178	11	Unmodified	_LSLESIEILTK_	2	623.369	1.902	0.0034955	78.84	78.84	145760	MAL13P1.37	MAL13P1.37	conserved Plasmodium protein, unknown function	105317	6	7.336	0.285556
NIHVDIFDK	397	405	9	Unmodified	_NIHVDIFDK_	3	367.529	-0.83525	0.088313	20.27	20.27	66422	MAL13P1.37	MAL13P1.37	conserved Plasmodium protein, unknown function	105317	6	7.336	0.285556
QFTAIENVR	655	663	9	Unmodified	_QFTAIENVR_	2	539.288	-0.7531	0.10761	34.68	34.68	76912	MAL13P1.37	MAL13P1.37	conserved Plasmodium protein, unknown function	105317	6	7.336	0.285556
TLENINNDIINNK	642	654	13	Unmodified	_TLENINNDIINNK_	2	757.894	0.31992	0.00012501	53.89	53.89	104200	MAL13P1.37	MAL13P1.37	conserved Plasmodium protein, unknown function	105317	6	7.336	0.285556
GGLMLWDIR	499	507	9	Unmodified	_GGLMLWDIR_	2	530.784	0.93305	0.021421	50.03	50.03	26903	MAL13P1.385	MAL13P1.385	RNA binding protein, putative	76141.5	7	12.654	0.545928
IWDSVNFYCTK	590	600	11	Unmodified	_IWDSVNFYCTK_	2	716.832	-3.5894	0.037531	20.68	20.68	36001	MAL13P1.385	MAL13P1.385	RNA binding protein, putative	76141.5	7	12.654	0.545928
LLEEFEIR	34	41	8	Unmodified	_LLEEFEIR_	2	524.787	-1.1684	0.0185	40.34	40.34	61693	MAL13P1.385	MAL13P1.385	RNA binding protein, putative	76141.5	7	12.654	0.545928
NILITK	85	90	6	Deamidated (NQ)	_N(de)ILITK_	2	351.723	0.96235	0.19694	24.92	0	85346	MAL13P1.385	MAL13P1.385	RNA binding protein, putative	76141.5	7	12.654	0.545928
NVDIAPDGSFISSTSFDR	611	628	18	Unmodified	_NVDIAPDGSFISSTSFDR_	2	964.455	0.3156	9.4025e-05	76.42	76.42	37880	MAL13P1.385	MAL13P1.385	RNA binding protein, putative	76141.5	7	12.654	0.545928
YIVSSSFDTFIK	578	589	12	Unmodified	_YIVSSSFDTFIK_	2	703.864	0.094294	0.00045251	67.07	67.07	55340	MAL13P1.385	MAL13P1.385	RNA binding protein, putative	76141.5	7	12.654	0.545928
YYIDFSDLYPSGLSEANK	116	133	18	Unmodified	_YYIDFSDLYPSGLSEANK_	2	1041.49	3.2736	5.5384e-08	89.82	89.82	56014	MAL13P1.385	MAL13P1.385	RNA binding protein, putative	76141.5	7	12.654	0.545928
GLFLNESSK	509	517	9	Unmodified	_GLFLNESSK_	2	497.764	-0.88024	0.25896	22.89	22.89	93487	MAL13P1.395	MAL13P1.395	krox-like protein. putative	93697.5	8	11.18	0.467799
ILFLSFLR	131	138	8	Unmodified	_ILFLSFLR_	2	504.816	0.19767	0.0012828	36.16	36.16	43153	MAL13P1.395	MAL13P1.395	krox-like protein. putative	93697.5	8	11.18	0.467799
ILTDEIAFSLR	518	528	11	Unmodified	_ILTDEIAFSLR_	2	639.359	-2.1012	0.0034955	61.52	61.52	58017	MAL13P1.395	MAL13P1.395	krox-like protein. putative	93697.5	8	11.18	0.467799
IVQNSFDKEFLLPK	778	791	14	Unmodified	_IVQNSFDKEFLLPK_	3	559.979	-1.6439	0.023878	21.03	21.03	88531	MAL13P1.395	MAL13P1.395	krox-like protein. putative	93697.5	8	11.18	0.467799
LYANSLENNK	359	368	10	Unmodified	_LYANSLENNK_	2	583.296	-0.53996	0.0065341	34.98	34.98	52580	MAL13P1.395	MAL13P1.395	krox-like protein. putative	93697.5	8	11.18	0.467799
TNDNQILGGVCTTPLK	572	587	16	Unmodified	_TNDNQILGGVCTTPLK_	2	865.941	-2.1088	7.4165e-06	61.62	61.62	82728	MAL13P1.395	MAL13P1.395	krox-like protein. putative	93697.5	8	11.18	0.467799
TNQFGTNYVYLNSK	612	625	14	Unmodified	_TNQFGTNYVYLNSK_	2	824.902	-0.22683	3.9807e-09	82.73	82.73	40036	MAL13P1.395	MAL13P1.395	krox-like protein. putative	93697.5	8	11.18	0.467799
YEELKPST	798	805	8	Unmodified	_YEELKPST_	2	483.743	-0.38978	0.12826	20.63	20.63	80866	MAL13P1.395	MAL13P1.395	krox-like protein. putative	93697.5	8	11.18	0.467799
FGTLVALR	315	322	8	Unmodified	_FGTLVALR_	2	438.769	0.12808	0.0012828	57.64	57.64	57685	MAL13P1.405	MAL13P1.405	erythrocyte membrane protein pfemp3, putative	166760	8	6.62	0.2626
LNLNDQLFSGSVFIK	202	216	15	Unmodified	_LNLNDQLFSGSVFIK_	2	847.959	-2.0841	9.0848e-13	99.37	99.37	57022	MAL13P1.405	MAL13P1.405	erythrocyte membrane protein pfemp3, putative	166760	8	6.62	0.2626
QFIESVDTLNTLK	130	142	13	Unmodified	_QFIESVDTLNTLK_	2	754.404	0.71034	0.01587	57.57	57.57	36180	MAL13P1.405	MAL13P1.405	erythrocyte membrane protein pfemp3, putative	166760	8	6.62	0.2626
QNEELVQLVK	233	242	10	Unmodified	_QNEELVQLVK_	2	600.335	0.42196	0.18806	21.75	21.75	51541	MAL13P1.405	MAL13P1.405	erythrocyte membrane protein pfemp3, putative	166760	8	6.62	0.2626
SFLISTAIK	37	45	9	Unmodified	_SFLISTAIK_	2	490.295	-0.30128	0.056241	28.18	28.18	34739	MAL13P1.405	MAL13P1.405	erythrocyte membrane protein pfemp3, putative	166760	8	6.62	0.2626
SGIIDIIENK	354	363	10	Unmodified	_SGIIDIIENK_	2	551.311	0.92222	0.0058362	63.67	63.67	67554	MAL13P1.405	MAL13P1.405	erythrocyte membrane protein pfemp3, putative	166760	8	6.62	0.2626
TPLIVLDNIIGQTSK	248	262	15	Unmodified	_TPLIVLDNIIGQTSK_	2	806.469	0.69901	4.8497e-17	90.94	90.94	147670	MAL13P1.405	MAL13P1.405	erythrocyte membrane protein pfemp3, putative	166760	8	6.62	0.2626
VDNLMSLLNYQNEYR	424	438	15	Unmodified	_VDNLMSLLNYQNEYR_	2	936.451	-3.2418	9.0848e-13	62.51	62.51	28364	MAL13P1.405	MAL13P1.405	erythrocyte membrane protein pfemp3, putative	166760	8	6.62	0.2626
AEQAAVQPESVPTVGTVPQADVPTEGMDVPFGFFDK	2	37	36	Acetyl (Protein N-term)	_(ac)AEQAAVQPESVPTVGTVPQADVPTEGMDVPFGFFDK_	3	1268.28	2.0838	6.8763e-12	45.08	45.08	115250	MAL13P1.413	MAL13P1.413	membrane associated histidine-rich protein, MAHRP-1	28930.5	10	39.759	76.4264
DVDNYAR	50	56	7	Unmodified	_DVDNYAR_	2	426.696	-0.064973	0.053391	25.63	25.63	35297	MAL13P1.413	MAL13P1.413	membrane associated histidine-rich protein, MAHRP-1	28930.5	10	39.759	76.4264
HAYLLNHK	79	86	8	Unmodified	_HAYLLNHK_	2	498.275	1.2607	0.26776	27.26	27.26	13280	MAL13P1.413	MAL13P1.413	membrane associated histidine-rich protein, MAHRP-1	28930.5	10	39.759	76.4264
HAYLLNHKR	79	87	9	Unmodified	_HAYLLNHKR_	3	384.553	-0.96579	0.019213	30.82	30.82	198380	MAL13P1.413	MAL13P1.413	membrane associated histidine-rich protein, MAHRP-1	28930.5	10	39.759	76.4264
KLMFIFMR	42	49	8	Unmodified	_KLMFIFMR_	2	543.304	-1.798	0.042262	28.67	28.67	101460	MAL13P1.413	MAL13P1.413	membrane associated histidine-rich protein, MAHRP-1	28930.5	10	39.759	76.4264
KPGEPCDCQK	230	239	10	Unmodified	_KPGEPCDCQK_	2	609.766	1.9046	0.023928	34	34	23554	MAL13P1.413	MAL13P1.413	membrane associated histidine-rich protein, MAHRP-1	28930.5	10	39.759	76.4264
LMFIFMR	43	49	7	Oxidation (M)	_LM(ox)FIFMR_	2	487.254	0.070793	0.052653	51.85	51.85	82066	MAL13P1.413	MAL13P1.413	membrane associated histidine-rich protein, MAHRP-1	28930.5	10	39.759	76.4264
NWFTNFMHAQTEDDDQTDGEGK	57	78	22	Unmodified	_NWFTNFMHAQTEDDDQTDGEGK_	3	862.687	1.3131	7.2217e-12	47.79	47.79	1115000	MAL13P1.413	MAL13P1.413	membrane associated histidine-rich protein, MAHRP-1	28930.5	10	39.759	76.4264
RTWFEQFK	87	94	8	Unmodified	_RTWFEQFK_	3	381.198	-0.086331	0.18751	23.7	23.7	48119	MAL13P1.413	MAL13P1.413	membrane associated histidine-rich protein, MAHRP-1	28930.5	10	39.759	76.4264
TWFEQFK	88	94	7	Unmodified	_TWFEQFK_	2	493.243	0.25619	0.093981	33.9	33.9	142680	MAL13P1.413	MAL13P1.413	membrane associated histidine-rich protein, MAHRP-1	28930.5	10	39.759	76.4264
TILSVNNIICNINEQILK	93	110	18	Unmodified	_TILSVNNIICNINEQILK_	2	1050.08	3.9846	1.2627e-09	61.16	61.16	49964	MAL13P1.43	MAL13P1.43	conserved Plasmodium protein, unknown function	42288.1	1	5	0.0926009
DVGPQVINGIIDK	157	169	13	Unmodified	_DVGPQVINGIIDK_	2	684.38	-1.0365	0.0023966	52.67	52.67	59746	MAL13P1.465	MAL13P1.465	Plasmodium exported protein, unknown function	23627.2	3	16.667	0.873817
INALTELK	64	71	8	Unmodified	_INALTELK_	2	451.271	-0.2928	0.042262	37.74	37.74	184000	MAL13P1.465	MAL13P1.465	Plasmodium exported protein, unknown function	23627.2	3	16.667	0.873817
SEVGIPSYMVESLK	143	156	14	Unmodified	_SEVGIPSYMVESLK_	2	769.892	-2.7719	0.0076454	26.51	26.51	74367	MAL13P1.465	MAL13P1.465	Plasmodium exported protein, unknown function	23627.2	3	16.667	0.873817
FNIITENFIESLFDSK	143	158	16	Unmodified	_FNIITENFIESLFDSK_	2	958.986	3.9662	5.5587e-10	58.16	58.16	52279	MAL13P1.47	MAL13P1.47	mitochondrial ATP synthase delta subunit, putative	30179	4	19.368	0.778279
IIEEFEFLLLK	166	176	11	Unmodified	_IIEEFEFLLLK_	2	697.403	1.7637	5.1218e-06	69.33	69.33	55569	MAL13P1.47	MAL13P1.47	mitochondrial ATP synthase delta subunit, putative	30179	4	19.368	0.778279
INEISNDMLFIK	95	106	12	Unmodified	_INEISNDMLFIK_	2	718.876	-3.1396	0.00015797	54.38	54.38	106600	MAL13P1.47	MAL13P1.47	mitochondrial ATP synthase delta subunit, putative	30179	4	19.368	0.778279
YSLALYNVAK	81	90	10	Unmodified	_YSLALYNVAK_	2	571.316	0.45138	0.0036836	36.37	36.37	106420	MAL13P1.47	MAL13P1.47	mitochondrial ATP synthase delta subunit, putative	30179	4	19.368	0.778279
QLNSYEISDVIK	246	257	12	Unmodified	_QLNSYEISDVIK_	2	704.87	0.37697	0.0048647	54.94	54.94	50764	MAL13P1.470	MAL13P1.470	Plasmodium exported protein (PHISTa), unknown function	48861.5	1	2.878	0.115884
DFSFYIDAVK	728	737	10	Unmodified	_DFSFYIDAVK_	2	602.798	2.1826	0.0041575	36.56	36.56	64793	MAL13P1.485	MAL13P1.485	acyl-CoA synthetase, PfACS4	99027.1	13	17.034	1.02359
FLESIFHISK	441	450	10	Unmodified	_FLESIFHISK_	3	407.561	-0.6672	0.007087	38.35	38.35	92730	MAL13P1.485	MAL13P1.485	acyl-CoA synthetase, PfACS4	99027.1	13	17.034	1.02359
IYTNIMTEIDNLPSPK	404	419	16	Unmodified	_IYTNIMTEIDNLPSPK_	2	924.974	0.16149	5.5587e-10	74.51	74.51	60270	MAL13P1.485	MAL13P1.485	acyl-CoA synthetase, PfACS4	99027.1	13	17.034	1.02359
LMLFDDMTK	279	287	9	Unmodified	_LMLFDDMTK_	2	557.27	0.92719	0.021421	21.94	21.94	41503	MAL13P1.485	MAL13P1.485	acyl-CoA synthetase, PfACS4	99027.1	13	17.034	1.02359
LSPDIAEEFCYLLNIK	470	485	16	Unmodified	_LSPDIAEEFCYLLNIK_	2	962.99	1.2964	6.2019e-10	47.91	47.91	35682	MAL13P1.485	MAL13P1.485	acyl-CoA synthetase, PfACS4	99027.1	13	17.034	1.02359
NAFTDDGYFK	561	570	10	Unmodified	_NAFTDDGYFK_	2	589.262	-1.9104	0.18806	25.41	0	81624	MAL13P1.485	MAL13P1.485	acyl-CoA synthetase, PfACS4	99027.1	13	17.034	1.02359
NLIILDTLSK	203	212	10	Unmodified	_NLIILDTLSK_	2	565.345	0.9252	0.023928	34.06	34.06	158990	MAL13P1.485	MAL13P1.485	acyl-CoA synthetase, PfACS4	99027.1	13	17.034	1.02359
QWDTTNYLTPTFK	707	719	13	Unmodified	_QWDTTNYLTPTFK_	2	807.894	0.89971	0.01587	39.55	39.55	49214	MAL13P1.485	MAL13P1.485	acyl-CoA synthetase, PfACS4	99027.1	13	17.034	1.02359
SDSMFSGYFLEK	545	556	12	Unmodified	_SDSMFSGYFLEK_	2	705.816	0.27479	0.00086337	60.7	60.7	75754	MAL13P1.485;PFL0035c	MAL13P1.485	acyl-CoA synthetase, PfACS4	99027.1	13	17.034	1.02359
SEEEDVLEEVQK	790	801	12	Unmodified	_SEEEDVLEEVQK_	2	717.336	0.52676	0.00086337	47.17	47.17	68133	MAL13P1.485	MAL13P1.485	acyl-CoA synthetase, PfACS4	99027.1	13	17.034	1.02359
YLLFISLK	639	646	8	Unmodified	_YLLFISLK_	2	498.81	0.28581	0.0185	27.33	0	28139	MAL13P1.485	MAL13P1.485	acyl-CoA synthetase, PfACS4	99027.1	13	17.034	1.02359
YNVINDIYITSK	695	706	12	Unmodified	_YNVINDIYITSK_	2	721.88	-0.71655	0.00086337	51.59	51.59	96566	MAL13P1.485	MAL13P1.485	acyl-CoA synthetase, PfACS4	99027.1	13	17.034	1.02359
YVYSEICGK	28	36	9	Unmodified	_YVYSEICGK_	2	559.763	0.70931	0.0097156	25.76	25.76	71529	MAL13P1.485	MAL13P1.485	acyl-CoA synthetase, PfACS4	99027.1	13	17.034	1.02359
FFDILASTSLMR	71	82	12	Unmodified	_FFDILASTSLMR_	2	700.866	-0.11867	9.3448e-16	65.92	65.92	84355	MAL13P1.49	MAL13P1.49	conserved Plasmodium protein, unknown function	16734.8	2	17.361	1.51189
NSGGAMSQGPVYR	83	95	13	Unmodified	_NSGGAMSQGPVYR_	2	662.309	-2.0023	0.00012501	65.61	65.61	107870	MAL13P1.49	MAL13P1.49	conserved Plasmodium protein, unknown function	16734.8	2	17.361	1.51189
ISEAANEENETEQISYK	181	197	17	Unmodified	_ISEAANEENETEQISYK_	2	977.947	-2.0452	1.3613e-08	83.98	83.98	358660	MAL13P1.50	MAL13P1.50	conserved Plasmodium protein, unknown function	24397.8	7	35.61	2.72759
IYDFLIPK	141	148	8	Unmodified	_IYDFLIPK_	2	504.792	-1.213	0.0012828	37.76	37.76	403870	MAL13P1.50	MAL13P1.50	conserved Plasmodium protein, unknown function	24397.8	7	35.61	2.72759
NNGTLYLVQAYELNLPFEK	108	126	19	Unmodified	_NNGTLYLVQAYELNLPFEK_	2	1113.58	2.3235	5.5939e-08	94.25	94.25	73366	MAL13P1.50	MAL13P1.50	conserved Plasmodium protein, unknown function	24397.8	7	35.61	2.72759
NNYIEGIVK	38	46	9	Unmodified	_NNYIEGIVK_	2	525.285	0.78685	0.25896	30.17	30.17	302190	MAL13P1.50	MAL13P1.50	conserved Plasmodium protein, unknown function	24397.8	7	35.61	2.72759
RIYDFLIPK	140	148	9	Unmodified	_RIYDFLIPK_	3	388.897	-1.125	0.19011	32.3	32.3	72659	MAL13P1.50	MAL13P1.50	conserved Plasmodium protein, unknown function	24397.8	7	35.61	2.72759
SDFLESIK	198	205	8	Unmodified	_SDFLESIK_	2	469.745	-1.2764	0.042262	30.34	30.34	616260	MAL13P1.50	MAL13P1.50	conserved Plasmodium protein, unknown function	24397.8	7	35.61	2.72759
SNLIVNNIVFK	127	137	11	Unmodified	_SNLIVNNIVFK_	2	630.869	-2.7498	0.0021966	56.21	56.21	907420	MAL13P1.50	MAL13P1.50	conserved Plasmodium protein, unknown function	24397.8	7	35.61	2.72759
FKEVLYYNNP	198	207	10	Unmodified	_FKEVLYYNNP_	2	643.824	0.73281	0.0036836	42.03	42.03	238440	MAL13P1.51	MAL13P1.51	Rab5b, GTPase	23350.7	5	25.121	1.6827
LHIWDTGGQER	86	96	11	Unmodified	_LHIWDTGGQER_	2	656.326	-1.7315	0.12323	38.92	38.92	44751	MAL13P1.51	MAL13P1.51	Rab5b, GTPase	23350.7	5	25.121	1.6827
NINIVTSPAQQQK	15	27	13	Unmodified	_NINIVTSPAQQQK_	2	720.894	-3.1296	0.00072673	58.08	58.08	142970	MAL13P1.51	MAL13P1.51	Rab5b, GTPase	23350.7	5	25.121	1.6827
SSIALYLCHGR	48	58	11	Unmodified	_SSIALYLCHGR_	2	638.827	0.05801	0.026239	61.75	61.75		MAL13P1.51	MAL13P1.51	Rab5b, GTPase	23350.7	5	25.121	1.6827
YWINEIK	128	134	7	Unmodified	_YWINEIK_	2	483.258	-0.88089	0.093981	30.96	30.96	167910	MAL13P1.51	MAL13P1.51	Rab5b, GTPase	23350.7	5	25.121	1.6827
EIEPLSEYDILR	595	606	12	Unmodified	_EIEPLSEYDILR_	2	738.883	0.87786	0.075834	31.24	31.24	39633	MAL13P1.52	MAL13P1.52	conserved Plasmodium protein, unknown function	164417	6	5.343	0.202264
IGSVVTAFNIFK	1017	1028	12	Unmodified	_IGSVVTAFNIFK_	2	648.372	1.6818	0.0014088	50.1	50.1	29228	MAL13P1.52	MAL13P1.52	conserved Plasmodium protein, unknown function	164417	6	5.343	0.202264
IPATILVLK	571	579	9	Unmodified	_IPATILVLK_	2	484.331	-0.67433	0.25896	35.98	35.98	116220	MAL13P1.52	MAL13P1.52	conserved Plasmodium protein, unknown function	164417	6	5.343	0.202264
LWEEAISCLIQADR	1032	1045	14	Unmodified	_LWEEAISCLIQADR_	2	852.425	0.46791	3.9807e-09	41.51	41.51	16435	MAL13P1.52	MAL13P1.52	conserved Plasmodium protein, unknown function	164417	6	5.343	0.202264
NLGSENLQELSQIK	1368	1381	14	Unmodified	_NLGSENLQELSQIK_	2	786.915	-0.31527	1.0747e-06	66.18	66.18	115610	MAL13P1.52	MAL13P1.52	conserved Plasmodium protein, unknown function	164417	6	5.343	0.202264
SPCLLCLYGLIEK	1062	1074	13	Unmodified	_SPCLLCLYGLIEK_	2	783.407	1.7913	0.00022571	52.35	52.35	39725	MAL13P1.52	MAL13P1.52	conserved Plasmodium protein, unknown function	164417	6	5.343	0.202264
DIINTIDVYPEK	198	209	12	Unmodified	_DIINTIDVYPEK_	2	710.372	1.0998	0.0014088	50.89	50.89	36918	MAL13P1.54	MAL13P1.54	conserved Plasmodium protein, unknown function	61392.3	5	11.385	0.610262
IMDECIIFK	100	108	9	Unmodified	_IMDECIIFK_	2	584.791	-0.45061	0.056241	23.38	23.38	26184	MAL13P1.54	MAL13P1.54	conserved Plasmodium protein, unknown function	61392.3	5	11.385	0.610262
LLALIGMALK	164	173	10	Unmodified	_LLALIGMALK_	2	521.838	0.22419	0.0041575	28.25	28.25	26146	MAL13P1.54	MAL13P1.54	conserved Plasmodium protein, unknown function	61392.3	5	11.385	0.610262
SENLIFPSLNNIILINK	399	415	17	Unmodified	_SENLIFPSLNNIILINK_	2	971.554	3.555	0.036841	23.81	23.81	18245	MAL13P1.54	MAL13P1.54	conserved Plasmodium protein, unknown function	61392.3	5	11.385	0.610262
SFYVLQEESNIK	30	41	12	Unmodified	_SFYVLQEESNIK_	2	728.87	-0.04207	0.00015797	64.2	64.2	87070	MAL13P1.54	MAL13P1.54	conserved Plasmodium protein, unknown function	61392.3	5	11.385	0.610262
AEELQVR	759	765	7	Unmodified	_AEELQVR_	2	422.73	-1.4033	0.012474	42.35	42.35	1714100	MAL13P1.540	MAL13P1.540	heat shock protein 70 (hsp70), putative	108119	56	56.009	36.9269
DIEALELIGSGWR	395	407	13	Unmodified	_DIEALELIGSGWR_	2	729.883	0.886	0.0023966	41.36	41.36	635310	MAL13P1.540	MAL13P1.540	heat shock protein 70 (hsp70), putative	108119	56	56.009	36.9269
DKIIEETNK	766	774	9	Unmodified	_DKIIEETNK_	2	545.293	1.3195	0.056241	26.98	26.98	14531	MAL13P1.540	MAL13P1.540	heat shock protein 70 (hsp70), putative	108119	56	56.009	36.9269
DKIIEETNKK	766	775	10	Unmodified	_DKIIEETNKK_	2	609.34	-0.060245	0.0065341	51.89	51.89	59861	MAL13P1.540	MAL13P1.540	heat shock protein 70 (hsp70), putative	108119	56	56.009	36.9269
EGDEENNNNNNNEEINKDDDTNNNK	582	606	25	Deamidated (NQ)	_EGDEEN(de)NNNNNNEEINKDDDTNNNK_	3	969.717	1.5239	2.7445e-06	49.91	49.91	16991	MAL13P1.540	MAL13P1.540	heat shock protein 70 (hsp70), putative	108119	56	56.009	36.9269
ELVNYNSR	488	495	8	Deamidated (NQ)	_ELVNYN(de)SR_	2	498.243	0.15768	0.042262	45.56	45.56	79003	MAL13P1.540	MAL13P1.540	heat shock protein 70 (hsp70), putative	108119	56	56.009	36.9269
FGILSLDK	554	561	8	Unmodified	_FGILSLDK_	2	446.761	-0.8853	0.0185	43.37	43.37	629300	MAL13P1.540	MAL13P1.540	heat shock protein 70 (hsp70), putative	108119	56	56.009	36.9269
FSVYENGK	512	519	8	Deamidated (NQ)	_FSVYEN(de)GK_	2	472.722	-0.0093378	0.042262	28.89	28.89	149410	MAL13P1.540	MAL13P1.540	heat shock protein 70 (hsp70), putative	108119	56	56.009	36.9269
GFNILLNNQSK	46	56	11	Unmodified	_GFNILLNNQSK_	2	624.341	-0.97307	0.00040061	64.21	64.21	674940	MAL13P1.540	MAL13P1.540	heat shock protein 70 (hsp70), putative	108119	56	56.009	36.9269
HKDVQLK	831	837	7	Unmodified	_HKDVQLK_	2	434.256	2.1198	0.093981	29.56	29.56	171060	MAL13P1.540	MAL13P1.540	heat shock protein 70 (hsp70), putative	108119	56	56.009	36.9269
HNIPIEFQTR	643	652	10	Unmodified	_HNIPIEFQTR_	3	418.891	-1.0802	0.066359	38.13	38.13	911450	MAL13P1.540	MAL13P1.540	heat shock protein 70 (hsp70), putative	108119	56	56.009	36.9269
IAGLELLGIINGVTAAAIHNVHDIPLNTTK	221	250	30	Unmodified	_IAGLELLGIINGVTAAAIHNVHDIPLNTTK_	3	1026.92	-1.9365	1.5571e-18	53.14	53.14	2110400	MAL13P1.540	MAL13P1.540	heat shock protein 70 (hsp70), putative	108119	56	56.009	36.9269
IDMLLAENLR	298	307	10	Unmodified	_IDMLLAENLR_	2	594.326	-1.7596	0.00026223	74.42	74.42	132230	MAL13P1.540	MAL13P1.540	heat shock protein 70 (hsp70), putative	108119	56	56.009	36.9269
IHELQDIYNPIK	745	756	12	Unmodified	_IHELQDIYNPIK_	2	741.901	0.2142	0.0014088	63.82	63.82	192940	MAL13P1.540	MAL13P1.540	heat shock protein 70 (hsp70), putative	108119	56	56.009	36.9269
IHELQDIYNPIKER	745	758	14	Unmodified	_IHELQDIYNPIKER_	3	589.984	-1.8201	0.00054411	22.45	22.45	54029	MAL13P1.540	MAL13P1.540	heat shock protein 70 (hsp70), putative	108119	56	56.009	36.9269
IINEYVLGNLDNAIK	520	534	15	Unmodified	_IINEYVLGNLDNAIK_	2	844.965	-0.10873	1.9719e-09	76.36	76.36	601390	MAL13P1.540	MAL13P1.540	heat shock protein 70 (hsp70), putative	108119	56	56.009	36.9269
ILNEVTEFFNPLK	411	423	13	Unmodified	_ILNEVTEFFNPLK_	2	782.424	-0.66092	6.1278e-06	81.91	81.91	975800	MAL13P1.540	MAL13P1.540	heat shock protein 70 (hsp70), putative	108119	56	56.009	36.9269
IQEMIEK	776	782	7	Oxidation (M)	_IQEM(ox)IEK_	2	453.734	0.59855	0.59542	21.83	0	69033	MAL13P1.540	MAL13P1.540	heat shock protein 70 (hsp70), putative	108119	56	56.009	36.9269
ITNSISFANK	59	68	10	Unmodified	_ITNSISFANK_	2	547.796	1.5499	0.0041575	75.63	75.63	251040	MAL13P1.540	MAL13P1.540	heat shock protein 70 (hsp70), putative	108119	56	56.009	36.9269
KIQEMIEK	775	782	8	Unmodified	_KIQEMIEK_	2	509.784	-0.40829	0.042262	39.43	39.43	107670	MAL13P1.540	MAL13P1.540	heat shock protein 70 (hsp70), putative	108119	56	56.009	36.9269
KITNSISFANK	58	68	11	Unmodified	_KITNSISFANK_	2	611.843	-0.99909	0.00040061	61.78	61.78	225840	MAL13P1.540	MAL13P1.540	heat shock protein 70 (hsp70), putative	108119	56	56.009	36.9269
KKNDIIK	636	642	7	Unmodified	_KKNDIIK_	2	429.774	0.15464	0.093981	30.16	-5.83	81457	MAL13P1.540;MAL13P1.333	MAL13P1.540	heat shock protein 70 (hsp70), putative	108119	56	56.009	36.9269
KLAYTHLNIDYK	177	188	12	Unmodified	_KLAYTHLNIDYK_	2	739.904	-0.87579	0.00045251	36.19	36.19	84197	MAL13P1.540	MAL13P1.540	heat shock protein 70 (hsp70), putative	108119	56	56.009	36.9269
KLDNYTAPFFK	820	830	11	Unmodified	_KLDNYTAPFFK_	2	672.353	-1.9669	0.0021966	53.91	53.91	239670	MAL13P1.540	MAL13P1.540	heat shock protein 70 (hsp70), putative	108119	56	56.009	36.9269
KLIVAANK	327	334	8	Unmodified	_KLIVAANK_	2	428.784	-0.0021697	0.0185	34.8	34.8	627510	MAL13P1.540	MAL13P1.540	heat shock protein 70 (hsp70), putative	108119	56	56.009	36.9269
KNTLESFIYETR	688	699	12	Unmodified	_KNTLESFIYETR_	2	750.888	1.3519	0.0014088	76.78	76.78	140590	MAL13P1.540	MAL13P1.540	heat shock protein 70 (hsp70), putative	108119	56	56.009	36.9269
KPWAAETIK	790	798	9	Unmodified	_KPWAAETIK_	2	522.298	-2.341	0.10761	31.19	31.19	288420	MAL13P1.540	MAL13P1.540	heat shock protein 70 (hsp70), putative	108119	56	56.009	36.9269
KSADVFIESLYNNK	343	356	14	Unmodified	_KSADVFIESLYNNK_	2	814.42	1.3383	2.1675e-20	84.46	84.46	51840	MAL13P1.540	MAL13P1.540	heat shock protein 70 (hsp70), putative	108119	56	56.009	36.9269
LAYTHLNIDYK	178	188	11	Unmodified	_LAYTHLNIDYK_	2	675.856	0.17961	0.00040061	51.18	51.18	318620	MAL13P1.540	MAL13P1.540	heat shock protein 70 (hsp70), putative	108119	56	56.009	36.9269
LDNYTAPFFK	821	830	10	Unmodified	_LDNYTAPFFK_	2	608.306	0.12387	0.023928	29.29	29.29	87483	MAL13P1.540	MAL13P1.540	heat shock protein 70 (hsp70), putative	108119	56	56.009	36.9269
LEEYEDWLYTEKDEPLENVSNK	723	744	22	Unmodified	_LEEYEDWLYTEKDEPLENVSNK_	3	915.092	-1.0594	7.2217e-12	43.54	43.54	328230	MAL13P1.540	MAL13P1.540	heat shock protein 70 (hsp70), putative	108119	56	56.009	36.9269
LIVAANK	328	334	7	Unmodified	_LIVAANK_	2	364.737	-0.9343	0.17227	20.87	20.87	520140	MAL13P1.540	MAL13P1.540	heat shock protein 70 (hsp70), putative	108119	56	56.009	36.9269
LKDNMVISSEEVTANILGYIK	156	176	21	Unmodified	_LKDNMVISSEEVTANILGYIK_	2	1169.12	1.2252	2.934e-07	69.67	69.67	29101	MAL13P1.540	MAL13P1.540	heat shock protein 70 (hsp70), putative	108119	56	56.009	36.9269
LTMYLDIGSK	251	260	10	Unmodified	_LTMYLDIGSK_	2	570.802	-0.32426	0.0036836	56.72	56.72	518140	MAL13P1.540	MAL13P1.540	heat shock protein 70 (hsp70), putative	108119	56	56.009	36.9269
MKQDIYK	702	708	7	Unmodified	_MKQDIYK_	2	463.244	-0.10735	0.053391	33.38	33.38	207340	MAL13P1.540	MAL13P1.540	heat shock protein 70 (hsp70), putative	108119	56	56.009	36.9269
NEYLNKLEEYEDWLYTEKDEPLENVSNK	717	744	28	Unmodified	_NEYLNKLEEYEDWLYTEKDEPLENVSNK_	4	876.914	-1.9188	0.0060671	45.5	45.5	215430	MAL13P1.540	MAL13P1.540	heat shock protein 70 (hsp70), putative	108119	56	56.009	36.9269
NIKPLPLTFEEIK	653	665	13	Unmodified	_NIKPLPLTFEEIK_	2	771.451	-0.24233	0.362	37.38	37.38	573140	MAL13P1.540	MAL13P1.540	heat shock protein 70 (hsp70), putative	108119	56	56.009	36.9269
NIKPLPLTFEEIKEK	653	667	15	Unmodified	_NIKPLPLTFEEIKEK_	3	600.349	-0.72675	7.2111e-09	45.83	45.83	464560	MAL13P1.540	MAL13P1.540	heat shock protein 70 (hsp70), putative	108119	56	56.009	36.9269
NINLNIGCVISVPCNFSQR	192	210	19	Unmodified	_NINLNIGCVISVPCNFSQR_	2	1103.05	1.6001	4.1166e-07	74.7	74.7	293630	MAL13P1.540	MAL13P1.540	heat shock protein 70 (hsp70), putative	108119	56	56.009	36.9269
NINVGIATISFVEK	261	274	14	Unmodified	_NINVGIATISFVEK_	2	752.922	0.59938	7.2072e-28	77.44	77.44	404550	MAL13P1.540	MAL13P1.540	heat shock protein 70 (hsp70), putative	108119	56	56.009	36.9269
NINVGIATISFVEKDK	261	276	16	Unmodified	_NINVGIATISFVEKDK_	2	874.483	0.69218	7.4165e-06	61.55	61.55	172670	MAL13P1.540	MAL13P1.540	heat shock protein 70 (hsp70), putative	108119	56	56.009	36.9269
NLDEHDIDIFLK	673	684	12	Unmodified	_NLDEHDIDIFLK_	2	736.375	0.40785	0.00086337	61.34	61.34	347510	MAL13P1.540	MAL13P1.540	heat shock protein 70 (hsp70), putative	108119	56	56.009	36.9269
NTLESFIYETR	689	699	11	Unmodified	_NTLESFIYETR_	2	686.841	1.1459	0.0021966	65.1	65.1	1210100	MAL13P1.540	MAL13P1.540	heat shock protein 70 (hsp70), putative	108119	56	56.009	36.9269
NVILTYK	501	507	7	Unmodified	_NVILTYK_	2	425.755	0.65647	0.17227	23.03	23.03	949840	MAL13P1.540	MAL13P1.540	heat shock protein 70 (hsp70), putative	108119	56	56.009	36.9269
NVILTYKDNLK	501	511	11	Unmodified	_NVILTYKDNLK_	2	660.88	-2.3646	0.037531	34.09	34.09	84116	MAL13P1.540	MAL13P1.540	heat shock protein 70 (hsp70), putative	108119	56	56.009	36.9269
QDFEELIQEVIENMK	365	379	15	Unmodified	_QDFEELIQEVIENMK_	2	932.953	3.222	6.522e-14	89.87	89.87	1003500	MAL13P1.540	MAL13P1.540	heat shock protein 70 (hsp70), putative	108119	56	56.009	36.9269
QDFEELIQEVIENMKIPINK	365	384	20	Oxidation (M)	_QDFEELIQEVIENM(ox)KIPINK_	3	816.089	2.535	0.045728	31.1	31.1	91481	MAL13P1.540	MAL13P1.540	heat shock protein 70 (hsp70), putative	108119	56	56.009	36.9269
SADVFIESLYNNK	344	356	13	Unmodified	_SADVFIESLYNNK_	2	750.372	-0.3975	0.00022571	65.69	65.69	32537	MAL13P1.540	MAL13P1.540	heat shock protein 70 (hsp70), putative	108119	56	56.009	36.9269
SIQMLIK	840	846	7	Unmodified	_SIQMLIK_	2	416.752	0.44292	0.012474	30.93	30.93	789920	MAL13P1.540	MAL13P1.540	heat shock protein 70 (hsp70), putative	108119	56	56.009	36.9269
SKYEHLGTPK	535	544	10	Unmodified	_SKYEHLGTPK_	2	580.309	-0.21384	0.0065341	37.43	37.43	22522	MAL13P1.540	MAL13P1.540	heat shock protein 70 (hsp70), putative	108119	56	56.009	36.9269
TYDEESK	71	77	7	Unmodified	_TYDEESK_	2	436.188	0.79057	0.17227	19.1	19.1	9961	MAL13P1.540	MAL13P1.540	heat shock protein 70 (hsp70), putative	108119	56	56.009	36.9269
VLVVYEEQK	562	570	9	Unmodified	_VLVVYEEQK_	2	553.808	0.46959	0.0097156	40.7	40.7	1125700	MAL13P1.540	MAL13P1.540	heat shock protein 70 (hsp70), putative	108119	56	56.009	36.9269
VLVVYEEQKDGAGDTK	562	577	16	Unmodified	_VLVVYEEQKDGAGDTK_	2	875.947	-0.11034	6.2277e-22	74.23	74.23	56469	MAL13P1.540	MAL13P1.540	heat shock protein 70 (hsp70), putative	108119	56	56.009	36.9269
YNVSIENDKK	314	323	10	Unmodified	_YNVSIENDKK_	2	605.309	0.22537	0.0065341	47.31	47.31	774550	MAL13P1.540	MAL13P1.540	heat shock protein 70 (hsp70), putative	108119	56	56.009	36.9269
YPQLTLLNSNNILGYNLFDSLK	83	104	22	Unmodified	_YPQLTLLNSNNILGYNLFDSLK_	2	1270.67	1.9805	0.00030177	84.65	84.65	54311	MAL13P1.540	MAL13P1.540	heat shock protein 70 (hsp70), putative	108119	56	56.009	36.9269
YYSYDYVVDHK	138	148	11	Unmodified	_YYSYDYVVDHK_	2	726.328	-1.5888	0.00040061	46.02	46.02	302850	MAL13P1.540	MAL13P1.540	heat shock protein 70 (hsp70), putative	108119	56	56.009	36.9269
ADDLTYFNDESHVDFDQMNMR	875	895	21	Unmodified	_ADDLTYFNDESHVDFDQMNMR_	3	855.022	-0.7787	2.5345e-07	59.89	59.89	621710	MAL13P1.56	MAL13P1.56	m1-family aminopeptidase	125983	81	72.258	134.629
ADNSANLNQYLLWFSQSGTPHVSFK	633	657	25	Unmodified	_ADNSANLNQYLLWFSQSGTPHVSFK_	3	942.128	0.90526	1.0949e-12	51.36	51.36	4242200	MAL13P1.56	MAL13P1.56	m1-family aminopeptidase	125983	81	72.258	134.629
AKNEKLESFNLTPVNAQFIDAIK	786	808	23	Unmodified	_AKNEKLESFNLTPVNAQFIDAIK_	4	648.352	-0.71048	0.11478	19.69	19.69	178830	MAL13P1.56	MAL13P1.56	m1-family aminopeptidase	125983	81	72.258	134.629
AQYPNILNEIIEHSK	908	922	15	Unmodified	_AQYPNILNEIIEHSK_	2	884.965	0.08776	0.0026905	39.95	39.95	283950	MAL13P1.56	MAL13P1.56	m1-family aminopeptidase	125983	81	72.258	134.629
AVYLPFTNNLR	998	1008	11	Deamidated (NQ)	_AVYLPFTN(de)NLR_	2	654.851	-3.7618	0.0005515	40	40	856980	MAL13P1.56	MAL13P1.56	m1-family aminopeptidase	125983	81	72.258	134.629
DDELLLQEWLK	955	965	11	Unmodified	_DDELLLQEWLK_	2	701.367	1.0032	0.0034955	54.88	54.88	157980	MAL13P1.56	MAL13P1.56	m1-family aminopeptidase	125983	81	72.258	134.629
DWFQLTLK	511	518	8	Unmodified	_DWFQLTLK_	2	525.785	0.17014	0.0043327	46.84	46.84	1209000	MAL13P1.56	MAL13P1.56	m1-family aminopeptidase	125983	81	72.258	134.629
DYKPSGFIINNVTLNINIHDNETIVR	203	228	26	Unmodified	_DYKPSGFIINNVTLNINIHDNETIVR_	4	750.645	1.6372	0.0034285	27.95	27.95	278020	MAL13P1.56	MAL13P1.56	m1-family aminopeptidase	125983	81	72.258	134.629
EMISQTTLELTK	703	714	12	Unmodified	_EMISQTTLELTK_	2	697.366	-0.072484	0.02157	52.36	52.36	268420	MAL13P1.56	MAL13P1.56	m1-family aminopeptidase	125983	81	72.258	134.629
ENLFSEEMTK	526	535	10	Unmodified	_ENLFSEEMTK_	2	614.282	-0.23864	0.18806	50.29	50.29	322090	MAL13P1.56	MAL13P1.56	m1-family aminopeptidase	125983	81	72.258	134.629
ESDTFVFNNIAVKPIPSLFR	715	734	20	Unmodified	_ESDTFVFNNIAVKPIPSLFR_	2	1147.61	-1.2885	0.00011631	76.44	76.44	289900	MAL13P1.56	MAL13P1.56	m1-family aminopeptidase	125983	81	72.258	134.629
FAFSSEVIIHPETNYALTGLYK	288	309	22	Unmodified	_FAFSSEVIIHPETNYALTGLYK_	2	1250.64	1.7745	7.6824e-10	51.02	51.02	110000	MAL13P1.56	MAL13P1.56	m1-family aminopeptidase	125983	81	72.258	134.629
FHDISGK	1010	1016	7	Unmodified	_FHDISGK_	2	402.206	0.69993	0.093981	24.11	24.11	431640	MAL13P1.56	MAL13P1.56	m1-family aminopeptidase	125983	81	72.258	134.629
FNDPHLKPCYLFAVVAGDLK	374	393	20	Unmodified	_FNDPHLKPCYLFAVVAGDLK_	3	768.733	0.86964	0.0087771	42.73	42.73	212090	MAL13P1.56	MAL13P1.56	m1-family aminopeptidase	125983	81	72.258	134.629
FNPMVATQLCEPFK	1031	1044	14	Unmodified	_FNPMVATQLCEPFK_	2	841.407	0.39893	3.9807e-09	56.61	56.61	129370	MAL13P1.56	MAL13P1.56	m1-family aminopeptidase	125983	81	72.258	134.629
GFSAPVYIEDNLTDEER	735	751	17	Unmodified	_GFSAPVYIEDNLTDEER_	2	977.955	-1.0327	6.6599e-07	71.78	71.78	4061500	MAL13P1.56	MAL13P1.56	m1-family aminopeptidase	125983	81	72.258	134.629
GLNIFNANSLLASK	466	479	14	Unmodified	_GLNIFNANSLLASK_	2	731.407	-0.9581	3.9807e-09	60.62	60.62	1698700	MAL13P1.56	MAL13P1.56	m1-family aminopeptidase	125983	81	72.258	134.629
HLSATYITK	394	402	9	Unmodified	_HLSATYITK_	2	517.287	0.92842	0.013541	41.57	41.57	203920	MAL13P1.56	MAL13P1.56	m1-family aminopeptidase	125983	81	72.258	134.629
HNVGEDLVFDGVGLK	238	252	15	Unmodified	_HNVGEDLVFDGVGLK_	2	799.912	-0.95597	6.5354e-35	82.46	82.46	44029	MAL13P1.56	MAL13P1.56	m1-family aminopeptidase	125983	81	72.258	134.629
ILTVVGHEYFHNYTGNR	490	506	17	Unmodified	_ILTVVGHEYFHNYTGNR_	2	1010.51	-1.7816	1.4289e-06	74.16	74.16	125730	MAL13P1.56	MAL13P1.56	m1-family aminopeptidase	125983	81	72.258	134.629
INEISINNK	253	261	9	Unmodified	_INEISINNK_	2	522.788	-1.2448	0.056241	58.12	58.12	196050	MAL13P1.56	MAL13P1.56	m1-family aminopeptidase	125983	81	72.258	134.629
INEISINNKK	253	262	10	Unmodified	_INEISINNKK_	2	586.835	0.95982	0.0065341	42.71	42.71	292520	MAL13P1.56	MAL13P1.56	m1-family aminopeptidase	125983	81	72.258	134.629
ITFFIDRPDMMAK	326	338	13	Unmodified	_ITFFIDRPDMMAK_	2	792.899	0.66041	0.00072673	47.2	47.2	765210	MAL13P1.56	MAL13P1.56	m1-family aminopeptidase	125983	81	72.258	134.629
KADNSANLNQYLLWFSQSGTPHVSFK	632	657	26	Unmodified	_KADNSANLNQYLLWFSQSGTPHVSFK_	4	738.871	-0.79838	0.0002841	63.65	63.65	133660	MAL13P1.56	MAL13P1.56	m1-family aminopeptidase	125983	81	72.258	134.629
KDIYEILK	973	980	8	Unmodified	_KDIYEILK_	2	511.3	-2.0578	0.042262	30.43	0	405380	MAL13P1.56	MAL13P1.56	m1-family aminopeptidase	125983	81	72.258	134.629
KGFDIYIK	601	608	8	Unmodified	_KGFDIYIK_	2	492.282	-1.8956	0.0185	47.11	47.11	1557900	MAL13P1.56	MAL13P1.56	m1-family aminopeptidase	125983	81	72.258	134.629
KGFDIYIKK	601	609	9	Unmodified	_KGFDIYIKK_	3	371.222	-0.085696	0.19011	26.74	26.74	136630	MAL13P1.56	MAL13P1.56	m1-family aminopeptidase	125983	81	72.258	134.629
KKVELYVFSEEK	406	417	12	Unmodified	_KKVELYVFSEEK_	2	749.911	0.38903	1.3621e-08	80.1	80.1	75889	MAL13P1.56	MAL13P1.56	m1-family aminopeptidase	125983	81	72.258	134.629
KLENEVLK	981	988	8	Unmodified	_KLENEVLK_	2	486.79	-1.0175	0.042262	34.97	34.97	334940	MAL13P1.56	MAL13P1.56	m1-family aminopeptidase	125983	81	72.258	134.629
KLENEVLKDSK	981	991	11	Unmodified	_KLENEVLKDSK_	2	651.867	0.11326	0.0034955	47.03	47.03	43731	MAL13P1.56	MAL13P1.56	m1-family aminopeptidase	125983	81	72.258	134.629
KLVEGEEYTYDNEFLTIFSK	262	281	20	Unmodified	_KLVEGEEYTYDNEFLTIFSK_	3	809.065	0.83258	0.22245	33.91	33.91	39568	MAL13P1.56	MAL13P1.56	m1-family aminopeptidase	125983	81	72.258	134.629
KNDGNTATCEDFNYAMEQAYK	609	629	21	Unmodified	_KNDGNTATCEDFNYAMEQAYK_	3	824.014	-0.85741	0.010852	58.8	58.8	594440	MAL13P1.56	MAL13P1.56	m1-family aminopeptidase	125983	81	72.258	134.629
KNSIDFSYAR	480	489	10	Unmodified	_KNSIDFSYAR_	2	600.804	-0.55947	0.023928	69.52	69.52	444780	MAL13P1.56	MAL13P1.56	m1-family aminopeptidase	125983	81	72.258	134.629
KPLFIPISVGLINPENGK	685	702	18	Unmodified	_KPLFIPISVGLINPENGK_	2	968.567	0.59515	1.2627e-09	67.31	67.31	79910	MAL13P1.56	MAL13P1.56	m1-family aminopeptidase	125983	81	72.258	134.629
KPLFIPISVGLINPENGKEMISQTTLELTK	685	714	30	Oxidation (M)	_KPLFIPISVGLINPENGKEM(ox)ISQTTLELTK_	4	832.462	1.6324	0.027991	23.48	23.48	287910	MAL13P1.56	MAL13P1.56	m1-family aminopeptidase	125983	81	72.258	134.629
KQYSIHVNQYTKPDENQK	665	682	18	Unmodified	_KQYSIHVNQYTKPDENQK_	4	555.782	0.6248	0.018404	24.63	24.63	722070	MAL13P1.56	MAL13P1.56	m1-family aminopeptidase	125983	81	72.258	134.629
KVELYVFSEEK	407	417	11	Unmodified	_KVELYVFSEEK_	2	685.864	0.77054	0.0005515	55.79	55.79	339440	MAL13P1.56	MAL13P1.56	m1-family aminopeptidase	125983	81	72.258	134.629
LESFNLTPVNAQFIDAIK	791	808	18	Unmodified	_LESFNLTPVNAQFIDAIK_	2	1010.54	-0.42326	9.4025e-05	77.55	77.55	1170500	MAL13P1.56	MAL13P1.56	m1-family aminopeptidase	125983	81	72.258	134.629
LGSVVNNEENTCSDKR	129	144	16	Unmodified	_LGSVVNNEENTCSDKR_	2	911.423	-0.35378	0.026667	51.95	51.95	136920	MAL13P1.56	MAL13P1.56	m1-family aminopeptidase	125983	81	72.258	134.629
LIAEVITK	1020	1027	8	Unmodified	_LIAEVITK_	2	443.784	-1.816	0.12826	21.47	-1.26	414550	MAL13P1.56	MAL13P1.56	m1-family aminopeptidase	125983	81	72.258	134.629
LNDVYYK	860	866	7	Unmodified	_LNDVYYK_	2	457.735	0.41899	0.093981	41.69	41.69	1281400	MAL13P1.56	MAL13P1.56	m1-family aminopeptidase	125983	81	72.258	134.629
LNLVAVSDFNVGAMENK	449	465	17	Unmodified	_LNLVAVSDFNVGAMENK_	2	910.964	0.096357	1.08e-13	104.42	104.42	64519	MAL13P1.56	MAL13P1.56	m1-family aminopeptidase	125983	81	72.258	134.629
LQWALECLK	422	430	9	Unmodified	_LQWALECLK_	2	580.81	0.41078	0.0097156	48.8	48.8	675830	MAL13P1.56	MAL13P1.56	m1-family aminopeptidase	125983	81	72.258	134.629
LQWALECLKK	422	431	10	Unmodified	_LQWALECLKK_	2	644.858	-1.875	0.0041575	42.3	42.3	533920	MAL13P1.56	MAL13P1.56	m1-family aminopeptidase	125983	81	72.258	134.629
LSHVDLLR	541	548	8	Unmodified	_LSHVDLLR_	2	476.782	-0.073043	0.0185	46.54	46.54	115680	MAL13P1.56	MAL13P1.56	m1-family aminopeptidase	125983	81	72.258	134.629
LSKDDELLLQEWLK	952	965	14	Unmodified	_LSKDDELLLQEWLK_	2	865.472	-0.46332	2.1675e-20	77.34	77.34	435240	MAL13P1.56	MAL13P1.56	m1-family aminopeptidase	125983	81	72.258	134.629
LVEGEEYTYDNEFLTIFSK	263	281	19	Unmodified	_LVEGEEYTYDNEFLTIFSK_	2	1149.05	1.4072	0.00020533	106.67	106.67	53213	MAL13P1.56	MAL13P1.56	m1-family aminopeptidase	125983	81	72.258	134.629
MKPFEEGHGITQVDK	145	159	15	Unmodified	_MKPFEEGHGITQVDK_	2	858.425	-1.195	0.0026905	39.22	39.22	84336	MAL13P1.56	MAL13P1.56	m1-family aminopeptidase	125983	81	72.258	134.629
MYLTILGEEYYK	589	600	12	Unmodified	_MYLTILGEEYYK_	2	761.879	1.184	6.1428e-23	72.57	72.57	1867400	MAL13P1.56	MAL13P1.56	m1-family aminopeptidase	125983	81	72.258	134.629
MYLTILGEEYYKK	589	601	13	Unmodified	_MYLTILGEEYYKK_	2	825.926	-0.67237	0.00012501	33.87	33.87	95151	MAL13P1.56	MAL13P1.56	m1-family aminopeptidase	125983	81	72.258	134.629
NDGNTATCEDFNYAMEQAYK	610	629	20	Unmodified	_NDGNTATCEDFNYAMEQAYK_	2	1171.47	-0.46559	0.0017396	88.84	88.84	141880	MAL13P1.56	MAL13P1.56	m1-family aminopeptidase	125983	81	72.258	134.629
NEKLESFNLTPVNAQFIDAIK	788	808	21	Unmodified	_NEKLESFNLTPVNAQFIDAIK_	3	797.757	0.44503	0.01955	27.37	27.37	152430	MAL13P1.56	MAL13P1.56	m1-family aminopeptidase	125983	81	72.258	134.629
NIIVSQCEATGFR	312	324	13	Unmodified	_NIIVSQCEATGFR_	2	747.872	-0.35217	4.0505e-20	78.16	78.16	822200	MAL13P1.56	MAL13P1.56	m1-family aminopeptidase	125983	81	72.258	134.629
NPNDIR	992	997	6	Unmodified	_NPNDIR_	2	364.688	0.84673	0.19694	27.03	0	84482	MAL13P1.56	MAL13P1.56	m1-family aminopeptidase	125983	81	72.258	134.629
NSIDFSYAR	481	489	9	Unmodified	_NSIDFSYAR_	2	536.757	0.011914	0.0097156	41.53	41.53	1033900	MAL13P1.56	MAL13P1.56	m1-family aminopeptidase	125983	81	72.258	134.629
NTLLSLLSK	899	907	9	Deamidated (NQ)	_N(de)TLLSLLSK_	2	495.298	-0.43722	0.0097156	54.77	54.77	71529	MAL13P1.56	MAL13P1.56	m1-family aminopeptidase	125983	81	72.258	134.629
QELMLNEMNTMLQEPNISNNLK	1054	1075	22	Unmodified	_QELMLNEMNTMLQEPNISNNLK_	3	868.754	-4.936	0.0048152	36.01	36.01	182900	MAL13P1.56	MAL13P1.56	m1-family aminopeptidase	125983	81	72.258	134.629
QIGDKLNDVYYK	855	866	12	Unmodified	_QIGDKLNDVYYK_	2	728.378	-1.8893	0.02157	38.75	38.75	205210	MAL13P1.56	MAL13P1.56	m1-family aminopeptidase	125983	81	72.258	134.629
QILMNYNEFLK	775	785	11	Oxidation (M)	_QILM(ox)NYNEFLK_	2	714.863	0.41644	0.12323	42.44	42.44	2085400	MAL13P1.56	MAL13P1.56	m1-family aminopeptidase	125983	81	72.258	134.629
QYSIHVNQYTKPDENQK	666	682	17	Unmodified	_QYSIHVNQYTKPDENQK_	3	698.008	-1.9875	0.038438	23.23	23.23	677360	MAL13P1.56	MAL13P1.56	m1-family aminopeptidase	125983	81	72.258	134.629
RFHDISGK	1009	1016	8	Unmodified	_RFHDISGK_	2	480.257	0.84346	0.26776	32.57	32.57	40847	MAL13P1.56	MAL13P1.56	m1-family aminopeptidase	125983	81	72.258	134.629
RQELMLNEMNTMLQEPNISNNLK	1053	1075	23	Oxidation (M)	_RQELMLNEMNTM(ox)LQEPNISNNLK_	3	926.119	-1.2537	1.2356e-12	60.09	60.09	209010	MAL13P1.56	MAL13P1.56	m1-family aminopeptidase	125983	81	72.258	134.629
SKNIIVSQCEATGFR	310	324	15	Unmodified	_SKNIIVSQCEATGFR_	3	570.626	0.3346	0.1138	23.07	23.07	139350	MAL13P1.56	MAL13P1.56	m1-family aminopeptidase	125983	81	72.258	134.629
SMAFDEDYFGLEYDLSR	432	448	17	Unmodified	_SMAFDEDYFGLEYDLSR_	2	1029.44	0.33786	1.3613e-08	105.81	105.81	30765	MAL13P1.56	MAL13P1.56	m1-family aminopeptidase	125983	81	72.258	134.629
SPYPSNWLTSLSVSAYFDK	923	941	19	Unmodified	_SPYPSNWLTSLSVSAYFDK_	2	1081.53	3.9351	0.00099617	120.91	120.91	72524	MAL13P1.56	MAL13P1.56	m1-family aminopeptidase	125983	81	72.258	134.629
SPYPSNWLTSLSVSAYFDKYFELYDK	923	948	26	Unmodified	_SPYPSNWLTSLSVSAYFDKYFELYDK_	3	1040.83	2.6407	0.0034285	34.71	34.71	29042	MAL13P1.56	MAL13P1.56	m1-family aminopeptidase	125983	81	72.258	134.629
SVLDMDISK	229	237	9	Unmodified	_SVLDMDISK_	2	504.258	-1.6249	0.013541	36.2	36.2	4755200	MAL13P1.56	MAL13P1.56	m1-family aminopeptidase	125983	81	72.258	134.629
SYIVSLPQDR	822	831	10	Unmodified	_SYIVSLPQDR_	2	589.314	-0.63427	0.0058362	42.05	42.05	3707500	MAL13P1.56	MAL13P1.56	m1-family aminopeptidase	125983	81	72.258	134.629
TDKFNPMVATQLCEPFK	1028	1044	17	Unmodified	_TDKFNPMVATQLCEPFK_	2	1013.49	-1.813	1.3613e-08	74.84	74.84	236970	MAL13P1.56	MAL13P1.56	m1-family aminopeptidase	125983	81	72.258	134.629
VELYVFSEEK	408	417	10	Unmodified	_VELYVFSEEK_	2	621.816	-1.4871	0.0058362	65.13	65.13	243940	MAL13P1.56	MAL13P1.56	m1-family aminopeptidase	125983	81	72.258	134.629
VNEFEIPGGR	360	369	10	Unmodified	_VNEFEIPGGR_	2	559.285	-0.77655	0.0058362	60.79	60.79	1776000	MAL13P1.56	MAL13P1.56	m1-family aminopeptidase	125983	81	72.258	134.629
YDSDAFVR	757	764	8	Unmodified	_YDSDAFVR_	2	486.725	-0.69843	0.042262	36.01	36.01	2130100	MAL13P1.56	MAL13P1.56	m1-family aminopeptidase	125983	81	72.258	134.629
YDVTVTADK	339	347	9	Unmodified	_YDVTVTADK_	2	506.253	0.084074	0.021421	35.78	35.78	442720	MAL13P1.56	MAL13P1.56	m1-family aminopeptidase	125983	81	72.258	134.629
YDVTVTADKEK	339	349	11	Unmodified	_YDVTVTADKEK_	2	634.822	0.24718	0.0021966	69.68	69.68	314110	MAL13P1.56	MAL13P1.56	m1-family aminopeptidase	125983	81	72.258	134.629
YFELYDK	942	948	7	Unmodified	_YFELYDK_	2	489.234	-0.14819	0.012474	31.04	31.04	1481500	MAL13P1.56	MAL13P1.56	m1-family aminopeptidase	125983	81	72.258	134.629
YIINFVSNLDTDVLADTK	832	849	18	Unmodified	_YIINFVSNLDTDVLADTK_	2	1021.03	2.5763	2.0494e-24	110.18	110.18	54815	MAL13P1.56	MAL13P1.56	m1-family aminopeptidase	125983	81	72.258	134.629
YLLEDPHADAGFK	809	821	13	Unmodified	_YLLEDPHADAGFK_	2	738.362	-0.71477	4.0505e-20	60.27	60.27	825440	MAL13P1.56	MAL13P1.56	m1-family aminopeptidase	125983	81	72.258	134.629
YNSCTNIYMK	765	774	10	Unmodified	_YNSCTNIYMK_	2	647.284	1.2085	0.071467	60.55	60.55	154010	MAL13P1.56	MAL13P1.56	m1-family aminopeptidase	125983	81	72.258	134.629
YNYDAEK	658	664	7	Unmodified	_YNYDAEK_	2	451.698	1.4626	0.093981	30.51	30.51	64702	MAL13P1.56	MAL13P1.56	m1-family aminopeptidase	125983	81	72.258	134.629
YPVLLSNGDK	350	359	10	Deamidated (NQ)	_YPVLLSN(de)GDK_	2	553.79	-1.2753	0.0041575	57.24	57.24	73518	MAL13P1.56	MAL13P1.56	m1-family aminopeptidase	125983	81	72.258	134.629
YPVLLSNGDKVNEFEIPGGR	350	369	20	Unmodified	_YPVLLSNGDKVNEFEIPGGR_	2	1102.57	0.39916	2.6004e-05	87.88	87.88	137140	MAL13P1.56	MAL13P1.56	m1-family aminopeptidase	125983	81	72.258	134.629
DTPNALASLPSDDKINEIEGFDSSR	925	949	25	Unmodified	_DTPNALASLPSDDKINEIEGFDSSR_	3	897.763	-1.043	1.4452e-08	34.29	34.29	94182	MAL13P1.60	MAL13P1.60	erythrocyte binding antigen-140	140508	12	11.818	0.452654
ECAIIPAEEPQINLWIK	305	321	17	Unmodified	_ECAIIPAEEPQINLWIK_	2	1012.53	-1.3247	1.4289e-06	53.77	53.77	77192	MAL13P1.60	MAL13P1.60	erythrocyte binding antigen-140	140508	12	11.818	0.452654
IPQFLR	616	621	6	Unmodified	_IPQFLR_	2	387.237	0.50279	0.19694	30.05	30.05	235070	MAL13P1.60	MAL13P1.60	erythrocyte binding antigen-140	140508	12	11.818	0.452654
IQLCIANFLNSR	181	192	12	Unmodified	_IQLCIANFLNSR_	2	724.888	-2.7623	0.00086337	66.11	66.11	136330	MAL13P1.60	MAL13P1.60	erythrocyte binding antigen-140	140508	12	11.818	0.452654
LPCSSYTSFMK	357	367	11	Unmodified	_LPCSSYTSFMK_	2	660.802	1.1204	0.12323	21.89	21.89	86178	MAL13P1.60	MAL13P1.60	erythrocyte binding antigen-140	140508	12	11.818	0.452654
LSGDESSSETR	815	825	11	Unmodified	_LSGDESSSETR_	2	584.26	1.3088	0.037531	56.22	56.22	12313	MAL13P1.60	MAL13P1.60	erythrocyte binding antigen-140	140508	12	11.818	0.452654
MYDNIDEVK	691	699	9	Unmodified	_MYDNIDEVK_	2	563.758	-0.50878	0.0097156	33.64	33.64	228970	MAL13P1.60	MAL13P1.60	erythrocyte binding antigen-140	140508	12	11.818	0.452654
NDVDIASQINVNDLR	438	452	15	Unmodified	_NDVDIASQINVNDLR_	2	843.426	-0.33995	6.522e-14	74.19	74.19	154900	MAL13P1.60	MAL13P1.60	erythrocyte binding antigen-140	140508	12	11.818	0.452654
NNFLNDLFK	390	398	9	Unmodified	_NNFLNDLFK_	2	562.79	0.60582	0.021421	25.67	25.67	117910	MAL13P1.60	MAL13P1.60	erythrocyte binding antigen-140	140508	12	11.818	0.452654
SWNCTGTFTNK	465	475	11	Unmodified	_SWNCTGTFTNK_	2	658.29	1.4617	0.0085976	38.59	38.59	87927	MAL13P1.60	MAL13P1.60	erythrocyte binding antigen-140	140508	12	11.818	0.452654
TQMEVLTNLYK	371	381	11	Unmodified	_TQMEVLTNLYK_	2	670.35	0.1029	0.0021966	44.8	44.8	209680	MAL13P1.60	MAL13P1.60	erythrocyte binding antigen-140	140508	12	11.818	0.452654
TYLLHR	493	498	6	Unmodified	_TYLLHR_	2	401.732	-0.081323	0.11699	31.3	31.3	306480	MAL13P1.60	MAL13P1.60	erythrocyte binding antigen-140	140508	12	11.818	0.452654
KNEITNHYSER	227	237	11	Unmodified	_KNEITNHYSER_	3	464.229	-1.2661	0.0041405	43.75	43.75	725360	MAL13P1.61	MAL13P1.61	Plasmodium exported protein (hyp8), unknown function	28236.9	5	12.245	1.6827
NEITNHYSER	228	237	10	Unmodified	_NEITNHYSER_	2	631.792	0.0017072	0.0058362	54.51	54.51	185740	MAL13P1.61	MAL13P1.61	Plasmodium exported protein (hyp8), unknown function	28236.9	5	12.245	1.6827
NYSSSNEYK	124	132	9	Unmodified	_NYSSSNEYK_	2	546.236	1.2458	0.056241	19.34	19.34	99862	MAL13P1.61	MAL13P1.61	Plasmodium exported protein (hyp8), unknown function	28236.9	5	12.245	1.6827
NYSSSNEYKK	124	133	10	Unmodified	_NYSSSNEYKK_	2	610.283	1.5618	0.023928	32.89	32.89	381770	MAL13P1.61	MAL13P1.61	Plasmodium exported protein (hyp8), unknown function	28236.9	5	12.245	1.6827
VHNDLNALK	144	152	9	Unmodified	_VHNDLNALK_	2	512.283	-1.3867	0.10761	32.89	32.89	143320	MAL13P1.61	MAL13P1.61	Plasmodium exported protein (hyp8), unknown function	28236.9	5	12.245	1.6827
DDLFVLPHTNTLLVDK	774	789	16	Unmodified	_DDLFVLPHTNTLLVDK_	2	920.496	2.0418	0.00061075	42.99	42.99	71511	MAL13P1.63	MAL13P1.63	asparagine-rich protein	146556	20	19.203	1.31013
ENMSPIEYMER	953	963	11	Unmodified	_ENMSPIEYMER_	2	699.805	0.80903	0.31617	26.73	26.73	91317	MAL13P1.63	MAL13P1.63	asparagine-rich protein	146556	20	19.203	1.31013
FSSFMENENENENK	334	347	14	Unmodified	_FSSFMENENENENK_	2	859.852	-1.689	0.00022852	53.96	53.96	107330	MAL13P1.63	MAL13P1.63	asparagine-rich protein	146556	20	19.203	1.31013
FVIQDVFDLR	1173	1182	10	Unmodified	_FVIQDVFDLR_	2	626.34	0.76816	0.00026223	58.47	58.47	455670	MAL13P1.63	MAL13P1.63	asparagine-rich protein	146556	20	19.203	1.31013
GTINNDNNNMDYLR	387	400	14	Unmodified	_GTINNDNNNMDYLR_	2	827.368	1.4707	0.00022852	76.4	76.4	83480	MAL13P1.63	MAL13P1.63	asparagine-rich protein	146556	20	19.203	1.31013
IQEQYENLPSTFESTMK	1048	1064	17	Unmodified	_IQEQYENLPSTFESTMK_	2	1022.98	-0.62373	1.08e-13	59.89	59.89	157180	MAL13P1.63	MAL13P1.63	asparagine-rich protein	146556	20	19.203	1.31013
LIGELFQR	1093	1100	8	Unmodified	_LIGELFQR_	2	488.285	-1.1055	0.0012828	39.21	39.21	119480	MAL13P1.63	MAL13P1.63	asparagine-rich protein	146556	20	19.203	1.31013
LKSDENEEELSFVEQK	1067	1082	16	Unmodified	_LKSDENEEELSFVEQK_	3	641.978	0.50592	0.12045	40.63	40.63	214060	MAL13P1.63	MAL13P1.63	asparagine-rich protein	146556	20	19.203	1.31013
LNTDEIQTVVNQVIDK	992	1007	16	Unmodified	_LNTDEIQTVVNQVIDK_	2	914.986	2.0177	3.2632e-10	85.21	85.21	92257	MAL13P1.63	MAL13P1.63	asparagine-rich protein	146556	20	19.203	1.31013
LTVENFPIITEK	972	983	12	Unmodified	_LTVENFPIITEK_	2	702.393	2.6418	0.2058	53.15	53.15	71221	MAL13P1.63	MAL13P1.63	asparagine-rich protein	146556	20	19.203	1.31013
NINNINEYK	401	409	9	Unmodified	_NINNINEYK_	2	561.283	-0.74506	0.021421	40.72	40.72	341040	MAL13P1.63	MAL13P1.63	asparagine-rich protein	146556	20	19.203	1.31013
NLNNNNNINNNMNK	473	486	14	Unmodified	_NLNNNNNINNNMNK_	2	822.879	0.55317	2.2561e-15	70.84	70.84	325730	MAL13P1.63	MAL13P1.63	asparagine-rich protein	146556	20	19.203	1.31013
NNENLIFPANNK	96	107	12	Unmodified	_NNENLIFPANNK_	2	694.352	-1.7754	0.0014088	29.15	29.15	86330	MAL13P1.63	MAL13P1.63	asparagine-rich protein	146556	20	19.203	1.31013
NSNVEEHLR	305	313	9	Unmodified	_NSNVEEHLR_	2	549.27	1.1937	0.10761	27.58	27.58	12954	MAL13P1.63	MAL13P1.63	asparagine-rich protein	146556	20	19.203	1.31013
NVADNNDSLNNNK	674	686	13	Unmodified	_NVADNNDSLNNNK_	2	716.327	0.31728	0.00072673	65.34	65.34	15972	MAL13P1.63	MAL13P1.63	asparagine-rich protein	146556	20	19.203	1.31013
NVLDTWFGR	1149	1157	9	Unmodified	_NVLDTWFGR_	2	554.283	0.12146	0.013541	45.11	45.11	285320	MAL13P1.63	MAL13P1.63	asparagine-rich protein	146556	20	19.203	1.31013
QIVNASGVNK	842	851	10	Unmodified	_QIVNASGVNK_	2	515.288	0.32083	0.18806	32.06	32.06	307940	MAL13P1.63	MAL13P1.63	asparagine-rich protein	146556	20	19.203	1.31013
TSFEIALLK	1038	1046	9	Unmodified	_TSFEIALLK_	2	511.3	-0.71724	0.021421	39.44	39.44	155970	MAL13P1.63	MAL13P1.63	asparagine-rich protein	146556	20	19.203	1.31013
VDEEVKTDEVNNK	878	890	13	Unmodified	_VDEEVKTDEVNNK_	2	759.868	1.1232	0.00022571	61.4	61.4	129880	MAL13P1.63	MAL13P1.63	asparagine-rich protein	146556	20	19.203	1.31013
YIDINSIMK	732	740	9	Unmodified	_YIDINSIMK_	2	548.789	-0.93584	0.0097156	32.15	32.15	65048	MAL13P1.63	MAL13P1.63	asparagine-rich protein	146556	20	19.203	1.31013
AGAYSIQGVGSQFIK	218	232	15	Unmodified	_AGAYSIQGVGSQFIK_	2	763.404	-0.35951	9.3542e-05	69.84	69.84	948890	MAL13P1.69	MAL13P1.69	septum formation protein MAF homologue, putative	30534.6	5	25.379	0.968419
HIFSCAEDYVK	57	67	11	Unmodified	_HIFSCAEDYVK_	2	684.816	-2.9219	0.0034955	23.75	23.75	256480	MAL13P1.69	MAL13P1.69	septum formation protein MAF homologue, putative	30534.6	5	25.379	0.968419
IDGCYYNVMGLPINK	234	248	15	Unmodified	_IDGCYYNVMGLPINK_	2	878.923	-0.40771	0.017411	37.61	37.61	109860	MAL13P1.69	MAL13P1.69	septum formation protein MAF homologue, putative	30534.6	5	25.379	0.968419
IPITFIEK	185	192	8	Unmodified	_IPITFIEK_	2	480.792	-2.8276	0.26776	35.63	35.63	188940	MAL13P1.69	MAL13P1.69	septum formation protein MAF homologue, putative	30534.6	5	25.379	0.968419
VWFSNNTETEDITSNGIK	81	98	18	Unmodified	_VWFSNNTETEDITSNGIK_	2	1027.99	0.90427	5.5384e-08	79.56	79.56	109340	MAL13P1.69	MAL13P1.69	septum formation protein MAF homologue, putative	30534.6	5	25.379	0.968419
FILFINK	1442	1448	7	Unmodified	_FILFINK_	2	447.776	2.6934	0.093981	29.12	29.12	20387	MAL13P1.70	MAL13P1.70	conserved Plasmodium membrane protein, unknown function	408581	8	2.316	0.0959759
IFDINK	119	124	6	Unmodified	_IFDINK_	2	375.213	0.52744	0.19694	21.41	0	469090	MAL13P1.70	MAL13P1.70	conserved Plasmodium membrane protein, unknown function	408581	8	2.316	0.0959759
LFENVLSVK	2174	2182	9	Unmodified	_LFENVLSVK_	2	524.806	-0.29776	0.10761	39.65	39.65	14680	MAL13P1.70	MAL13P1.70	conserved Plasmodium membrane protein, unknown function	408581	8	2.316	0.0959759
LYNNILNILK	1987	1996	10	Unmodified	_LYNNILNILK_	2	609.366	2.1627	0.0041575	47.08	47.08	29961	MAL13P1.70	MAL13P1.70	conserved Plasmodium membrane protein, unknown function	408581	8	2.316	0.0959759
NIFIYDIIK	2183	2191	9	Unmodified	_NIFIYDIIK_	2	569.829	0.87403	0.0097156	28.04	28.04	20061	MAL13P1.70	MAL13P1.70	conserved Plasmodium membrane protein, unknown function	408581	8	2.316	0.0959759
NNFDDLIINTLIK	1541	1553	13	Unmodified	_NNFDDLIINTLIK_	2	766.92	3.3247	0.0023966	60.06	60.06	15810	MAL13P1.70	MAL13P1.70	conserved Plasmodium membrane protein, unknown function	408581	8	2.316	0.0959759
NPANTNIINLTYNK	515	528	14	Unmodified	_NPANTNIINLTYNK_	2	795.418	-0.67092	1.0747e-06	50.68	50.68	34980	MAL13P1.70	MAL13P1.70	conserved Plasmodium membrane protein, unknown function	408581	8	2.316	0.0959759
NTLIDETNFTK	2445	2455	11	Unmodified	_NTLIDETNFTK_	2	648.328	-0.4681	0.037531	42.41	42.41	45509	MAL13P1.70	MAL13P1.70	conserved Plasmodium membrane protein, unknown function	408581	8	2.316	0.0959759
EGLNILLYGIER	35	46	12	Unmodified	_EGLNILLYGIER_	2	695.39	-1.0652	0.0014088	68.27	68.27	45178	MAL13P1.71	MAL13P1.71	conserved Plasmodium protein, unknown function	47206.4	4	11.25	0.373824
SENNIDLNEYNK	23	34	12	Unmodified	_SENNIDLNEYNK_	2	726.834	-0.65282	0.0014088	41.11	41.11	58134	MAL13P1.71	MAL13P1.71	conserved Plasmodium protein, unknown function	47206.4	4	11.25	0.373824
TDVSNFLIK	283	291	9	Unmodified	_TDVSNFLIK_	2	518.787	0.11381	0.021421	33.23	33.23	58466	MAL13P1.71	MAL13P1.71	conserved Plasmodium protein, unknown function	47206.4	4	11.25	0.373824
YNLNDLIPFFYK	292	303	12	Unmodified	_YNLNDLIPFFYK_	2	773.901	1.2293	9.3448e-16	77.97	77.97	53454	MAL13P1.71	MAL13P1.71	conserved Plasmodium protein, unknown function	47206.4	4	11.25	0.373824
AEGANNFVQEK	541	551	11	Unmodified	_AEGANNFVQEK_	2	603.791	-0.96573	0.0005515	62.9	62.9	163690	MAL13P1.73	MAL13P1.73	conserved Plasmodium protein, unknown function	89175.9	17	25.399	1.12287
DYIYLDPIK	34	42	9	Unmodified	_DYIYLDPIK_	2	570.303	-0.048348	0.0097156	40.95	40.95	30920	MAL13P1.73	MAL13P1.73	conserved Plasmodium protein, unknown function	89175.9	17	25.399	1.12287
EYSNLTCNLYK	295	305	11	Unmodified	_EYSNLTCNLYK_	2	702.827	-1.7387	0.12323	33.73	33.73	88539	MAL13P1.73	MAL13P1.73	conserved Plasmodium protein, unknown function	89175.9	17	25.399	1.12287
FVNILCDESIK	230	240	11	Unmodified	_FVNILCDESIK_	2	669.342	1.5901	0.0021966	33.04	33.04	121180	MAL13P1.73	MAL13P1.73	conserved Plasmodium protein, unknown function	89175.9	17	25.399	1.12287
IDLIQNCTR	126	134	9	Unmodified	_IDLIQNCTR_	2	566.793	-0.34136	0.021421	33.19	33.19	71872	MAL13P1.73	MAL13P1.73	conserved Plasmodium protein, unknown function	89175.9	17	25.399	1.12287
IICYHSVYLPINR	261	273	13	Unmodified	_IICYHSVYLPINR_	3	549.961	-1.2479	0.0001235	35.35	35.35	49837	MAL13P1.73	MAL13P1.73	conserved Plasmodium protein, unknown function	89175.9	17	25.399	1.12287
IVNEENNTIEEK	81	92	12	Unmodified	_IVNEENNTIEEK_	2	716.352	0.34754	0.00086337	59.93	59.93	127260	MAL13P1.73	MAL13P1.73	conserved Plasmodium protein, unknown function	89175.9	17	25.399	1.12287
LIIESSSDTVR	491	501	11	Unmodified	_LIIESSSDTVR_	2	610.33	-0.50419	0.0005515	63.29	63.29	89943	MAL13P1.73	MAL13P1.73	conserved Plasmodium protein, unknown function	89175.9	17	25.399	1.12287
LLSLEYFANIANK	173	185	13	Unmodified	_LLSLEYFANIANK_	2	748.411	-0.35136	0.0023966	33.36	33.36	102140	MAL13P1.73	MAL13P1.73	conserved Plasmodium protein, unknown function	89175.9	17	25.399	1.12287
LMYIISNVILPK	141	152	12	Unmodified	_LMYIISNVILPK_	2	702.42	-0.23284	0.00086337	39.43	39.43	60714	MAL13P1.73	MAL13P1.73	conserved Plasmodium protein, unknown function	89175.9	17	25.399	1.12287
LSIINPNLPR	323	332	10	Unmodified	_LSIINPNLPR_	2	568.843	-1.0173	0.0065341	34.94	34.94	52567	MAL13P1.73	MAL13P1.73	conserved Plasmodium protein, unknown function	89175.9	17	25.399	1.12287
MNEQDYLPIEIK	1	12	12	Acetyl (Protein N-term)	_(ac)MNEQDYLPIEIK_	2	767.877	0.51511	0.0014088	31.87	31.87	67459	MAL13P1.73	MAL13P1.73	conserved Plasmodium protein, unknown function	89175.9	17	25.399	1.12287
NCLSSLIWR	314	322	9	Unmodified	_NCLSSLIWR_	2	574.798	2.4007	0.021421	43.09	43.09	58146	MAL13P1.73	MAL13P1.73	conserved Plasmodium protein, unknown function	89175.9	17	25.399	1.12287
NICHYLSDVIIYIQDINK	63	80	18	Unmodified	_NICHYLSDVIIYIQDINK_	3	741.049	-0.26453	0.1859	31.4	31.4	76582	MAL13P1.73	MAL13P1.73	conserved Plasmodium protein, unknown function	89175.9	17	25.399	1.12287
SVLSYENQK	680	688	9	Unmodified	_SVLSYENQK_	2	534.272	-0.5571	0.10761	33.38	33.38	141150	MAL13P1.73	MAL13P1.73	conserved Plasmodium protein, unknown function	89175.9	17	25.399	1.12287
VNIIIPNTK	337	345	9	Unmodified	_VNIIIPNTK_	2	506.313	-0.28549	0.056241	44.13	44.13	105670	MAL13P1.73	MAL13P1.73	conserved Plasmodium protein, unknown function	89175.9	17	25.399	1.12287
YIAQILPLILEK	193	204	12	Unmodified	_YIAQILPLILEK_	2	707.439	-1.5127	0.0014088	45.16	45.16	223120	MAL13P1.73	MAL13P1.73	conserved Plasmodium protein, unknown function	89175.9	17	25.399	1.12287
FFEGEENIAK	437	446	10	Unmodified	_FFEGEENIAK_	2	592.285	-0.28615	0.0041575	42.37	42.37	75940	MAL13P1.75	MAL13P1.75	conserved Plasmodium protein, unknown function	65629.9	2	3.791	0.140625
ILQQNTEEFIK	205	215	11	Unmodified	_ILQQNTEEFIK_	2	681.867	-1.1979	0.0034955	35.73	35.73	48587	MAL13P1.75	MAL13P1.75	conserved Plasmodium protein, unknown function	65629.9	2	3.791	0.140625
INVALECVESFLK	106	118	13	Unmodified	_INVALECVESFLK_	2	761.403	1.4398	0.00072673	39.1	39.1	40417	MAL13P1.76	MAL13P1.76	TFIIH basal transcription factor subunit	45955.7	2	5.985	0.202264
NILNVLELLVK	206	216	11	Unmodified	_NILNVLELLVK_	2	634.403	2.4774	0.0021966	49.62	49.62	88253	MAL13P1.76	MAL13P1.76	TFIIH basal transcription factor subunit	45955.7	2	5.985	0.202264
ALYTFSLPEFNPFGYLK	359	375	17	Unmodified	_ALYTFSLPEFNPFGYLK_	2	1004.02	3.0833	1.7159e-07	43.71	43.71	23480	MAL13P1.79	MAL13P1.79	conserved Plasmodium protein, unknown function	47932.3	3	10.263	0.584893
KIEFELTPEEESYGDEK	129	145	17	Unmodified	_KIEFELTPEEESYGDEK_	3	681.653	0.47844	0.038438	32.93	32.93	133920	MAL13P1.79	MAL13P1.79	conserved Plasmodium protein, unknown function	47932.3	3	10.263	0.584893
LVDTFFLQR	73	81	9	Unmodified	_LVDTFFLQR_	2	569.816	0.3874	0.013541	53.89	53.89	129760	MAL13P1.79	MAL13P1.79	conserved Plasmodium protein, unknown function	47932.3	3	10.263	0.584893
EIINLEDAYK	10	19	10	Unmodified	_EIINLEDAYK_	2	604.314	-2.2339	0.071467	43.47	43.47	29942	MAL13P1.81	MAL13P1.81	conserved Plasmodium protein, unknown function	21450.6	5	21.858	2.16228
IFNLNSR	68	74	7	Unmodified	_IFNLNSR_	2	432.24	-0.54302	0.053391	23.87	3.21	92716	MAL13P1.81	MAL13P1.81	conserved Plasmodium protein, unknown function	21450.6	5	21.858	2.16228
KNEEENDITQPR	100	111	12	Unmodified	_KNEEENDITQPR_	3	491.571	-1.0317	0.034186	35.6	35.6	21493	MAL13P1.81	MAL13P1.81	conserved Plasmodium protein, unknown function	21450.6	5	21.858	2.16228
NEEENDITQPR	101	111	11	Unmodified	_NEEENDITQPR_	2	672.805	-1.0761	0.00040061	53.5	53.5	76942	MAL13P1.81	MAL13P1.81	conserved Plasmodium protein, unknown function	21450.6	5	21.858	2.16228
SLNIFNMDSAK	49	59	11	Unmodified	_SLNIFNMDSAK_	2	620.306	-3.4421	0.037531	30.6	30.6	157830	MAL13P1.81	MAL13P1.81	conserved Plasmodium protein, unknown function	21450.6	5	21.858	2.16228
KFNQTSVFGQILDQITDR	58	75	18	Unmodified	_KFNQTSVFGQILDQITDR_	3	704.036	2.4262	0.096938	24.59	24.59	103010	MAL13P1.82	MAL13P1.82	phosphatidylinositol synthase	23908.8	3	22.488	1.37137
LSYYALICSFPLAAFK	171	186	16	Unmodified	_LSYYALICSFPLAAFK_	2	932.489	3.4713	5.5587e-10	80.62	80.62	38525	MAL13P1.82	MAL13P1.82	phosphatidylinositol synthase	23908.8	3	22.488	1.37137
MFTNVSQGVHGVK	187	199	13	Unmodified	_MFTNVSQGVHGVK_	2	702.359	0.17675	0.00072673	40.99	40.99	171460	MAL13P1.82	MAL13P1.82	phosphatidylinositol synthase	23908.8	3	22.488	1.37137
DILQLLESYLDVPYIYPK	661	678	18	Unmodified	_DILQLLESYLDVPYIYPK_	3	728.061	3.8604	6.7359e-05	58.36	58.36	432390	MAL13P1.83	MAL13P1.83	exportin 1-like protein, putative	142906	36	36.932	3.19941
DLSLNYTVK	906	914	9	Unmodified	_DLSLNYTVK_	2	526.785	-0.71663	0.25896	22.1	22.1	404880	MAL13P1.83	MAL13P1.83	exportin 1-like protein, putative	142906	36	36.932	3.19941
DSVLFTYR	891	898	8	Unmodified	_DSVLFTYR_	2	500.759	0.69906	0.0185	37.99	37.99	144970	MAL13P1.83	MAL13P1.83	exportin 1-like protein, putative	142906	36	36.932	3.19941
FFSLFFTK	359	366	8	Unmodified	_FFSLFFTK_	2	518.779	-1.1108	0.0043327	37.36	37.36	118900	MAL13P1.83	MAL13P1.83	exportin 1-like protein, putative	142906	36	36.932	3.19941
FINVQSLEMQR	1020	1030	11	Unmodified	_FINVQSLEMQR_	2	682.853	-2.0279	0.00040061	70.91	70.91	177070	MAL13P1.83	MAL13P1.83	exportin 1-like protein, putative	142906	36	36.932	3.19941
FLESNKLEVK	45	54	10	Unmodified	_FLESNKLEVK_	2	603.84	-3.0771	0.011115	28.42	28.42		MAL13P1.83	MAL13P1.83	exportin 1-like protein, putative	142906	36	36.932	3.19941
IADAITSILLISLNYK	1084	1099	16	Unmodified	_IADAITSILLISLNYK_	3	583.345	1.7307	0.026278	31.04	31.04	41242	MAL13P1.83	MAL13P1.83	exportin 1-like protein, putative	142906	36	36.932	3.19941
IEDMILIK	70	77	8	Unmodified	_IEDMILIK_	2	487.783	-1.2417	0.0185	29.75	29.75	52847	MAL13P1.83	MAL13P1.83	exportin 1-like protein, putative	142906	36	36.932	3.19941
ILNSTNYHININLMEIFQR	587	605	19	Unmodified	_ILNSTNYHININLMEIFQR_	3	778.407	-2.6152	1.0411e-05	39.25	39.25	115260	MAL13P1.83	MAL13P1.83	exportin 1-like protein, putative	142906	36	36.932	3.19941
ILPYFYNISYNMIMNK	915	930	16	Unmodified	_ILPYFYNISYNMIMNK_	2	1012.5	1.2049	6.2019e-10	72.55	72.55	38892	MAL13P1.83	MAL13P1.83	exportin 1-like protein, putative	142906	36	36.932	3.19941
ILSNLFK	899	905	7	Unmodified	_ILSNLFK_	2	417.758	0.51016	0.053391	29.93	0	354390	MAL13P1.83	MAL13P1.83	exportin 1-like protein, putative	142906	36	36.932	3.19941
IMQEVMNIFR	1160	1169	10	Unmodified	_IMQEVMNIFR_	2	640.828	0.55471	0.00026223	68.02	68.02	301170	MAL13P1.83	MAL13P1.83	exportin 1-like protein, putative	142906	36	36.932	3.19941
ITDLTFDVNK	277	286	10	Unmodified	_ITDLTFDVNK_	2	583.309	0.17362	0.0058362	57.64	57.64	597250	MAL13P1.83	MAL13P1.83	exportin 1-like protein, putative	142906	36	36.932	3.19941
LFCGFK	1170	1175	6	Unmodified	_LFCGFK_	2	386.197	-0.15919	0.38343	21.2	0	262390	MAL13P1.83	MAL13P1.83	exportin 1-like protein, putative	142906	36	36.932	3.19941
LKDYQMNMLK	313	322	10	Unmodified	_LKDYQMNMLK_	2	642.328	-1.168	0.0065341	28.54	28.54	67442	MAL13P1.83	MAL13P1.83	exportin 1-like protein, putative	142906	36	36.932	3.19941
LLENLSAVK	814	822	9	Unmodified	_LLENLSAVK_	2	493.798	-5.3285	0.013541	41.93	41.93	499270	MAL13P1.83	MAL13P1.83	exportin 1-like protein, putative	142906	36	36.932	3.19941
LMNMFDSEYIDNVCSNK	147	163	17	Unmodified	_LMNMFDSEYIDNVCSNK_	2	1040.44	-0.97404	1.08e-13	77.84	77.84	82377	MAL13P1.83	MAL13P1.83	exportin 1-like protein, putative	142906	36	36.932	3.19941
LNLFFIK	606	612	7	Unmodified	_LNLFFIK_	2	447.776	0.8252	0.012474	33.89	33.89	591610	MAL13P1.83	MAL13P1.83	exportin 1-like protein, putative	142906	36	36.932	3.19941
LNVFINTLICTIVNK	423	437	15	Unmodified	_LNVFINTLICTIVNK_	2	881.5	2.4187	5.5028e-08	64.89	64.89	37120	MAL13P1.83	MAL13P1.83	exportin 1-like protein, putative	142906	36	36.932	3.19941
MDINNNILNNNNMILDDNTIK	679	699	21	Unmodified	_MDINNNILNNNNMILDDNTIK_	3	816.062	2.5703	1.9852e-06	36.22	36.22	190320	MAL13P1.83	MAL13P1.83	exportin 1-like protein, putative	142906	36	36.932	3.19941
NAIIYLNENYDNLK	489	502	14	Unmodified	_NAIIYLNENYDNLK_	2	848.931	-2.1235	1.0747e-06	57.09	57.09	338300	MAL13P1.83	MAL13P1.83	exportin 1-like protein, putative	142906	36	36.932	3.19941
NNIIMNNSLEHFK	546	558	13	Unmodified	_NNIIMNNSLEHFK_	2	787.393	-0.83225	0.0023966	63.37	63.37	127380	MAL13P1.83	MAL13P1.83	exportin 1-like protein, putative	142906	36	36.932	3.19941
NNPNDIAILIQAINANNQQQFR	1203	1224	22	Unmodified	_NNPNDIAILIQAINANNQQQFR_	2	1255.15	4.021	0.00057644	87.4	87.4	52757	MAL13P1.83	MAL13P1.83	exportin 1-like protein, putative	142906	36	36.932	3.19941
NPNYIEYALHIFLTNGIR	613	630	18	Unmodified	_NPNYIEYALHIFLTNGIR_	3	716.713	-1.3271	0.0073344	28.05	28.05	200180	MAL13P1.83	MAL13P1.83	exportin 1-like protein, putative	142906	36	36.932	3.19941
NSLYGYIEK	78	86	9	Unmodified	_NSLYGYIEK_	2	543.777	0.17826	0.056241	45.23	45.23	295980	MAL13P1.83	MAL13P1.83	exportin 1-like protein, putative	142906	36	36.932	3.19941
NVIDVGSCANSIMK	369	382	14	Unmodified	_NVIDVGSCANSIMK_	2	754.366	-2.4388	7.2072e-28	77.25	77.25	128150	MAL13P1.83	MAL13P1.83	exportin 1-like protein, putative	142906	36	36.932	3.19941
QFCDIFSNDDIIK	1069	1081	13	Unmodified	_QFCDIFSNDDIIK_	2	807.877	1.514	0.15744	32.24	32.24	81693	MAL13P1.83	MAL13P1.83	exportin 1-like protein, putative	142906	36	36.932	3.19941
SFDTFVNPYIYNITQIHMNIWK	998	1019	22	Unmodified	_SFDTFVNPYIYNITQIHMNIWK_	3	915.456	0.92474	0.6312	19.12	19.12	168790	MAL13P1.83	MAL13P1.83	exportin 1-like protein, putative	142906	36	36.932	3.19941
SIQTTTNIK	164	172	9	Unmodified	_SIQTTTNIK_	2	503.282	-0.078701	0.10761	28.71	28.71	529640	MAL13P1.83	MAL13P1.83	exportin 1-like protein, putative	142906	36	36.932	3.19941
SLDYADPK	1149	1156	8	Unmodified	_SLDYADPK_	2	454.722	-0.22092	0.26776	19.32	19.32	107580	MAL13P1.83	MAL13P1.83	exportin 1-like protein, putative	142906	36	36.932	3.19941
TIHINFFLK	138	146	9	Unmodified	_TIHINFFLK_	3	378.222	-1.0708	0.019213	41.53	41.53	362200	MAL13P1.83	MAL13P1.83	exportin 1-like protein, putative	142906	36	36.932	3.19941
TNSSVISNYIK	650	660	11	Unmodified	_TNSSVISNYIK_	2	613.325	0.070615	0.0034955	46.68	46.68	408010	MAL13P1.83	MAL13P1.83	exportin 1-like protein, putative	142906	36	36.932	3.19941
YCENFQNSADCWK	27	39	13	Unmodified	_YCENFQNSADCWK_	2	861.338	-0.47253	4.3066e-11	64.62	64.62	133830	MAL13P1.83	MAL13P1.83	exportin 1-like protein, putative	142906	36	36.932	3.19941
YIYTFLYSNK	700	709	10	Unmodified	_YIYTFLYSNK_	2	656.335	0.23781	0.0058362	48.75	48.75	610090	MAL13P1.83	MAL13P1.83	exportin 1-like protein, putative	142906	36	36.932	3.19941
YLYNELNELSILVCHLISTHK	975	995	21	Unmodified	_YLYNELNELSILVCHLISTHK_	4	640.587	1.171	0.0068006	43.59	43.59	1088200	MAL13P1.83	MAL13P1.83	exportin 1-like protein, putative	142906	36	36.932	3.19941
YVPWIDINYVVNDK	209	222	14	Unmodified	_YVPWIDINYVVNDK_	2	869.446	1.2041	4.6635e-06	67.78	67.78	268300	MAL13P1.83	MAL13P1.83	exportin 1-like protein, putative	142906	36	36.932	3.19941
GQIVQTLEER	79	88	10	Unmodified	_GQIVQTLEER_	2	586.817	-0.52319	0.023928	42.93	42.93	65483	MAL13P1.86	MAL13P1.86	cholinephosphate cytidylyltransferase	104718	6	11.83	0.425103
GQVVQTLEER	664	673	10	Unmodified	_GQVVQTLEER_	2	579.809	0.61218	0.071467	42.67	42.67	85716	MAL13P1.86	MAL13P1.86	cholinephosphate cytidylyltransferase	104718	6	11.83	0.425103
SFDPMFIIIR	277	286	10	Unmodified	_SFDPMFIIIR_	2	619.834	0.30721	0.0036836	33.27	33.27	27500	MAL13P1.86	MAL13P1.86	cholinephosphate cytidylyltransferase	104718	6	11.83	0.425103
SFSFDEENEDIYAWLK	145	160	16	Unmodified	_SFSFDEENEDIYAWLK_	2	996.947	4.2073	6.2019e-10	73.94	73.94	44231	MAL13P1.86	MAL13P1.86	cholinephosphate cytidylyltransferase	104718	6	11.83	0.425103
TEGVSTTDLIVR	171	182	12	Unmodified	_TEGVSTTDLIVR_	2	645.849	-0.086196	0.02157	52.68	52.68	136870	MAL13P1.86	MAL13P1.86	cholinephosphate cytidylyltransferase	104718	6	11.83	0.425103
VTLTDKPLGTDFDQGIDIIR	234	253	20	Unmodified	_VTLTDKPLGTDFDQGIDIIR_	3	739.73	1.9595	0.014918	33.02	33.02	130280	MAL13P1.86	MAL13P1.86	cholinephosphate cytidylyltransferase	104718	6	11.83	0.425103
ELSVWWNGR	105	113	9	Deamidated (NQ)	_ELSVWWN(de)GR_	2	574.28	-1.8382	0.10761	35.87	35.87	13122	MAL13P1.87	MAL13P1.87	sec20 homolog, putative	34469.9	4	13.793	0.467799
QDEIFNIFEMK	181	191	11	Unmodified	_QDEIFNIFEMK_	2	707.34	1.7451	0.12323	43.36	43.36	16278	MAL13P1.87	MAL13P1.87	sec20 homolog, putative	34469.9	4	13.793	0.467799
SELIESSQK	169	177	9	Unmodified	_SELIESSQK_	2	510.764	-0.31406	0.021421	27.53	27.53	42070	MAL13P1.87	MAL13P1.87	sec20 homolog, putative	34469.9	4	13.793	0.467799
SLVLVPINNEL	280	290	11	Unmodified	_SLVLVPINNEL_	2	605.856	1.1886	0.12323	26.69	26.69	56541	MAL13P1.87	MAL13P1.87	sec20 homolog, putative	34469.9	4	13.793	0.467799
GVDLDKLLDLSQDELIK	19	35	17	Unmodified	_GVDLDKLLDLSQDELIK_	2	957.525	-3.5848	1.3613e-08	77.65	77.65	86349	MAL13P1.92	MAL13P1.92	40S ribosomal protein S15/S19, putative	16753.1	5	50.345	50.7947
HGKPGIGATHSSR	128	140	13	Unmodified	_HGKPGIGATHSSR_	3	435.565	-0.33193	0.0001235	53.71	53.71	211470	MAL13P1.92	MAL13P1.92	40S ribosomal protein S15/S19, putative	16753.1	5	50.345	50.7947
LLDLSQDELIK	25	35	11	Unmodified	_LLDLSQDELIK_	2	643.864	-0.44654	0.0005515	60.82	60.82	4155500	MAL13P1.92	MAL13P1.92	40S ribosomal protein S15/S19, putative	16753.1	5	50.345	50.7947
NMTIIPEMVGSIVAVHNGK	82	100	19	Unmodified	_NMTIIPEMVGSIVAVHNGK_	2	1005.53	-2.7325	4.1166e-07	77.23	77.23	271820	MAL13P1.92	MAL13P1.92	40S ribosomal protein S15/S19, putative	16753.1	5	50.345	50.7947
QYTNVEIKPEMIGYYLGEFSITYK	101	124	24	Oxidation (M)	_QYTNVEIKPEM(ox)IGYYLGEFSITYK_	3	968.145	-3.4001	0.0035951	57.5	57.5	111490	MAL13P1.92	MAL13P1.92	40S ribosomal protein S15/S19, putative	16753.1	5	50.345	50.7947
AETQINNFLQNNK	414	426	13	Unmodified	_AETQINNFLQNNK_	2	767.386	-0.41631	0.00022571	50.29	50.29	121020	MAL13P1.96	MAL13P1.96	chromosome segregation protein, putative	142970	20	18.801	0.804722
DISDFFQSLK	127	136	10	Unmodified	_DISDFFQSLK_	2	600.301	1.2332	0.0036836	32.81	32.81	139120	MAL13P1.96	MAL13P1.96	chromosome segregation protein, putative	142970	20	18.801	0.804722
ELQIYENNLNNIENR	735	749	15	Unmodified	_ELQIYENNLNNIENR_	2	938.463	0.21038	9.0848e-13	63.23	63.23	74992	MAL13P1.96	MAL13P1.96	chromosome segregation protein, putative	142970	20	18.801	0.804722
ESLTELSGGQR	1096	1106	11	Unmodified	_ESLTELSGGQR_	2	588.796	-0.59069	0.0085976	59.92	59.92	154470	MAL13P1.96	MAL13P1.96	chromosome segregation protein, putative	142970	20	18.801	0.804722
EYNNFMELDTLK	473	484	12	Unmodified	_EYNNFMELDTLK_	2	758.853	2.0149	0.0048647	40.79	40.79	103670	MAL13P1.96	MAL13P1.96	chromosome segregation protein, putative	142970	20	18.801	0.804722
FIDGISTVNR	1177	1186	10	Unmodified	_FIDGISTVNR_	2	561.301	0.67773	0.0036836	39.8	39.8	76539	MAL13P1.96	MAL13P1.96	chromosome segregation protein, putative	142970	20	18.801	0.804722
IQALQNEQNK	986	995	10	Unmodified	_IQALQNEQNK_	2	593.315	-2.0205	0.0065341	29.97	29.97	21801	MAL13P1.96	MAL13P1.96	chromosome segregation protein, putative	142970	20	18.801	0.804722
KLENTLLDLQK	929	939	11	Unmodified	_KLENTLLDLQK_	2	657.885	-1.1586	0.0005515	54.25	54.25	73111	MAL13P1.96	MAL13P1.96	chromosome segregation protein, putative	142970	20	18.801	0.804722
LQQELQVLK	497	505	9	Unmodified	_LQQELQVLK_	2	549.83	0.1519	0.0097156	32.38	32.38	161070	MAL13P1.96	MAL13P1.96	chromosome segregation protein, putative	142970	20	18.801	0.804722
LSININR	996	1002	7	Unmodified	_LSININR_	2	415.248	-0.72256	0.17227	23.03	23.03	114520	MAL13P1.96	MAL13P1.96	chromosome segregation protein, putative	142970	20	18.801	0.804722
LSIVDGDLANGIEMK	1073	1087	15	Unmodified	_LSIVDGDLANGIEMK_	2	787.908	-2.484	0.017411	27.32	27.32	92224	MAL13P1.96	MAL13P1.96	chromosome segregation protein, putative	142970	20	18.801	0.804722
LTYLLVQNK	555	563	9	Unmodified	_LTYLLVQNK_	2	546.327	-1.7081	0.0097156	37.84	37.84	92543	MAL13P1.96	MAL13P1.96	chromosome segregation protein, putative	142970	20	18.801	0.804722
MYIEEIILDGFK	1	12	12	Unmodified	_MYIEEIILDGFK_	2	735.881	-0.23638	6.1428e-23	80.55	80.55	78031	MAL13P1.96	MAL13P1.96	chromosome segregation protein, putative	142970	20	18.801	0.804722
NELSELYK	774	781	8	Unmodified	_NELSELYK_	2	498.256	0.37675	0.042262	19.2	19.2	63121	MAL13P1.96	MAL13P1.96	chromosome segregation protein, putative	142970	20	18.801	0.804722
NINLFLLNYEK	687	697	11	Unmodified	_NINLFLLNYEK_	2	690.88	1.0492	0.0021966	57.5	57.5	231780	MAL13P1.96	MAL13P1.96	chromosome segregation protein, putative	142970	20	18.801	0.804722
SLLALSLILALLK	1107	1119	13	Unmodified	_SLLALSLILALLK_	2	684.465	6.069	0.0023966	48.19	48.19	11364	MAL13P1.96	MAL13P1.96	chromosome segregation protein, putative	142970	20	18.801	0.804722
STDVLGQIYK	523	532	10	Unmodified	_STDVLGQIYK_	2	562.303	-0.38659	0.023928	24.52	24.52	159400	MAL13P1.96	MAL13P1.96	chromosome segregation protein, putative	142970	20	18.801	0.804722
VINMKPIELLGLIEESSGTK	154	173	20	Unmodified	_VINMKPIELLGLIEESSGTK_	3	724.405	1.4548	0.56312	36.3	36.3	118420	MAL13P1.96	MAL13P1.96	chromosome segregation protein, putative	142970	20	18.801	0.804722
VLFEEIEPTLVK	199	210	12	Unmodified	_VLFEEIEPTLVK_	2	708.903	-0.89928	0.00015797	48.48	48.48	279970	MAL13P1.96	MAL13P1.96	chromosome segregation protein, putative	142970	20	18.801	0.804722
YLLNSHNAKPK	116	126	11	Unmodified	_YLLNSHNAKPK_	2	642.857	1.3949	0.037531	19.79	19.79	15420	MAL13P1.96	MAL13P1.96	chromosome segregation protein, putative	142970	20	18.801	0.804722
INFLQVISR	1232	1240	9	Unmodified	_INFLQVISR_	2	545.324	-2.1977	0.0097156	51.35	51.35	25447	MAL7P1.102	MAL7P1.102	conserved Plasmodium protein, unknown function	205848	1	0.52	0.023293
FLEIFDIIK	1952	1960	9	Unmodified	_FLEIFDIIK_	2	569.331	1.7284	0.0047479	44.79	44.79	72759	MAL7P1.108	MAL7P1.108	phosphoinositide-binding protein, putative	258263	5	2.585	0.111403
LYEELDDIEK	1436	1445	10	Unmodified	_LYEELDDIEK_	2	633.809	-0.25963	0.0041575	40.33	40.33	53340	MAL7P1.108	MAL7P1.108	phosphoinositide-binding protein, putative	258263	5	2.585	0.111403
NINLLNSILDLLLK	396	409	14	Unmodified	_NINLLNSILDLLLK_	2	798.49	3.3255	2.3852e-12	84.59	84.59		MAL7P1.108	MAL7P1.108	phosphoinositide-binding protein, putative	258263	5	2.585	0.111403
NVMKDMINNLK	1396	1406	11	Deamidated (NQ)	_NVMKDMINN(de)LK_	2	660.836	0.61174	0.12323	22.17	22.17	1375500	MAL7P1.108	MAL7P1.108	phosphoinositide-binding protein, putative	258263	5	2.585	0.111403
YSDFVTFYDLLK	51	62	12	Unmodified	_YSDFVTFYDLLK_	2	755.877	-1.7715	1.3621e-08	55.1	55.1	56367	MAL7P1.108	MAL7P1.108	phosphoinositide-binding protein, putative	258263	5	2.585	0.111403
FGWDNIFQPESLSK	147	160	14	Unmodified	_FGWDNIFQPESLSK_	2	834.407	-0.39838	4.6635e-06	73.93	73.93	1427500	MAL7P1.110	MAL7P1.110	Ham1-like protein, putative	23065.6	5	28.788	1.42446
GIADVVSR	100	107	8	Unmodified	_GIADVVSR_	2	408.732	-0.92285	0.0185	39.83	39.83	74712	MAL7P1.110	MAL7P1.110	Ham1-like protein, putative	23065.6	5	28.788	1.42446
MEIYLVTGNMNK	1	12	12	Acetyl (Protein N-term)	_(ac)MEIYLVTGNMNK_	2	727.855	-1.8262	0.00086337	43.56	43.56	136310	MAL7P1.110	MAL7P1.110	Ham1-like protein, putative	23065.6	5	28.788	1.42446
TFGEMTFDEK	161	170	10	Unmodified	_TFGEMTFDEK_	2	602.763	-2.1579	0.0067899	31.51	31.51		MAL7P1.110	MAL7P1.110	Ham1-like protein, putative	23065.6	5	28.788	1.42446
YVITDDTGLFISK	68	80	13	Unmodified	_YVITDDTGLFISK_	2	736.388	-3.036	4.3066e-11	54.54	54.54	318850	MAL7P1.110	MAL7P1.110	Ham1-like protein, putative	23065.6	5	28.788	1.42446
ALGLDKPMTNDK	148	159	12	Unmodified	_ALGLDKPMTNDK_	2	651.84	1.5355	0.0048647	30.91	30.91	36149	MAL7P1.114	MAL7P1.114	P36-like protein homologue, putative	24776.6	7	33.645	2.72759
EGYITFNVTGK	193	203	11	Unmodified	_EGYITFNVTGK_	2	614.814	2.5025	0.0085976	45.68	45.68	77508	MAL7P1.114	MAL7P1.114	P36-like protein homologue, putative	24776.6	7	33.645	2.72759
ITVATFSDEEAIR	88	100	13	Unmodified	_ITVATFSDEEAIR_	2	726.372	-0.72805	0.00022571	69.59	69.59	114410	MAL7P1.114	MAL7P1.114	P36-like protein homologue, putative	24776.6	7	33.645	2.72759
KEGYITFNVTGK	192	203	12	Unmodified	_KEGYITFNVTGK_	2	678.862	-0.62884	0.00015797	59.12	59.12	39752	MAL7P1.114	MAL7P1.114	P36-like protein homologue, putative	24776.6	7	33.645	2.72759
NYVQNFDHK	11	19	9	Unmodified	_NYVQNFDHK_	2	582.775	2.1779	0.021421	20.15	20.15	124790	MAL7P1.114	MAL7P1.114	P36-like protein homologue, putative	24776.6	7	33.645	2.72759
SSNLIAGTELVQFCIK	106	121	16	Unmodified	_SSNLIAGTELVQFCIK_	2	890.469	4.1204	5.5587e-10	78.2	78.2	236120	MAL7P1.114	MAL7P1.114	P36-like protein homologue, putative	24776.6	7	33.645	2.72759
VYAYYPYYYK	132	141	10	Unmodified	_VYAYYPYYYK_	2	696.829	-0.89717	0.0065341	41.42	41.42	156740	MAL7P1.114	MAL7P1.114	P36-like protein homologue, putative	24776.6	7	33.645	2.72759
INAIDSLLITDK	305	316	12	Unmodified	_INAIDSLLITDK_	2	658.377	-1.4849	0.0014088	48.92	48.92	26903	MAL7P1.118	MAL7P1.118	PelOta protein homologue, putative	46976.3	3	8.189	0.29155
NDFFSYLYEK	215	224	10	Unmodified	_NDFFSYLYEK_	2	663.306	1.2312	0.0036836	37.66	37.66	22058	MAL7P1.118	MAL7P1.118	PelOta protein homologue, putative	46976.3	3	8.189	0.29155
SLENFFNIVLK	181	191	11	Unmodified	_SLENFFNIVLK_	2	662.369	2.3328	0.0021966	69.64	69.64	49108	MAL7P1.118	MAL7P1.118	PelOta protein homologue, putative	46976.3	3	8.189	0.29155
DINIHNVEK	46	54	9	Unmodified	_DINIHNVEK_	2	541.285	-2.0174	0.0097156	51.6	51.6	2045700	MAL7P1.119	MAL7P1.119	conserved Plasmodium protein, unknown function	87825.2	35	45.26	10.053
DINIHNVEKK	46	55	10	Unmodified	_DINIHNVEKK_	3	403.891	0.62236	0.38425	20.85	20.85	63039	MAL7P1.119	MAL7P1.119	conserved Plasmodium protein, unknown function	87825.2	35	45.26	10.053
DSNKDNTFNFHK	180	191	12	Unmodified	_DSNKDNTFNFHK_	2	733.837	-0.2467	0.02157	54.16	54.16	150050	MAL7P1.119	MAL7P1.119	conserved Plasmodium protein, unknown function	87825.2	35	45.26	10.053
ILDLEEDVLNK	517	527	11	Unmodified	_ILDLEEDVLNK_	2	650.853	0.11992	5.1218e-06	63.08	63.08	62102	MAL7P1.119	MAL7P1.119	conserved Plasmodium protein, unknown function	87825.2	35	45.26	10.053
ILDLEEDVLNKEK	517	529	13	Unmodified	_ILDLEEDVLNKEK_	2	779.422	-2.1943	0.00022571	62.78	62.78	104390	MAL7P1.119	MAL7P1.119	conserved Plasmodium protein, unknown function	87825.2	35	45.26	10.053
ILLIHLLK	319	326	8	Unmodified	_ILLIHLLK_	2	481.842	-0.35831	0.0043327	40.19	40.19	245520	MAL7P1.119	MAL7P1.119	conserved Plasmodium protein, unknown function	87825.2	35	45.26	10.053
KEEAIDMKK	221	229	9	Unmodified	_KEEAIDMKK_	2	546.292	1.1082	0.056241	33.04	33.04	44655	MAL7P1.119	MAL7P1.119	conserved Plasmodium protein, unknown function	87825.2	35	45.26	10.053
KILDLEEDVLNK	516	527	12	Unmodified	_KILDLEEDVLNK_	2	714.901	-2.2134	0.00045251	53.45	53.45	62239	MAL7P1.119	MAL7P1.119	conserved Plasmodium protein, unknown function	87825.2	35	45.26	10.053
KYTDDSNEENIYEER	301	315	15	Unmodified	_KYTDDSNEENIYEER_	3	635.61	-1.0677	0.015337	39.19	39.19	418680	MAL7P1.119	MAL7P1.119	conserved Plasmodium protein, unknown function	87825.2	35	45.26	10.053
LMNDQNDDGDDTK	408	420	13	Unmodified	_LMNDQNDDGDDTK_	2	740.796	-0.6724	0.00072673	45.91	45.91	15320	MAL7P1.119	MAL7P1.119	conserved Plasmodium protein, unknown function	87825.2	35	45.26	10.053
NDEKYNENDYK	282	292	11	Unmodified	_NDEKYNENDYK_	2	716.305	-0.47382	0.0085976	40.87	40.87	15378	MAL7P1.119	MAL7P1.119	conserved Plasmodium protein, unknown function	87825.2	35	45.26	10.053
[truncated: 20,775 more rows]
